# Supplementary material for: Diversity of ABC transporter genes across the plant kingdom and their potential utility in biotechnology
Source: BMC Biotechnol. 2016 May 31;16:47. doi: 10.1186/s12896-016-0277-6 (PMC4886425; doi:10.1186/s12896-016-0277-6)
Supplement: Additional file 2: Table S1. — Detailed table of HMMER testing results. (XLSX 82 kb) [file 12896_2016_277_MOESM2_ESM.xlsx]

## Sheet: Sheet1
query	e-value	ABC transporter?
LOC_Os08g05690.1|PACid:24101042	3.1e-81	TRUE
LOC_Os08g05710.1|PACid:24098048	1.3e-79	TRUE
AT1G28010.1|PACid:19651855	2.9e-77	TRUE
AT1G27940.1|PACid:19649676	3.5e-77	TRUE
AT4G18050.1|PACid:19644385	4.2e-77	TRUE
AT5G46540.1|PACid:19668909	5.2e-77	TRUE
AT3G62150.1|PACid:19660687	1.6e-76	TRUE
AT2G36910.1|PACid:19642755	2.2e-76	FALSE
LOC_Os02g09720.1|PACid:24135039	2.4e-76	TRUE
LOC_Os05g47490.1|PACid:24150622	4e-76	TRUE
AT1G02530.1|PACid:19655940	9.1e-76	TRUE
AT4G01830.1|PACid:19645689	9.3e-76	TRUE
AT1G02520.1|PACid:19656409	1.2e-75	TRUE
LOC_Os01g50160.1|PACid:24118912	2.5e-75	TRUE
LOC_Os01g50100.1|PACid:24113905	5.1e-75	TRUE
LOC_Os01g18670.1|PACid:24114661	6.3e-75	TRUE
AT3G28380.1|PACid:19660961	1.4e-74	TRUE
LOC_Os08g45030.1|PACid:24097514	2.4e-74	TRUE
LOC_Os01g50080.1|PACid:24120027	2.4e-74	TRUE
LOC_Os05g47500.1|PACid:24154492	2.6e-74	TRUE
AT4G25960.1|PACid:19648420	3.2e-74	TRUE
LOC_Os02g46680.1|PACid:24134565	3.3e-74	TRUE
AT3G28345.1|PACid:19664474	3.4e-74	TRUE
AT4G01820.1|PACid:19649020	3.8e-74	TRUE
AT2G47000.1|PACid:19643294	7.8e-74	TRUE
AT3G28390.1|PACid:19664371	9.1e-74	TRUE
AT3G28415.1|PACid:19660242	1.2e-73	TRUE
AT1G10680.1|PACid:19655941	1.6e-73	TRUE
LOC_Os04g40570.1|PACid:24103413	1.9e-73	TRUE
LOC_Os01g35030.1|PACid:24115855	1.2e-72	TRUE
LOC_Os04g38570.2|PACid:24106282	1.7e-72	FALSE
LOC_Os04g38570.1|PACid:24106281	3.5e-72	TRUE
AT3G28360.1|PACid:19661863	7.4e-72	TRUE
LOC_Os01g52550.1|PACid:24117195	2.1e-71	TRUE
AT3G28860.1|PACid:19664790	4.1e-71	TRUE
LOC_Os03g08380.1|PACid:24126761	3.4e-64	TRUE
LOC_Os01g74470.1|PACid:24119165	6e-64	TRUE
LOC_Os03g17180.1|PACid:24122056	7e-64	TRUE
AT2G39480.1|PACid:19642590	5e-63	TRUE
AT2G41700.2|PACid:19638989	1.3e-62	TRUE
AT2G41700.1|PACid:19638988	1.3e-62	TRUE
AT3G55320.1|PACid:19664094	1.7e-60	TRUE
LOC_Os12g37580.1|PACid:24148505	3.8e-60	TRUE
LOC_Os06g06440.1|PACid:24141841	3.9e-59	TRUE
AT3G59140.1|PACid:19663037	5.1e-59	TRUE
AT3G21250.1|PACid:19660132	1.9e-58	TRUE
AT3G21250.2|PACid:19660131	2e-58	FALSE
AT5G64840.1|PACid:19666613	2.7e-58	TRUE
AT5G09930.1|PACid:19672271	3.4e-58	TRUE
AT3G60160.1|PACid:19660810	4.6e-58	TRUE
AT1G04120.1|PACid:19649713	8.5e-58	TRUE
LOC_Os11g39020.1|PACid:24157067	1.1e-57	TRUE
AT3G60970.1|PACid:19660402	1.3e-57	TRUE
AT2G47800.1|PACid:19642410	1.7e-57	TRUE
AT1G04120.2|PACid:19649714	2.3e-57	FALSE
AT3G13090.1|PACid:19663231	4.5e-57	TRUE
AT3G13100.1|PACid:19661887	4.9e-57	TRUE
LOC_Os04g49890.1|PACid:24105436	1.1e-56	TRUE
LOC_Os01g25386.1|PACid:24120261	3.8e-56	TRUE
LOC_Os02g18670.1|PACid:24128800	1e-55	TRUE
LOC_Os05g10730.2|PACid:24149594	1.1e-55	FALSE
AT3G13080.1|PACid:19658374	1.3e-55	TRUE
LOC_Os05g10730.1|PACid:24149593	1.4e-55	TRUE
AT3G62700.1|PACid:19663254	2e-55	TRUE
LOC_Os01g07870.1|PACid:24118132	2.4e-55	TRUE
LOC_Os02g18700.1|PACid:24131493	2.6e-55	TRUE
LOC_Os04g13210.1|PACid:24105240	3e-55	TRUE
LOC_Os03g32630.1|PACid:24126350	3e-55	TRUE
LOC_Os03g04920.1|PACid:24127277	4.1e-55	TRUE
LOC_Os04g13220.1|PACid:24104522	7.3e-55	TRUE
AT5G60790.1|PACid:19672755	1.8e-54	TRUE
LOC_Os06g36650.1|PACid:24142432	2e-54	TRUE
AT3G54540.1|PACid:19664059	5.9e-54	TRUE
LOC_Os01g67580.1|PACid:24119392	1.5e-53	TRUE
LOC_Os04g52900.1|PACid:24102954	2e-53	TRUE
LOC_Os04g49900.1|PACid:24106344	3.2e-53	TRUE
AT2G07680.1|PACid:19640840	1.1e-52	TRUE
LOC_Os06g08560.1|PACid:24141783	1.1e-52	TRUE
AT1G30420.1|PACid:19651820	3.3e-52	TRUE
AT2G34660.1|PACid:19642574	3.8e-52	TRUE
AT2G34660.2|PACid:19642575	3.8e-52	FALSE
AT1G30400.1|PACid:19655136	5.3e-52	TRUE
AT1G30400.2|PACid:19655137	5.3e-52	TRUE
LOC_Os09g39910.1|PACid:24136365	6.8e-52	TRUE
LOC_Os09g39910.2|PACid:24136366	6.8e-52	FALSE
LOC_Os08g45010.1|PACid:24099284	3e-51	TRUE
AT1G30410.1|PACid:19652882	5.9e-51	TRUE
LOC_Os04g56330.1|PACid:24108026	1.3e-50	TRUE
LOC_Os02g58020.2|PACid:24132945	2.3e-48	FALSE
LOC_Os02g58020.1|PACid:24132944	2.7e-48	TRUE
LOC_Os02g21750.1|PACid:24133735	2.8e-48	TRUE
AT1G64550.1|PACid:19651518	1.1e-47	TRUE
AT2G29940.1|PACid:19639436	8e-47	TRUE
AT3G13080.2|PACid:19658375	4.3e-46	FALSE
LOC_Os09g16380.1|PACid:24138982	8.5e-46	TRUE
LOC_Os09g16330.2|PACid:24138367	3.4e-45	FALSE
AT2G37280.1|PACid:19641542	1.8e-43	TRUE
LOC_Os01g42410.1|PACid:24114828	2e-43	TRUE
AT3G13640.1|PACid:19660094	2.5e-43	TRUE
LOC_Os01g42380.1|PACid:24116428	5.6e-43	TRUE
AT3G53480.1|PACid:19664082	5.8e-43	TRUE
LOC_Os01g24010.1|PACid:24116957	1.1e-42	TRUE
AT4G15230.1|PACid:19648099	1.6e-42	TRUE
LOC_Os01g42370.1|PACid:24118887	1.8e-42	TRUE
LOC_Os02g18180.1|PACid:24134338	3.6e-42	TRUE
AT3G30842.1|PACid:19659234	3.8e-42	TRUE
AT4G15215.1|PACid:19646795	4.4e-42	TRUE
LOC_Os11g34350.1|PACid:24155986	4.7e-42	TRUE
LOC_Os02g11760.1|PACid:24129906	6.5e-42	TRUE
AT4G19210.1|PACid:19645793	6.7e-42	TRUE
AT5G03910.1|PACid:19671022	1.2e-41	TRUE
LOC_Os01g42350.1|PACid:24115713	1.2e-41	TRUE
AT4G15236.1|PACid:19648205	1.4e-41	TRUE
LOC_Os09g39910.3|PACid:24136367	1.8e-41	FALSE
LOC_Os02g32690.2|PACid:24131550	4e-41	FALSE
AT1G15520.1|PACid:19654480	5.5e-41	TRUE
LOC_Os02g32690.1|PACid:24131549	6.8e-41	TRUE
LOC_Os04g52900.2|PACid:24102955	9.8e-41	FALSE
AT1G70610.1|PACid:19656267	1.1e-40	TRUE
AT2G36380.1|PACid:19640612	1.3e-40	TRUE
LOC_Os08g43120.1|PACid:24098547	2.2e-40	TRUE
AT1G59870.1|PACid:19651607	6.3e-40	TRUE
LOC_Os05g04610.1|PACid:24150817	1.1e-39	FALSE
AT4G15233.2|PACid:19644844	1.4e-39	FALSE
LOC_Os01g34970.2|PACid:24119432	1.5e-39	FALSE
AT2G26910.1|PACid:19641916	1.8e-39	TRUE
AT4G15233.1|PACid:19644845	2.1e-39	TRUE
LOC_Os01g34970.1|PACid:24119431	2.2e-39	TRUE
LOC_Os11g37700.1|PACid:24158515	2.4e-39	TRUE
LOC_Os01g73530.1|PACid:24120729	3.1e-39	TRUE
LOC_Os01g73530.2|PACid:24120728	3.2e-39	FALSE
AT4G28620.1|PACid:19648272	3.4e-39	TRUE
AT1G66950.1|PACid:19656395	4e-39	TRUE
LOC_Os05g01700.1|PACid:24150317	4.4e-39	TRUE
AT1G15210.1|PACid:19649174	5.9e-39	TRUE
AT4G28630.1|PACid:19647183	1.1e-38	TRUE
AT5G58270.1|PACid:19666947	1.2e-38	TRUE
AT3G16340.1|PACid:19663741	1.3e-38	TRUE
LOC_Os06g03770.1|PACid:24139613	1.5e-38	TRUE
AT4G25450.3|PACid:19644458	1.7e-38	FALSE
LOC_Os09g16290.1|PACid:24135659	2e-38	TRUE
AT4G25450.1|PACid:19644456	2.8e-38	TRUE
AT5G39040.1|PACid:19667707	2.8e-38	TRUE
LOC_Os04g54930.1|PACid:24103248	4.4e-38	TRUE
LOC_Os03g54790.1|PACid:24125648	6.9e-38	TRUE
AT4G39850.1|PACid:19644553	1.2e-37	TRUE
AT4G39850.2|PACid:19644552	1.2e-37	FALSE
AT4G39850.3|PACid:19644551	1.3e-37	FALSE
LOC_Os01g68330.1|PACid:24120489	1.5e-37	TRUE
LOC_Os07g28090.1|PACid:24108837	1.7e-37	TRUE
LOC_Os02g58020.3|PACid:24132946	1.6e-36	FALSE
AT3G16340.2|PACid:19663742	2.7e-36	FALSE
AT1G67940.1|PACid:19654230	6.4e-36	TRUE
AT4G25750.1|PACid:19645991	3.7e-35	TRUE
LOC_Os06g48060.1|PACid:24140893	3.9e-35	TRUE
AT1G65410.1|PACid:19652987	1.1e-34	TRUE
AT5G52860.1|PACid:19666156	2.1e-34	TRUE
AT3G52310.1|PACid:19665171	5.1e-34	TRUE
AT5G06530.3|PACid:19672867	7.9e-34	FALSE
AT5G06530.1|PACid:19672865	9.2e-34	TRUE
AT5G06530.2|PACid:19672866	9.2e-34	FALSE
AT2G13610.1|PACid:19643146	1.5e-33	TRUE
LOC_Os03g46740.2|PACid:24122191	4.5e-33	FALSE
LOC_Os03g46740.1|PACid:24122190	4.9e-33	TRUE
AT1G53270.1|PACid:19651177	1.3e-32	TRUE
LOC_Os11g05700.1|PACid:24156444	1.6e-32	TRUE
LOC_Os06g30730.1|PACid:24142322	2.1e-32	TRUE
LOC_Os01g42900.1|PACid:24117197	3.3e-32	TRUE
LOC_Os06g40550.1|PACid:24140805	3.6e-32	TRUE
AT5G19410.1|PACid:19670755	6.1e-32	TRUE
AT4G33460.1|PACid:19646435	9.6e-32	TRUE
AT1G71960.1|PACid:19657301	1.2e-31	TRUE
LOC_Os05g31910.1|PACid:24153098	2.2e-31	TRUE
LOC_Os05g31910.2|PACid:24153097	2.3e-31	FALSE
AT3G55100.1|PACid:19658653	2.4e-31	TRUE
LOC_Os01g56400.1|PACid:24119892	2.9e-31	TRUE
AT1G63270.1|PACid:19654668	3.3e-31	TRUE
AT3G13220.1|PACid:19663564	3.4e-31	TRUE
LOC_Os09g23640.1|PACid:24136153	5.1e-31	TRUE
LOC_Os02g11960.1|PACid:24134215	8.4e-31	TRUE
AT3G25620.1|PACid:19663968	1.5e-30	TRUE
AT3G25620.2|PACid:19663967	3.1e-30	FALSE
LOC_Os09g29670.1|PACid:24137025	3.8e-30	TRUE
LOC_Os09g29660.1|PACid:24135428	4e-30	TRUE
AT3G55110.1|PACid:19661247	5.5e-30	TRUE
LOC_Os12g22284.1|PACid:24148248	1.7e-29	TRUE
AT3G55130.1|PACid:19659851	1.7e-29	TRUE
LOC_Os03g06139.1|PACid:24126639	2.4e-29	TRUE
LOC_Os04g53550.1|PACid:24107739	2.7e-29	TRUE
LOC_Os11g07600.1|PACid:24159588	3.1e-29	TRUE
AT3G55090.1|PACid:19664450	3.8e-29	TRUE
AT2G39350.1|PACid:19640824	3.9e-29	FALSE
LOC_Os09g03939.1|PACid:24136127	4.6e-29	TRUE
AT3G53510.1|PACid:19661929	4.7e-29	TRUE
LOC_Os01g52560.1|PACid:24117402	4.8e-29	TRUE
AT2G37360.1|PACid:19642301	6e-29	FALSE
LOC_Os10g30610.1|PACid:24095969	7.9e-29	TRUE
LOC_Os10g30610.2|PACid:24095970	7.9e-29	FALSE
LOC_Os03g17350.1|PACid:24126680	8.7e-29	TRUE
AT3G47780.1|PACid:19662627	1e-28	TRUE
AT4G27420.1|PACid:19645544	1.9e-28	TRUE
AT1G31770.1|PACid:19655846	2.7e-28	TRUE
LOC_Os08g30770.1|PACid:24100664	2.8e-28	TRUE
LOC_Os04g11820.1|PACid:24104777	2.8e-28	TRUE
AT3G47750.1|PACid:19660455	2.8e-28	TRUE
LOC_Os08g30780.1|PACid:24098406	3.1e-28	TRUE
LOC_Os01g61940.1|PACid:24119484	3.5e-28	TRUE
LOC_Os05g02870.1|PACid:24152736	3.5e-28	TRUE
LOC_Os05g02890.1|PACid:24152934	3.7e-28	TRUE
LOC_Os11g22350.1|PACid:24158533	5.3e-28	TRUE
LOC_Os06g51460.2|PACid:24143854	5.3e-28	FALSE
AT5G61700.1|PACid:19665872	6.3e-28	TRUE
LOC_Os06g51460.1|PACid:24143853	6.3e-28	TRUE
AT5G13580.1|PACid:19666163	7.3e-28	TRUE
LOC_Os06g38950.1|PACid:24141295	7.5e-28	TRUE
LOC_Os02g21340.1|PACid:24131778	8.4e-28	TRUE
LOC_Os11g29850.2|PACid:24157858	8.5e-28	FALSE
LOC_Os11g29850.1|PACid:24157857	9.1e-28	TRUE
AT3G47740.1|PACid:19662768	1.1e-27	TRUE
AT2G01320.3|PACid:19639316	1.3e-27	FALSE
AT2G01320.1|PACid:19639318	1.3e-27	TRUE
AT2G01320.2|PACid:19639317	1.3e-27	FALSE
AT2G01320.4|PACid:19639319	1.3e-27	FALSE
AT5G14100.1|PACid:19671398	1.4e-27	TRUE
AT5G61740.1|PACid:19666004	1.4e-27	TRUE
LOC_Os01g03144.1|PACid:24120452	1.5e-27	TRUE
LOC_Os10g35180.1|PACid:24093632	1.7e-27	TRUE
AT3G47760.1|PACid:19663115	1.7e-27	TRUE
LOC_Os06g36090.1|PACid:24142940	1.9e-27	TRUE
LOC_Os06g36090.2|PACid:24142941	1.9e-27	FALSE
LOC_Os04g44610.1|PACid:24103302	2e-27	TRUE
LOC_Os07g18874.1|PACid:24110488	2e-27	TRUE
LOC_Os05g13520.1|PACid:24154682	2.1e-27	TRUE
AT2G37010.1|PACid:19638940	2.2e-27	FALSE
LOC_Os08g07010.1|PACid:24099658	2.4e-27	TRUE
AT5G60740.1|PACid:19669246	3.3e-27	TRUE
LOC_Os03g17370.1|PACid:24125213	3.7e-27	TRUE
AT3G21090.1|PACid:19661982	4.7e-27	TRUE
AT1G51460.1|PACid:19656746	6.9e-27	TRUE
AT1G53390.1|PACid:19650354	8.5e-27	TRUE
AT3G47790.1|PACid:19664268	9.1e-27	TRUE
LOC_Os04g33700.1|PACid:24106709	9.1e-27	TRUE
AT1G17840.1|PACid:19652671	1e-26	TRUE
LOC_Os08g30740.1|PACid:24100576	1.3e-26	TRUE
AT4G25450.2|PACid:19644457	2e-26	FALSE
AT1G51500.1|PACid:19650335	2.7e-26	TRUE
AT3G47730.1|PACid:19660249	3.8e-26	TRUE
AT3G47770.1|PACid:19662198	4e-26	TRUE
AT5G61730.1|PACid:19672981	2.2e-25	TRUE
LOC_Os07g33780.1|PACid:24110148	2.6e-25	TRUE
LOC_Os08g29570.1|PACid:24098662	3e-25	TRUE
LOC_Os09g16449.2|PACid:24138408	4.4e-25	FALSE
LOC_Os09g16449.3|PACid:24138409	4.4e-25	FALSE
LOC_Os12g13720.2|PACid:24146951	5e-25	FALSE
LOC_Os09g16449.1|PACid:24138407	1e-24	FALSE
LOC_Os12g13720.1|PACid:24146950	1.2e-24	TRUE
LOC_Os03g21490.1|PACid:24126859	2.2e-24	TRUE
LOC_Os03g21490.2|PACid:24126860	2.2e-24	FALSE
AT3G13080.3|PACid:19658376	1.1e-23	FALSE
AT3G13080.4|PACid:19658377	1.1e-23	FALSE
LOC_Os05g10730.3|PACid:24149595	1.3e-23	FALSE
AT4G30300.1|PACid:19648768	1.4e-23	TRUE
LOC_Os09g16458.1|PACid:24135889	6.5e-23	FALSE
AT3G10670.1|PACid:19663596	8.5e-23	TRUE
LOC_Os01g08260.1|PACid:24121331	9e-23	TRUE
AT1G54350.1|PACid:19651828	2.3e-22	TRUE
LOC_Os01g11946.2|PACid:24115927	2.8e-22	FALSE
LOC_Os01g11946.1|PACid:24115926	5.4e-22	TRUE
AT5G61690.1|PACid:19669131	2.2e-21	TRUE
AT2G28070.1|PACid:19638800	3.1e-21	TRUE
LOC_Os03g64200.2|PACid:24127583	1.5e-20	FALSE
LOC_Os03g64200.1|PACid:24127582	1.6e-20	TRUE
AT1G67120.1|PACid:19655526	4.3e-20	FALSE
AT5G44110.2|PACid:19667778	1.3e-19	FALSE
AT1G03905.1|PACid:19649499	1.8e-19	TRUE
AT5G44110.1|PACid:19667776	2.5e-19	TRUE
LOC_Os12g22110.1|PACid:24148410	2.7e-19	TRUE
LOC_Os02g56550.1|PACid:24132972	5.8e-19	TRUE
LOC_Os12g32820.1|PACid:24146256	6.4e-19	TRUE
AT5G02270.1|PACid:19667574	1.2e-18	TRUE
LOC_Os03g20170.1|PACid:24126973	2.4e-18	TRUE
AT5G02270.2|PACid:19667573	3.1e-18	FALSE
AT5G44110.3|PACid:19667777	2.1e-15	TRUE
LOC_Os05g06190.1|PACid:24154061	2.2e-14	FALSE
LOC_Os09g03939.2|PACid:24136128	8.8e-14	FALSE
LOC_Os12g22120.1|PACid:24148007	1.6e-13	FALSE
LOC_Os09g07670.1|PACid:24138848	2.1e-13	TRUE
AT1G71330.1|PACid:19653153	5.4e-13	FALSE
LOC_Os05g31080.1|PACid:24150338	6.7e-12	FALSE
LOC_Os10g08010.1|PACid:24095310	1.2e-11	FALSE
LOC_Os09g07700.1|PACid:24138704	1.3e-11	FALSE
LOC_Os11g27440.1|PACid:24158082	5.9e-11	FALSE
LOC_Os06g01980.1|PACid:24140473	8.5e-11	FALSE
AT3G25510.1|PACid:19661869	8.6e-11	FALSE
LOC_Os02g01820.1|PACid:24134421	9.3e-11	FALSE
LOC_Os03g05730.1|PACid:24127423	1.7e-10	FALSE
LOC_Os10g08014.1|PACid:24094537	2.1e-10	TRUE
LOC_Os10g30580.1|PACid:24095223	2.2e-10	FALSE
AT3G53230.1|PACid:19660419	2.7e-10	FALSE
AT5G03340.1|PACid:19667705	3.7e-10	FALSE
LOC_Os04g31270.1|PACid:24104374	4.6e-10	FALSE
AT3G09840.1|PACid:19663786	5e-10	FALSE
AT4G19500.1|PACid:19647215	6.6e-10	FALSE
LOC_Os08g31870.1|PACid:24100082	9.4e-10	FALSE
AT1G27900.1|PACid:19657985	1.4e-09	FALSE
AT4G36140.1|PACid:19644636	1.4e-09	FALSE
LOC_Os09g07590.1|PACid:24136493	2.7e-09	FALSE
AT2G19490.1|PACid:19638486	3.3e-09	FALSE
LOC_Os11g41650.1|PACid:24155776	4e-09	FALSE
AT2G16790.2|PACid:19638656	5.5e-09	FALSE
LOC_Os11g41650.2|PACid:24155775	8.1e-09	FALSE
LOC_Os03g59590.1|PACid:24128559	8.5e-09	FALSE
AT2G01460.2|PACid:19642282	8.7e-09	FALSE
AT3G01610.1|PACid:19665179	9.1e-09	FALSE
AT2G01460.1|PACid:19642281	9.4e-09	FALSE
AT2G16790.1|PACid:19638655	9.7e-09	FALSE
AT5G27540.1|PACid:19666277	1.1e-08	FALSE
AT5G27540.2|PACid:19666278	1.1e-08	FALSE
AT3G12080.2|PACid:19659703	1.1e-08	FALSE
AT2G25140.1|PACid:19641590	1.4e-08	FALSE
AT3G03900.1|PACid:19664913	1.5e-08	FALSE
AT3G12080.1|PACid:19659702	1.5e-08	FALSE
AT5G38340.1|PACid:19670034	2e-08	FALSE
AT1G67460.1|PACid:19654709	2.2e-08	FALSE
AT5G51630.2|PACid:19667400	2.3e-08	FALSE
AT5G44510.1|PACid:19672221	2.4e-08	FALSE
AT5G51630.1|PACid:19667398	2.4e-08	FALSE
LOC_Os11g37260.1|PACid:24158279	2.4e-08	FALSE
AT2G47250.1|PACid:19642286	2.8e-08	FALSE
AT5G27740.1|PACid:19672656	3.1e-08	FALSE
AT5G39960.1|PACid:19666808	3.6e-08	FALSE
AT3G62310.1|PACid:19663542	3.8e-08	FALSE
LOC_Os11g46200.1|PACid:24159343	4.6e-08	FALSE
LOC_Os07g38560.1|PACid:24111416	4.8e-08	FALSE
AT4G04910.1|PACid:19645241	4.8e-08	FALSE
LOC_Os12g32820.2|PACid:24146257	5.2e-08	FALSE
AT1G66090.1|PACid:19649808	5.4e-08	FALSE
AT1G67440.1|PACid:19656058	5.4e-08	FALSE
AT4G08450.1|PACid:19644724	6.2e-08	FALSE
AT3G05310.1|PACid:19660537	6.4e-08	FALSE
AT2G03670.1|PACid:19638852	7.9e-08	FALSE
AT4G39940.1|PACid:19647009	8.1e-08	FALSE
AT4G13030.1|PACid:19646132	8.2e-08	FALSE
LOC_Os03g57870.1|PACid:24122242	8.8e-08	FALSE
AT4G13030.2|PACid:19646133	9.5e-08	FALSE
AT3G45090.2|PACid:19665215	9.5e-08	FALSE
LOC_Os05g44310.1|PACid:24154270	1e-07	FALSE
LOC_Os02g28040.1|PACid:24130615	1.1e-07	FALSE
AT4G09420.1|PACid:19647771	1.1e-07	FALSE
LOC_Os02g04530.1|PACid:24130448	1.2e-07	FALSE
AT3G45090.1|PACid:19665214	1.2e-07	FALSE
AT2G34315.3|PACid:19640885	1.3e-07	FALSE
LOC_Os02g12570.1|PACid:24133864	1.3e-07	FALSE
AT5G62410.1|PACid:19667844	1.3e-07	FALSE
LOC_Os03g31300.1|PACid:24122359	1.3e-07	FALSE
LOC_Os05g45750.2|PACid:24151674	1.4e-07	FALSE
AT5G22690.1|PACid:19665395	1.4e-07	FALSE
AT3G28520.1|PACid:19661953	1.4e-07	FALSE
AT2G14750.1|PACid:19638662	1.5e-07	FALSE
AT3G04220.1|PACid:19663422	1.5e-07	FALSE
AT1G63880.1|PACid:19651276	1.6e-07	FALSE
AT3G04340.1|PACid:19663699	1.6e-07	FALSE
LOC_Os09g03370.1|PACid:24138988	1.7e-07	FALSE
AT5G38350.1|PACid:19671332	1.7e-07	FALSE
LOC_Os02g19890.1|PACid:24131871	1.7e-07	FALSE
LOC_Os10g10360.4|PACid:24093681	1.8e-07	FALSE
LOC_Os10g10360.1|PACid:24093678	1.9e-07	FALSE
LOC_Os10g10360.2|PACid:24093679	1.9e-07	FALSE
LOC_Os10g10360.3|PACid:24093680	1.9e-07	FALSE
AT5G46470.1|PACid:19668672	2.1e-07	FALSE
LOC_Os12g10460.1|PACid:24147835	2.1e-07	FALSE
LOC_Os09g14060.1|PACid:24135714	2.1e-07	FALSE
LOC_Os11g36460.1|PACid:24158540	2.2e-07	FALSE
AT5G67520.1|PACid:19667099	2.2e-07	FALSE
AT4G11170.1|PACid:19644053	2.3e-07	FALSE
AT3G51570.1|PACid:19663194	2.4e-07	FALSE
LOC_Os12g36690.1|PACid:24147109	2.5e-07	FALSE
AT3G07400.1|PACid:19661765	2.6e-07	FALSE
LOC_Os04g32560.1|PACid:24104340	2.6e-07	FALSE
LOC_Os04g32560.2|PACid:24104341	2.6e-07	FALSE
AT2G45770.1|PACid:19642222	2.8e-07	FALSE
AT5G46490.1|PACid:19671778	2.8e-07	FALSE
LOC_Os11g17014.1|PACid:24154967	2.8e-07	FALSE
AT1G33360.1|PACid:19657267	2.9e-07	FALSE
LOC_Os05g44340.1|PACid:24154210	2.9e-07	FALSE
AT5G44870.1|PACid:19665954	3e-07	FALSE
AT4G16900.1|PACid:19648282	3e-07	FALSE
LOC_Os12g12850.1|PACid:24147558	3.1e-07	FALSE
LOC_Os12g12850.2|PACid:24147559	3.1e-07	FALSE
LOC_Os05g45750.1|PACid:24151673	3.2e-07	FALSE
LOC_Os01g66330.1|PACid:24117285	3.3e-07	FALSE
LOC_Os04g52690.1|PACid:24107627	3.3e-07	FALSE
LOC_Os04g52690.2|PACid:24107628	3.3e-07	FALSE
LOC_Os04g52690.3|PACid:24107629	3.3e-07	FALSE
AT1G74310.1|PACid:19655151	3.4e-07	FALSE
LOC_Os08g44240.1|PACid:24100055	3.4e-07	FALSE
LOC_Os06g02430.1|PACid:24140931	3.5e-07	FALSE
LOC_Os03g50150.1|PACid:24128009	3.7e-07	FALSE
AT1G31540.1|PACid:19653785	3.7e-07	FALSE
AT5G10370.1|PACid:19666179	3.8e-07	FALSE
LOC_Os11g46210.1|PACid:24158507	3.9e-07	FALSE
LOC_Os01g12660.1|PACid:24118955	3.9e-07	FALSE
AT3G47460.1|PACid:19661456	4e-07	FALSE
AT4G19060.1|PACid:19645895	4e-07	FALSE
AT3G44630.1|PACid:19660252	4e-07	FALSE
AT3G44630.2|PACid:19660253	4e-07	FALSE
LOC_Os08g09110.1|PACid:24100778	4e-07	FALSE
AT5G57960.1|PACid:19666977	4.1e-07	FALSE
LOC_Os11g19720.1|PACid:24156839	4.2e-07	FALSE
LOC_Os08g07340.1|PACid:24099381	4.2e-07	FALSE
LOC_Os11g16770.1|PACid:24157164	4.2e-07	FALSE
AT3G44630.3|PACid:19660251	4.3e-07	FALSE
LOC_Os08g07330.2|PACid:24102111	4.4e-07	FALSE
LOC_Os09g14010.1|PACid:24135835	4.5e-07	FALSE
LOC_Os11g11550.1|PACid:24159406	4.7e-07	FALSE
LOC_Os11g11550.2|PACid:24159407	4.7e-07	FALSE
AT4G05380.1|PACid:19644763	4.8e-07	FALSE
AT1G69550.1|PACid:19654981	4.8e-07	FALSE
AT3G48870.2|PACid:19664204	4.8e-07	FALSE
AT2G17060.1|PACid:19639566	4.9e-07	FALSE
AT5G50920.1|PACid:19667446	4.9e-07	FALSE
AT5G17970.1|PACid:19671705	5.2e-07	FALSE
AT5G66005.3|PACid:19669862	5.3e-07	FALSE
LOC_Os06g41670.1|PACid:24139986	5.5e-07	FALSE
AT3G48870.1|PACid:19664203	5.5e-07	FALSE
LOC_Os08g30660.1|PACid:24099839	5.6e-07	FALSE
AT1G30580.1|PACid:19656253	5.6e-07	FALSE
AT1G33290.2|PACid:19653954	5.7e-07	FALSE
AT4G27190.1|PACid:19647635	5.8e-07	FALSE
AT3G28540.2|PACid:19659890	5.8e-07	FALSE
LOC_Os11g38020.1|PACid:24158472	5.8e-07	FALSE
AT5G04720.1|PACid:19672643	6e-07	FALSE
AT1G31540.2|PACid:19653784	6.1e-07	FALSE
LOC_Os11g46130.1|PACid:24158543	6.2e-07	FALSE
AT1G33290.1|PACid:19653953	6.2e-07	FALSE
AT5G46520.1|PACid:19668107	6.2e-07	FALSE
AT4G36150.1|PACid:19644024	6.2e-07	FALSE
AT5G40060.1|PACid:19667275	6.4e-07	FALSE
LOC_Os03g30910.1|PACid:24128686	6.4e-07	FALSE
AT3G28540.1|PACid:19659889	6.4e-07	FALSE
AT3G10140.1|PACid:19659556	6.6e-07	FALSE
LOC_Os11g32210.1|PACid:24158294	6.7e-07	FALSE
AT5G66005.2|PACid:19669863	6.8e-07	FALSE
AT5G49840.1|PACid:19668043	6.8e-07	FALSE
AT2G16870.1|PACid:19642124	6.8e-07	FALSE
LOC_Os11g32170.1|PACid:24159099	7.1e-07	FALSE
AT5G18570.1|PACid:19668674	7.1e-07	FALSE
AT5G53350.1|PACid:19668058	7.3e-07	FALSE
AT4G16950.2|PACid:19647881	7.3e-07	FALSE
AT4G14670.1|PACid:19644349	7.3e-07	FALSE
AT3G54670.1|PACid:19660163	7.4e-07	FALSE
AT4G01020.1|PACid:19646375	7.4e-07	FALSE
LOC_Os12g10340.1|PACid:24147088	7.4e-07	FALSE
LOC_Os10g22484.3|PACid:24095967	7.6e-07	FALSE
LOC_Os02g35630.1|PACid:24135287	7.7e-07	FALSE
LOC_Os03g36540.1|PACid:24127116	7.7e-07	FALSE
LOC_Os02g33420.1|PACid:24133393	7.8e-07	FALSE
LOC_Os01g24820.1|PACid:24119805	7.9e-07	FALSE
LOC_Os02g29464.1|PACid:24135124	8e-07	FALSE
LOC_Os06g12150.1|PACid:24141995	8.2e-07	FALSE
AT2G01130.1|PACid:19639162	8.2e-07	FALSE
LOC_Os11g11810.1|PACid:24158712	8.2e-07	FALSE
AT5G46270.1|PACid:19667935	8.3e-07	FALSE
LOC_Os10g22484.2|PACid:24095966	8.3e-07	FALSE
LOC_Os04g40290.1|PACid:24105799	8.5e-07	FALSE
AT5G46450.1|PACid:19668431	8.5e-07	FALSE
AT5G46490.2|PACid:19671777	8.5e-07	FALSE
LOC_Os12g44190.1|PACid:24147704	8.5e-07	FALSE
AT5G41550.1|PACid:19665901	8.9e-07	FALSE
AT4G26090.1|PACid:19643778	9e-07	FALSE
AT5G46510.1|PACid:19670739	9.2e-07	FALSE
AT1G65850.1|PACid:19656934	9.7e-07	FALSE
AT1G65850.2|PACid:19656933	9.8e-07	FALSE
AT5G47960.1|PACid:19670796	1e-06	FALSE
AT5G18360.1|PACid:19666876	1e-06	FALSE
AT5G20040.2|PACid:19669381	1e-06	FALSE
AT1G63160.1|PACid:19650594	1e-06	FALSE
AT5G18370.1|PACid:19667773	1e-06	FALSE
AT1G63730.1|PACid:19654509	1e-06	FALSE
AT5G45160.1|PACid:19672549	1e-06	FALSE
AT5G45930.1|PACid:19669369	1e-06	FALSE
LOC_Os12g40880.2|PACid:24145955	1.1e-06	FALSE
AT5G20040.1|PACid:19669380	1.1e-06	FALSE
AT4G24710.1|PACid:19648721	1.1e-06	FALSE
AT5G20040.3|PACid:19669379	1.1e-06	FALSE
LOC_Os10g22484.1|PACid:24095965	1.1e-06	FALSE
AT5G46260.1|PACid:19665298	1.1e-06	FALSE
AT4G16950.1|PACid:19647880	1.1e-06	FALSE
LOC_Os11g16590.1|PACid:24154983	1.1e-06	FALSE
AT2G46620.1|PACid:19638086	1.2e-06	FALSE
LOC_Os06g41660.1|PACid:24141168	1.2e-06	FALSE
LOC_Os12g10570.1|PACid:24147900	1.2e-06	FALSE
AT5G41540.1|PACid:19671385	1.2e-06	FALSE
LOC_Os12g33100.1|PACid:24147682	1.2e-06	FALSE
AT5G15450.1|PACid:19669555	1.2e-06	FALSE
LOC_Os01g25450.1|PACid:24119356	1.2e-06	FALSE
LOC_Os03g59600.1|PACid:24124334	1.3e-06	FALSE
AT4G18800.1|PACid:19648177	1.3e-06	FALSE
LOC_Os11g45130.1|PACid:24157117	1.3e-06	FALSE
AT1G17610.1|PACid:19651353	1.3e-06	FALSE
LOC_Os03g18210.1|PACid:24126058	1.3e-06	FALSE
AT5G38850.1|PACid:19667458	1.3e-06	FALSE
AT5G40090.1|PACid:19669844	1.3e-06	FALSE
AT3G28610.1|PACid:19661370	1.3e-06	FALSE
AT3G16620.1|PACid:19664532	1.3e-06	FALSE
AT4G18480.1|PACid:19645186	1.3e-06	FALSE
AT5G64990.1|PACid:19669958	1.4e-06	FALSE
LOC_Os04g48060.1|PACid:24107136	1.4e-06	FALSE
AT3G04680.1|PACid:19662535	1.4e-06	FALSE
AT3G04680.2|PACid:19662536	1.4e-06	FALSE
AT5G40910.1|PACid:19665522	1.4e-06	FALSE
AT3G04210.1|PACid:19662167	1.4e-06	FALSE
ATCG00480.1|PACid:19637975	1.4e-06	FALSE
AT5G60760.1|PACid:19672495	1.4e-06	FALSE
AT1G03160.1|PACid:19650901	1.4e-06	FALSE
AT3G09910.1|PACid:19663216	1.5e-06	FALSE
AT3G09910.2|PACid:19663217	1.5e-06	FALSE
AT3G09910.3|PACid:19663218	1.5e-06	FALSE
AT1G09630.1|PACid:19653973	1.5e-06	FALSE
AT5G53540.1|PACid:19668265	1.5e-06	FALSE
AT3G15060.1|PACid:19661730	1.5e-06	FALSE
LOC_Os01g12540.1|PACid:24115913	1.5e-06	FALSE
AT2G14080.1|PACid:19640681	1.5e-06	FALSE
AT5G63020.1|PACid:19671773	1.5e-06	FALSE
LOC_Os06g33360.1|PACid:24143679	1.5e-06	FALSE
AT3G63150.1|PACid:19663362	1.5e-06	FALSE
LOC_Os07g06644.1|PACid:24109018	1.6e-06	FALSE
LOC_Os07g06644.2|PACid:24109019	1.6e-06	FALSE
LOC_Os07g06644.3|PACid:24109020	1.6e-06	FALSE
LOC_Os12g40880.1|PACid:24145954	1.6e-06	FALSE
LOC_Os06g50050.1|PACid:24141984	1.6e-06	FALSE
AT1G16920.1|PACid:19656946	1.6e-06	FALSE
LOC_Os12g32590.1|PACid:24144984	1.6e-06	FALSE
AT2G27760.1|PACid:19640661	1.6e-06	FALSE
LOC_Os10g21266.1|PACid:24096233	1.6e-06	FALSE
AT3G24320.1|PACid:19661344	1.6e-06	FALSE
AT2G41880.1|PACid:19641833	1.6e-06	FALSE
AT1G03160.2|PACid:19650902	1.6e-06	FALSE
LOC_Os12g10330.1|PACid:24149062	1.6e-06	FALSE
AT4G19530.1|PACid:19646876	1.6e-06	FALSE
LOC_Os09g27340.1|PACid:24137678	1.6e-06	FALSE
LOC_Os12g37760.1|PACid:24147213	1.6e-06	FALSE
AT5G08470.1|PACid:19668633	1.6e-06	FALSE
AT5G40010.1|PACid:19667658	1.7e-06	FALSE
LOC_Os06g35814.1|PACid:24142604	1.7e-06	FALSE
AT3G57550.2|PACid:19663724	1.7e-06	FALSE
AT3G57550.1|PACid:19663725	1.7e-06	FALSE
AT5G50340.1|PACid:19669065	1.7e-06	FALSE
AT1G56510.1|PACid:19654075	1.7e-06	FALSE
AT1G56540.1|PACid:19649300	1.7e-06	FALSE
LOC_Os11g13940.1|PACid:24157370	1.7e-06	FALSE
LOC_Os04g30930.1|PACid:24102995	1.7e-06	FALSE
AT1G03030.1|PACid:19655906	1.8e-06	FALSE
AT2G15310.1|PACid:19643145	1.8e-06	FALSE
LOC_Os07g47300.1|PACid:24112833	1.8e-06	FALSE
AT3G44480.1|PACid:19663309	1.8e-06	FALSE
LOC_Os12g03750.1|PACid:24145939	1.8e-06	FALSE
AT3G49725.1|PACid:19660969	1.8e-06	FALSE
LOC_Os11g30110.1|PACid:24158159	1.8e-06	FALSE
LOC_Os12g36720.1|PACid:24146808	1.8e-06	FALSE
LOC_Os12g32670.1|PACid:24145567	1.8e-06	FALSE
AT5G45720.2|PACid:19667098	1.8e-06	FALSE
AT5G47260.1|PACid:19668885	1.8e-06	FALSE
AT4G16680.1|PACid:19646436	1.9e-06	FALSE
LOC_Os05g48980.1|PACid:24153367	1.9e-06	FALSE
LOC_Os06g39740.1|PACid:24143320	1.9e-06	FALSE
AT3G44670.1|PACid:19661304	1.9e-06	FALSE
AT3G44670.2|PACid:19661305	1.9e-06	FALSE
LOC_Os11g29090.1|PACid:24159094	1.9e-06	FALSE
AT3G23630.1|PACid:19658802	1.9e-06	FALSE
AT5G60860.1|PACid:19673115	2e-06	FALSE
AT3G19160.1|PACid:19661043	2e-06	FALSE
AT5G45750.1|PACid:19671042	2e-06	FALSE
LOC_Os07g08970.1|PACid:24112708	2e-06	FALSE
LOC_Os06g06190.1|PACid:24139988	2e-06	FALSE
LOC_Os12g37770.1|PACid:24148255	2e-06	FALSE
AT5G47250.1|PACid:19670193	2e-06	FALSE
LOC_Os07g31800.1|PACid:24111570	2e-06	FALSE
AT3G13870.1|PACid:19659194	2e-06	FALSE
AT1G61190.1|PACid:19651611	2e-06	FALSE
AT3G56690.1|PACid:19661957	2e-06	FALSE
AT3G28510.1|PACid:19661987	2.1e-06	FALSE
LOC_Os01g12540.2|PACid:24115914	2.1e-06	FALSE
AT4G12010.1|PACid:19647535	2.1e-06	FALSE
LOC_Os07g33740.1|PACid:24111702	2.1e-06	FALSE
LOC_Os12g44210.1|PACid:24148124	2.1e-06	FALSE
AT4G14370.1|PACid:19645874	2.1e-06	FALSE
LOC_Os11g15700.1|PACid:24158973	2.1e-06	FALSE
AT1G64110.1|PACid:19649602	2.1e-06	FALSE
LOC_Os10g33440.2|PACid:24095887	2.1e-06	FALSE
AT1G73170.2|PACid:19653498	2.1e-06	FALSE
AT1G07615.1|PACid:19658085	2.1e-06	FALSE
AT4G18430.1|PACid:19643899	2.2e-06	FALSE
AT3G46830.1|PACid:19664488	2.2e-06	FALSE
LOC_Os02g53500.2|PACid:24134204	2.2e-06	FALSE
LOC_Os02g19150.1|PACid:24130597	2.2e-06	FALSE
AT5G11250.1|PACid:19665966	2.2e-06	FALSE
AT1G72960.1|PACid:19653203	2.2e-06	FALSE
AT1G64110.3|PACid:19649601	2.2e-06	FALSE
AT1G64110.2|PACid:19649600	2.2e-06	FALSE
AT1G06430.1|PACid:19651841	2.2e-06	FALSE
LOC_Os02g32520.2|PACid:24131998	2.2e-06	FALSE
LOC_Os09g15790.1|PACid:24136480	2.3e-06	FALSE
LOC_Os02g53500.1|PACid:24134203	2.3e-06	FALSE
LOC_Os05g01480.1|PACid:24152715	2.3e-06	FALSE
LOC_Os07g09420.1|PACid:24108909	2.3e-06	FALSE
LOC_Os08g14830.1|PACid:24101191	2.3e-06	FALSE
AT5G45720.1|PACid:19667097	2.3e-06	FALSE
LOC_Os08g41250.1|PACid:24101347	2.4e-06	FALSE
LOC_Os08g41250.2|PACid:24101348	2.4e-06	FALSE
LOC_Os03g13860.2|PACid:24127370	2.4e-06	FALSE
LOC_Os03g60870.1|PACid:24125420	2.4e-06	FALSE
AT4G33200.1|PACid:19646160	2.4e-06	FALSE
AT4G33200.3|PACid:19646161	2.4e-06	FALSE
AT3G19740.1|PACid:19661117	2.4e-06	FALSE
AT2G31970.1|PACid:19642726	2.5e-06	FALSE
LOC_Os10g04580.1|PACid:24094703	2.5e-06	FALSE
AT5G09910.1|PACid:19671120	2.5e-06	FALSE
LOC_Os07g33720.1|PACid:24111979	2.5e-06	FALSE
LOC_Os12g31620.1|PACid:24147870	2.5e-06	FALSE
AT3G50940.1|PACid:19660807	2.5e-06	FALSE
LOC_Os02g08490.1|PACid:24131659	2.5e-06	FALSE
AT1G56520.1|PACid:19654187	2.6e-06	FALSE
AT3G44400.1|PACid:19658426	2.6e-06	FALSE
AT3G44400.2|PACid:19658427	2.6e-06	FALSE
LOC_Os11g17120.1|PACid:24159004	2.6e-06	FALSE
AT5G01310.1|PACid:19672009	2.6e-06	FALSE
LOC_Os05g20050.3|PACid:24151145	2.7e-06	FALSE
LOC_Os11g41910.1|PACid:24157615	2.7e-06	FALSE
LOC_Os01g72800.1|PACid:24114834	2.7e-06	FALSE
AT5G45240.1|PACid:19665678	2.7e-06	FALSE
LOC_Os05g35320.1|PACid:24149821	2.8e-06	FALSE
AT4G16890.1|PACid:19644500	2.8e-06	FALSE
LOC_Os01g25720.1|PACid:24115805	2.8e-06	FALSE
LOC_Os01g25720.2|PACid:24115806	2.8e-06	FALSE
LOC_Os11g45160.1|PACid:24157713	2.8e-06	FALSE
LOC_Os11g39190.1|PACid:24157864	2.8e-06	FALSE
LOC_Os05g51790.2|PACid:24153300	2.9e-06	FALSE
AT5G52882.1|PACid:19670770	2.9e-06	FALSE
LOC_Os05g51790.1|PACid:24153299	3e-06	FALSE
AT1G43890.1|PACid:19651973	3e-06	FALSE
AT1G43890.2|PACid:19651974	3e-06	FALSE
AT1G43890.3|PACid:19651975	3e-06	FALSE
LOC_Os05g44070.1|PACid:24150616	3e-06	FALSE
LOC_Os01g55260.2|PACid:24117997	3e-06	FALSE
LOC_Os07g40790.1|PACid:24109255	3e-06	FALSE
LOC_Os07g40790.2|PACid:24109256	3e-06	FALSE
LOC_Os05g30220.1|PACid:24150903	3e-06	FALSE
AT1G73170.1|PACid:19653497	3e-06	FALSE
LOC_Os01g43480.3|PACid:24117823	3e-06	FALSE
AT5G66910.1|PACid:19666881	3.1e-06	FALSE
AT5G40000.1|PACid:19665602	3.1e-06	FALSE
AT1G26370.1|PACid:19656940	3.1e-06	FALSE
AT5G45250.1|PACid:19668571	3.1e-06	FALSE
LOC_Os01g39310.3|PACid:24119479	3.1e-06	FALSE
AT1G07410.1|PACid:19652158	3.2e-06	FALSE
AT1G52280.1|PACid:19658241	3.2e-06	FALSE
AT1G56520.2|PACid:19654186	3.2e-06	FALSE
LOC_Os11g47800.1|PACid:24155382	3.2e-06	FALSE
AT1G63860.1|PACid:19649527	3.2e-06	FALSE
LOC_Os01g55260.1|PACid:24117996	3.3e-06	FALSE
AT1G63860.2|PACid:19649528	3.3e-06	FALSE
AT5G43010.1|PACid:19670324	3.3e-06	FALSE
AT3G26560.1|PACid:19663488	3.3e-06	FALSE
AT5G19990.1|PACid:19667687	3.3e-06	FALSE
LOC_Os03g13860.1|PACid:24127369	3.4e-06	FALSE
AT5G18350.1|PACid:19671409	3.4e-06	FALSE
LOC_Os06g41640.1|PACid:24142001	3.4e-06	FALSE
AT5G51070.1|PACid:19666309	3.4e-06	FALSE
LOC_Os07g29810.1|PACid:24111753	3.5e-06	FALSE
LOC_Os12g10640.1|PACid:24145524	3.5e-06	FALSE
LOC_Os07g44040.1|PACid:24111592	3.5e-06	FALSE
LOC_Os11g40160.1|PACid:24157584	3.6e-06	FALSE
LOC_Os07g04900.1|PACid:24110475	3.6e-06	FALSE
LOC_Os06g45820.2|PACid:24140942	3.7e-06	FALSE
LOC_Os02g10640.1|PACid:24131440	3.7e-06	FALSE
AT1G45000.2|PACid:19650224	3.7e-06	FALSE
AT5G47520.1|PACid:19666628	3.7e-06	FALSE
LOC_Os01g43480.2|PACid:24117822	3.7e-06	FALSE
AT1G61310.1|PACid:19655980	3.7e-06	FALSE
AT3G27440.1|PACid:19662605	3.8e-06	FALSE
LOC_Os12g44220.2|PACid:24144836	3.8e-06	FALSE
AT3G10420.1|PACid:19664415	3.8e-06	FALSE
AT4G16940.1|PACid:19648199	3.8e-06	FALSE
LOC_Os12g41170.1|PACid:24146499	3.8e-06	FALSE
AT3G05790.1|PACid:19659523	3.8e-06	FALSE
AT4G24650.1|PACid:19647988	3.9e-06	FALSE
AT4G16960.1|PACid:19647446	3.9e-06	FALSE
LOC_Os06g45820.3|PACid:24140943	3.9e-06	FALSE
LOC_Os01g39310.1|PACid:24119478	3.9e-06	FALSE
LOC_Os01g62950.1|PACid:24116198	4e-06	FALSE
LOC_Os01g54590.1|PACid:24119898	4e-06	FALSE
AT2G33870.1|PACid:19641182	4e-06	FALSE
LOC_Os04g43440.1|PACid:24108110	4e-06	FALSE
AT2G18193.1|PACid:19642968	4e-06	FALSE
AT1G03000.1|PACid:19656218	4e-06	FALSE
LOC_Os12g17430.1|PACid:24147679	4.1e-06	FALSE
AT4G33200.2|PACid:19646162	4.1e-06	FALSE
AT1G06400.1|PACid:19652950	4.2e-06	FALSE
LOC_Os03g50620.2|PACid:24121881	4.2e-06	FALSE
LOC_Os06g45820.4|PACid:24140944	4.2e-06	FALSE
AT1G72660.1|PACid:19651509	4.2e-06	FALSE
AT1G72660.2|PACid:19651510	4.2e-06	FALSE
AT1G72660.3|PACid:19651511	4.2e-06	FALSE
AT1G33560.1|PACid:19649315	4.2e-06	FALSE
AT3G28570.1|PACid:19658818	4.2e-06	FALSE
LOC_Os01g45450.1|PACid:24115816	4.2e-06	FALSE
AT1G63740.1|PACid:19652360	4.2e-06	FALSE
LOC_Os01g39260.1|PACid:24119832	4.2e-06	FALSE
AT4G18820.1|PACid:19648181	4.2e-06	FALSE
AT4G02480.1|PACid:19646934	4.2e-06	FALSE
LOC_Os03g62600.1|PACid:24122985	4.4e-06	FALSE
AT5G03530.1|PACid:19668088	4.5e-06	FALSE
AT4G27680.1|PACid:19648360	4.5e-06	FALSE
AT1G68460.1|PACid:19653994	4.5e-06	FALSE
LOC_Os12g44220.1|PACid:24144835	4.5e-06	FALSE
AT1G17470.1|PACid:19658123	4.5e-06	FALSE
AT1G17470.2|PACid:19658124	4.5e-06	FALSE
LOC_Os09g39870.1|PACid:24136619	4.5e-06	FALSE
AT2G30950.1|PACid:19641304	4.5e-06	FALSE
LOC_Os01g25065.1|PACid:24114521	4.6e-06	FALSE
AT3G27120.1|PACid:19663204	4.6e-06	FALSE
LOC_Os04g53496.1|PACid:24103599	4.6e-06	FALSE
LOC_Os01g47730.1|PACid:24121497	4.7e-06	FALSE
LOC_Os05g20050.1|PACid:24151143	4.7e-06	FALSE
LOC_Os12g28590.1|PACid:24147010	4.7e-06	FALSE
AT5G39930.1|PACid:19668042	4.7e-06	FALSE
AT3G28580.1|PACid:19662948	4.8e-06	FALSE
LOC_Os12g28460.1|PACid:24148549	4.8e-06	FALSE
LOC_Os05g28940.1|PACid:24152780	4.8e-06	FALSE
AT3G10420.2|PACid:19664414	4.8e-06	FALSE
AT4G09360.1|PACid:19647891	4.8e-06	FALSE
AT5G45130.1|PACid:19665684	4.8e-06	FALSE
AT5G45060.1|PACid:19669235	4.8e-06	FALSE
AT5G61460.1|PACid:19666514	4.9e-06	FALSE
AT2G22870.1|PACid:19643013	4.9e-06	FALSE
LOC_Os06g40560.1|PACid:24143733	4.9e-06	FALSE
LOC_Os06g45820.1|PACid:24140941	4.9e-06	FALSE
AT4G39520.1|PACid:19646909	4.9e-06	FALSE
AT4G16990.5|PACid:19645144	4.9e-06	FALSE
LOC_Os08g28470.1|PACid:24101445	4.9e-06	FALSE
LOC_Os12g18374.2|PACid:24144969	5e-06	FALSE
AT1G45000.1|PACid:19650223	5e-06	FALSE
AT4G16990.4|PACid:19645142	5e-06	FALSE
AT4G16990.3|PACid:19645143	5e-06	FALSE
LOC_Os12g33160.1|PACid:24146350	5e-06	FALSE
LOC_Os10g31830.1|PACid:24094672	5e-06	FALSE
LOC_Os01g43480.1|PACid:24117821	5e-06	FALSE
LOC_Os02g32520.1|PACid:24131997	5e-06	FALSE
LOC_Os12g18374.1|PACid:24144968	5.1e-06	FALSE
AT5G66610.2|PACid:19665447	5.1e-06	FALSE
AT4G16990.1|PACid:19645141	5.1e-06	FALSE
LOC_Os12g14330.1|PACid:24149382	5.1e-06	FALSE
LOC_Os05g51130.1|PACid:24153751	5.2e-06	FALSE
LOC_Os11g13510.1|PACid:24156617	5.2e-06	FALSE
AT1G63870.1|PACid:19651797	5.2e-06	FALSE
LOC_Os05g40160.1|PACid:24154825	5.2e-06	FALSE
LOC_Os09g36300.4|PACid:24139047	5.2e-06	FALSE
LOC_Os03g50620.1|PACid:24121880	5.3e-06	FALSE
LOC_Os11g44580.1|PACid:24156135	5.3e-06	FALSE
AT5G66610.1|PACid:19665448	5.3e-06	FALSE
LOC_Os05g15040.4|PACid:24149471	5.3e-06	FALSE
LOC_Os02g51410.3|PACid:24129334	5.4e-06	FALSE
AT4G15810.1|PACid:19645383	5.4e-06	FALSE
LOC_Os05g20050.2|PACid:24151144	5.5e-06	FALSE
LOC_Os05g03050.1|PACid:24150463	5.5e-06	FALSE
LOC_Os06g20050.1|PACid:24143313	5.5e-06	FALSE
AT2G25530.1|PACid:19638042	5.5e-06	FALSE
AT4G17160.1|PACid:19647252	5.5e-06	FALSE
LOC_Os03g21914.1|PACid:24123922	5.6e-06	FALSE
LOC_Os01g48270.1|PACid:24120967	5.7e-06	FALSE
AT1G06750.1|PACid:19653066	5.7e-06	FALSE
AT1G02130.1|PACid:19650013	5.7e-06	FALSE
LOC_Os01g19260.1|PACid:24115037	5.7e-06	FALSE
AT3G28600.1|PACid:19659772	5.7e-06	FALSE
LOC_Os11g40780.1|PACid:24158826	5.7e-06	FALSE
LOC_Os05g23990.1|PACid:24151313	5.7e-06	FALSE
LOC_Os10g04180.1|PACid:24096953	5.7e-06	FALSE
LOC_Os04g42110.1|PACid:24104183	5.7e-06	FALSE
AT1G06750.2|PACid:19653065	5.8e-06	FALSE
AT2G45500.1|PACid:19640577	5.8e-06	FALSE
LOC_Os03g64290.1|PACid:24121906	5.9e-06	FALSE
LOC_Os02g51410.2|PACid:24129333	5.9e-06	FALSE
AT4G16860.1|PACid:19648933	5.9e-06	FALSE
AT1G64070.1|PACid:19657628	5.9e-06	FALSE
AT2G45500.2|PACid:19640578	5.9e-06	FALSE
LOC_Os03g43010.1|PACid:24126101	6.1e-06	FALSE
LOC_Os03g56840.2|PACid:24123964	6.1e-06	FALSE
LOC_Os12g30590.1|PACid:24148799	6.2e-06	FALSE
LOC_Os11g29990.1|PACid:24155595	6.2e-06	FALSE
LOC_Os04g02120.1|PACid:24105489	6.2e-06	FALSE
AT4G24860.1|PACid:19645363	6.2e-06	FALSE
AT3G16100.1|PACid:19660765	6.3e-06	FALSE
LOC_Os11g34880.1|PACid:24156766	6.4e-06	FALSE
LOC_Os02g51410.1|PACid:24129332	6.6e-06	FALSE
AT5G64990.2|PACid:19669957	6.6e-06	FALSE
LOC_Os06g49380.1|PACid:24142197	6.6e-06	FALSE
LOC_Os06g49380.2|PACid:24142198	6.6e-06	FALSE
LOC_Os06g49380.3|PACid:24142199	6.6e-06	FALSE
LOC_Os06g49380.4|PACid:24142200	6.6e-06	FALSE
LOC_Os06g49380.5|PACid:24142201	6.6e-06	FALSE
LOC_Os06g49380.6|PACid:24142202	6.6e-06	FALSE
AT4G18465.1|PACid:19644911	6.6e-06	FALSE
LOC_Os08g32890.1|PACid:24099459	6.6e-06	FALSE
LOC_Os11g38000.1|PACid:24158945	6.6e-06	FALSE
AT1G33970.3|PACid:19656299	6.6e-06	FALSE
AT4G16920.1|PACid:19646668	6.7e-06	FALSE
LOC_Os03g10910.1|PACid:24122825	6.8e-06	FALSE
LOC_Os02g11050.1|PACid:24128997	6.8e-06	FALSE
LOC_Os09g36300.3|PACid:24139046	6.8e-06	FALSE
LOC_Os05g15040.3|PACid:24149470	6.8e-06	FALSE
LOC_Os06g12370.1|PACid:24142364	6.9e-06	FALSE
LOC_Os12g24320.1|PACid:24147356	6.9e-06	FALSE
LOC_Os11g35210.1|PACid:24159061	6.9e-06	FALSE
LOC_Os01g71690.2|PACid:24114773	6.9e-06	FALSE
AT1G05910.1|PACid:19650595	7e-06	FALSE
LOC_Os09g13820.1|PACid:24138526	7e-06	FALSE
LOC_Os09g33980.1|PACid:24138253	7e-06	FALSE
AT4G16990.2|PACid:19645140	7e-06	FALSE
LOC_Os03g56840.1|PACid:24123963	7e-06	FALSE
AT1G63750.1|PACid:19649472	7.1e-06	FALSE
AT1G63750.2|PACid:19649473	7.1e-06	FALSE
LOC_Os09g36300.2|PACid:24139045	7.1e-06	FALSE
LOC_Os05g15040.2|PACid:24149469	7.1e-06	FALSE
LOC_Os08g20000.1|PACid:24099304	7.2e-06	FALSE
LOC_Os06g48250.1|PACid:24141025	7.2e-06	FALSE
LOC_Os07g12680.1|PACid:24109741	7.2e-06	FALSE
AT1G28550.1|PACid:19649983	7.3e-06	FALSE
AT1G79050.2|PACid:19651222	7.3e-06	FALSE
AT1G78010.1|PACid:19657535	7.3e-06	FALSE
LOC_Os08g31460.1|PACid:24098453	7.4e-06	FALSE
LOC_Os03g05740.1|PACid:24128014	7.6e-06	FALSE
AT1G63750.3|PACid:19649471	7.6e-06	FALSE
AT1G79050.1|PACid:19651221	7.8e-06	FALSE
AT5G40100.1|PACid:19665900	7.8e-06	FALSE
LOC_Os03g46390.1|PACid:24126280	7.9e-06	FALSE
LOC_Os09g36300.1|PACid:24139044	8.1e-06	FALSE
AT5G58120.1|PACid:19668474	8.2e-06	FALSE
LOC_Os11g44970.1|PACid:24157425	8.3e-06	FALSE
LOC_Os12g13380.1|PACid:24147123	8.4e-06	FALSE
LOC_Os06g49390.1|PACid:24143229	8.4e-06	FALSE
LOC_Os12g28177.1|PACid:24146836	8.5e-06	FALSE
LOC_Os12g28137.1|PACid:24148964	8.5e-06	FALSE
LOC_Os11g13430.1|PACid:24159222	8.6e-06	FALSE
LOC_Os05g49890.3|PACid:24149619	8.7e-06	FALSE
AT4G19640.1|PACid:19648125	8.7e-06	FALSE
AT3G63110.1|PACid:19660117	8.8e-06	FALSE
AT1G72850.1|PACid:19651731	8.8e-06	FALSE
LOC_Os05g49890.1|PACid:24149617	8.8e-06	FALSE
LOC_Os08g09940.1|PACid:24101691	8.8e-06	FALSE
LOC_Os01g37800.1|PACid:24117559	8.9e-06	FALSE
LOC_Os11g45790.1|PACid:24158735	8.9e-06	FALSE
LOC_Os10g37500.1|PACid:24094085	9e-06	FALSE
LOC_Os07g09490.1|PACid:24111473	9e-06	FALSE
LOC_Os10g25565.1|PACid:24094550	9e-06	FALSE
AT5G64813.1|PACid:19668628	9.1e-06	FALSE
LOC_Os08g32880.1|PACid:24100323	9.1e-06	FALSE
LOC_Os08g43010.1|PACid:24099241	9.1e-06	FALSE
LOC_Os05g15040.1|PACid:24149468	9.2e-06	FALSE
LOC_Os11g44960.1|PACid:24159047	9.3e-06	FALSE
LOC_Os08g43050.1|PACid:24102146	9.4e-06	FALSE
LOC_Os04g21890.1|PACid:24102728	9.4e-06	FALSE
AT5G39620.1|PACid:19671051	9.5e-06	FALSE
LOC_Os02g10550.1|PACid:24130032	9.7e-06	FALSE
LOC_Os11g29970.1|PACid:24157435	9.7e-06	FALSE
AT4G12020.1|PACid:19644334	9.8e-06	FALSE
AT5G48600.2|PACid:19673011	1e-05	FALSE
AT5G48600.1|PACid:19673012	1e-05	FALSE
LOC_Os04g51100.1|PACid:24106408	1e-05	FALSE
LOC_Os05g49890.2|PACid:24149618	1e-05	FALSE
AT5G20010.1|PACid:19670066	1e-05	FALSE
AT5G20020.1|PACid:19670233	1e-05	FALSE
AT5G55190.1|PACid:19672769	1e-05	FALSE
AT1G33910.1|PACid:19654694	1e-05	FALSE
LOC_Os07g09480.1|PACid:24109318	1.1e-05	FALSE
LOC_Os08g31780.1|PACid:24100070	1.1e-05	FALSE
LOC_Os04g48450.1|PACid:24103092	1.2e-05	FALSE
AT5G47200.1|PACid:19668906	1.2e-05	FALSE
AT4G12020.3|PACid:19644333	1.2e-05	FALSE
AT4G12020.2|PACid:19644332	1.2e-05	FALSE
LOC_Os11g12300.1|PACid:24159273	1.3e-05	FALSE
AT5G13010.1|PACid:19669934	1.4e-05	FALSE
LOC_Os12g32790.1|PACid:24145992	1.4e-05	FALSE
LOC_Os02g51400.1|PACid:24133404	1.4e-05	FALSE
AT1G32490.1|PACid:19655626	1.5e-05	FALSE
AT1G32490.2|PACid:19655627	1.5e-05	FALSE
AT5G07660.1|PACid:19668236	1.6e-05	FALSE
AT1G26520.1|PACid:19650976	1.6e-05	FALSE
AT3G58160.1|PACid:19660616	2.1e-05	FALSE
AT3G50930.1|PACid:19661021	2.2e-05	FALSE
LOC_Os05g50750.3|PACid:24151542	2.4e-05	FALSE
AT2G26140.1|PACid:19642775	2.6e-05	FALSE
LOC_Os05g50750.2|PACid:24151541	3e-05	FALSE
AT2G35340.1|PACid:19639890	3.2e-05	FALSE
LOC_Os05g50750.1|PACid:24151540	3.2e-05	FALSE
AT1G06720.1|PACid:19653601	3.5e-05	FALSE
AT5G26860.1|PACid:19670419	4.5e-05	FALSE
LOC_Os04g36030.1|PACid:24104252	4.6e-05	FALSE
AT2G20290.1|PACid:19641901	6.1e-05	FALSE
LOC_Os08g05440.1|PACid:24101721	6.7e-05	FALSE
LOC_Os03g53660.1|PACid:24128189	7.9e-05	FALSE
AT4G09930.1|PACid:19645104	0.00014	FALSE
LOC_Os03g48140.1|PACid:24124644	0.00016	FALSE
AT2G27170.1|PACid:19638883	0.00017	FALSE
AT2G27170.2|PACid:19638884	0.00017	FALSE
AT1G33950.2|PACid:19657065	0.0002	FALSE
AT4G10780.1|PACid:19646286	0.0002	FALSE
AT5G43900.1|PACid:19668776	0.00021	FALSE
AT5G43900.2|PACid:19668775	0.00023	FALSE
AT4G09950.1|PACid:19648834	0.00024	FALSE
AT5G43900.3|PACid:19668774	0.00024	FALSE
AT4G28710.1|PACid:19648960	0.00037	FALSE
AT1G33950.1|PACid:19657064	0.00039	FALSE
AT1G33970.1|PACid:19656295	0.00044	FALSE
AT1G33970.2|PACid:19656296	0.00044	FALSE
AT1G33970.4|PACid:19656297	0.00044	FALSE
AT1G33970.5|PACid:19656298	0.00044	FALSE
AT1G08730.1|PACid:19653305	0.00056	FALSE
AT1G33960.1|PACid:19655488	0.00057	FALSE
LOC_Os01g67740.1|PACid:24117906	0.00071	FALSE
AT1G33900.1|PACid:19656311	0.00073	FALSE
AT1G33890.1|PACid:19649815	0.0012	FALSE
LOC_Os06g29350.1|PACid:24143908	0.0015	FALSE
AT5G20490.2|PACid:19670544	0.0016	FALSE
AT4G09940.1|PACid:19648198	0.0019	FALSE
AT5G20490.1|PACid:19670543	0.002	FALSE
LOC_Os12g44390.1|PACid:24145163	0.0027	FALSE
AT2G33240.1|PACid:19640394	0.0038	FALSE
LOC_Os02g35130.1|PACid:24131407	0.0042	FALSE
LOC_Os02g35130.2|PACid:24131408	0.0042	FALSE
AT1G54560.1|PACid:19649567	0.0046	FALSE
AT1G04600.1|PACid:19651579	0.025	FALSE
AT2G26820.1|PACid:19638946	0.029	FALSE
AT2G31900.1|PACid:19642330	0.034	FALSE
LOC_Os02g04050.1|PACid:24130617	0.036	FALSE
AT5G15920.1|PACid:19672893	0.38	FALSE
AT3G54670.3|PACid:19660162	1	FALSE
LOC_Os05g46030.1|PACid:24149976	1	FALSE
