# Supplementary material for: Diversity of ABC transporter genes across the plant kingdom and their potential utility in biotechnology
Source: BMC Biotechnol. 2016 May 31;16:47. doi: 10.1186/s12896-016-0277-6 (PMC4886425; doi:10.1186/s12896-016-0277-6)
Supplement: Additional file 3: Table S2. — Detailed table of classification results and associated metadata. (XLSX 163 kb) [file 12896_2016_277_MOESM3_ESM.xlsx]

## Sheet: subfamily_ref.matrix
Sample-label	taxa_1	taxa_2	Family	Genus species	tissue	total ABC transporters	ABCA	ABCB	ABCC	ABCD	ABCE	ABCF	ABCG	ABCI
AZBL	angiosperms	Core Eudicots	Petiveriaceae	Petiveria alliacea	young leaves	75	2	25	17	1	1	6	19	4
TOKV	angiosperms	Core Eudicots	[Aphanopetalaceae]	Aphanopetalum resinosum	leaves	69	2	15	16	2	2	9	21	2
JTRM	angiosperms	Core Eudicots/Asterids	[Dipsacaceae]	Dipsacus asper	mix	94	3	25	21	2	1	10	25	7
RPPC	angiosperms	Core Eudicots/Rosids	[Erythroyxlaceae]	Erythroxylum coca	leaves	91	3	33	18	4	1	8	18	6
VUSY	angiosperms	Core Eudicots/Asterids	[Nyssaceae]	Nyssa ogeche	young leaves	100	3	29	23	4	2	5	23	11
XONJ	angiosperms	Core Eudicots/Asterids	[Nyssaceae]	Camptotheca acuminata	young leaves	4	0	1	2	0	0	0	0	1
FFFY	angiosperms	Core Eudicots/Asterids	[Valerianaceae]	Valeriana officinalis	leaves	69	4	22	18	2	1	6	11	5
AYIY	angiosperms	Core Eudicots/Asterids	Acanthaceae	Ruellia brittoniana	young leaves	86	3	22	21	4	2	8	16	10
PCGJ	angiosperms	Core Eudicots/Asterids	Acanthaceae	Anisacanthus quadrifidus	young leaves	95	3	26	15	4	2	8	27	10
WEAC	angiosperms	Core Eudicots/Asterids	Acanthaceae	Strobilanthes dyeriana	young leaves	75	2	22	15	3	2	9	12	10
MTII	angiosperms	Monocots	Acoraceae	Acorus americanus	whole plant	64	4	14	15	3	1	7	16	4
QAUE	angiosperms	Core Eudicots/Asterids	Actinidiaceae	Actinidia chinensis	young leaves	96	3	26	18	4	1	4	33	7
HLJG	angiosperms	Core Eudicots/Asterids	Adoxaceae	Viburnum odoratissimum	young leaves	78	3	22	14	4	2	8	16	9
QRNU	angiosperms	Core Eudicots/Asterids	Adoxaceae	Sambucus canadensis	mix	58	1	21	15	0	2	6	6	7
SNBI	angiosperms	Core Eudicots/Asterids	Adoxaceae	Sambucus canadensis	mix	48	1	16	7	0	2	8	7	7
QUTB	angiosperms	Basal Eudicots	Aextoxicaceae	Aextoxicon punctatum	leaves	76	4	23	18	3	1	5	15	7
PRFO	angiosperms	Monocots	Agapanthaceae	Agapanthus africanus	mix	47	2	21	6	2	1	9	4	2
CMCY	angiosperms	Monocots	Agavaceae	Hesperaloe parviflora	shoots	83	2	27	18	4	1	6	22	3
ICNN	angiosperms	Monocots	Agavaceae	Yucca filamentosa	shoots	79	3	25	16	1	1	5	20	8
KXSK	angiosperms	Monocots	Agavaceae	Agave tequilana	whole plant	65	2	21	11	2	4	6	13	6
PLBZ	angiosperms	Monocots	Agavaceae	Chlorogalum pomeridianum	shoots	89	3	29	18	1	1	5	26	6
YBML	angiosperms	Monocots	Agavaceae	Yucca brevifolia	flowers	80	3	23	16	3	0	7	23	5
BERS	angiosperms	Core Eudicots	Aizoaceae	Zaleya pentandra	leaves	61	3	16	14	4	1	4	14	5
BJKT	angiosperms	Core Eudicots	Aizoaceae	Delosperma echinatum	mix	34	1	10	7	1	1	4	5	5
GJNX	angiosperms	Core Eudicots	Aizoaceae	Cypselea humifusa	leaves	76	3	21	19	2	1	4	19	7
HZTS	angiosperms	Core Eudicots	Aizoaceae	Sesuvium portulacastrum	young leaves	63	3	17	14	4	2	7	12	4
OPZX	angiosperms	Core Eudicots	Aizoaceae	Sesuvium verrucosum	leaves	58	2	20	15	2	1	4	9	5
QNIK	angiosperms	Core Eudicots	Aizoaceae	Trianthema portulacastrum	leaves	63	1	13	17	3	1	7	15	6
TNVE	angiosperms	Core Eudicots	Aizoaceae	Trianthema portulacastrum	young leaves	79	2	16	24	4	3	7	18	5
ZJDK	angiosperms	Core Eudicots	Aizoaceae	Sesuvium verrucosum	young leaves	66	3	17	16	2	1	5	15	7
HYZL	angiosperms	Core Eudicots/Rosids	Akaniaceae	Akania lucens	Unknown	87	4	22	20	3	1	10	19	8
FWBF	angiosperms	Core Eudicots	Alangiaceae	Alangium chinense	leaves	50	4	15	12	3	2	8	3	3
DWZT	angiosperms	Monocots	Alismataceae	Sagittaria latifolia	mix	8	0	3	0	0	0	5	0	0
GJPF	angiosperms	Monocots	Alliaceae	Allium sativum	Unknown	38	0	12	9	2	1	3	5	6
KBXS	angiosperms	Monocots	Alliaceae	Allium commutatum	leaves	40	4	9	12	1	1	5	4	4
LMVB	angiosperms	Core Eudicots	Altingiaceae	Liquidambar styraciflua	leaves	2	0	0	1	0	0	0	0	1
CUTE	angiosperms	Core Eudicots	Amaranthaceae	Blutaparon vermiculare	leaves	67	3	19	16	2	2	4	14	7
DBCE	angiosperms	Core Eudicots	Amaranthaceae	Alternanthera tenella	leaves	80	1	15	22	4	2	9	21	6
DEMH	angiosperms	Core Eudicots	Amaranthaceae	Alternanthera tenella	young leaves	64	0	20	15	3	2	7	10	7
EMIG	angiosperms	Core Eudicots	Amaranthaceae	Aerva lanata	young leaves	55	1	18	16	0	1	4	11	4
ENCD	angiosperms	Core Eudicots	Amaranthaceae	Alternanthera brasiliana	young leaves	58	0	17	14	3	2	6	12	4
FVXD	angiosperms	Core Eudicots	Amaranthaceae	Beta maritima	leaves	36	0	9	12	2	0	4	4	5
GBCQ	angiosperms	Core Eudicots	Amaranthaceae	Aerva persica	young leaves	69	3	20	18	0	2	9	11	6
JBGU	angiosperms	Core Eudicots	Amaranthaceae	Amaranthus palmeri	mix	84	4	29	20	4	1	5	17	4
KTQI	angiosperms	Core Eudicots	Amaranthaceae	Alternanthera brasiliana	leaves	55	1	17	12	2	1	6	9	7
LUNL	angiosperms	Core Eudicots	Amaranthaceae	Alternanthera sessilis	leaves	68	1	21	19	4	2	4	12	5
MEAH	angiosperms	Core Eudicots	Amaranthaceae	Aerva persica	leaves	62	3	18	14	1	2	7	11	6
OYST	angiosperms	Core Eudicots	Amaranthaceae	Alternanthera sessilis	young leaves	71	1	20	21	2	3	4	14	6
SMMC	angiosperms	Core Eudicots	Amaranthaceae	Chenopodium quinoa	mix	90	4	27	22	3	2	7	16	9
VKOE	angiosperms	Core Eudicots	Amaranthaceae	Aerva lanata	leaves	55	1	18	17	1	3	4	9	2
VUIT	angiosperms	Core Eudicots	Amaranthaceae	Alternanthera caracasana	young leaves	60	0	17	17	1	1	8	11	5
WGET	angiosperms	Core Eudicots	Amaranthaceae	Kochia scoparia	mix	37	2	9	7	1	2	4	7	5
WGUG	angiosperms	Core Eudicots	Amaranthaceae	Alternanthera caracasana	leaves	61	1	15	19	2	2	7	8	7
WMLW	angiosperms	Core Eudicots	Amaranthaceae	Amaranthus retroflexus	leaves	54	2	12	12	2	1	10	10	5
XSSD	angiosperms	Core Eudicots	Amaranthaceae	Amaranthus cruentus	mix	91	4	21	21	4	3	8	20	10
DMIN	angiosperms	Monocots	Amaryllidaceae	Phycella aff. cyrtanthoides	leaves	89	4	22	14	3	2	13	19	12
DPFW	angiosperms	Monocots	Amaryllidaceae	Zephyranthes treatiae	mix	45	0	20	11	1	0	5	5	3
IQYY	angiosperms	Monocots	Amaryllidaceae	Narcissus viridiflorus	flowers	98	7	25	17	2	1	12	26	8
JDTY	angiosperms	Monocots	Amaryllidaceae	Rhodophiala pratensis	leaves	67	2	23	9	4	0	8	16	5
LDME	angiosperms	Monocots	Amaryllidaceae	Amaryllis belladonna	Unknown	32	0	7	5	0	0	6	6	8
XEUV	angiosperms	Monocots	Amaryllidaceae	Narcissus viridiflorus	young leaves	77	5	21	15	2	2	5	19	8
ZKPF	angiosperms	Monocots	Amaryllidaceae	Traubia modesta	flowers	27	1	13	4	0	0	3	3	3
URDJ	angiosperms	Basalmost angiosperms	Amborellaceae	Amborella trichopoda	leaves	61	4	13	14	4	1	5	12	8
WAXR	angiosperms	Core Eudicots/Rosids	Anacardiaceae	Litchi chinensis	young leaves	54	2	15	10	2	1	4	14	6
YUOM	angiosperms	Core Eudicots/Rosids	Anacardiaceae	Rhus radicans	mix	83	3	19	18	2	1	4	30	6
PSJT	angiosperms	Magnoliids	Annonaceae	Uvaria microcarpa	young leaves	57	0	15	11	2	1	4	19	5
YZRI	angiosperms	Magnoliids	Annonaceae	Annona muricata	leaves	68	3	22	13	4	2	4	13	7
CWYJ	angiosperms	Core Eudicots/Asterids	Apiaceae	Heracleum lanatum	mix	89	3	19	23	2	1	10	24	7
TQKZ	angiosperms	Core Eudicots/Asterids	Apiaceae	Angelica archangelica	leaves	85	1	19	20	2	1	6	28	8
DSUV	angiosperms	Core Eudicots/Asterids	Apocynaceae	Asclepias curassavica	mix	97	5	26	17	3	1	6	31	8
EDEQ	angiosperms	Core Eudicots/Asterids	Apocynaceae	Wrightia natalensis	leaves	98	4	29	16	4	1	4	33	7
JCLQ	angiosperms	Core Eudicots/Asterids	Apocynaceae	Apocynum androsaemifolium	mix	85	4	27	18	2	1	5	24	4
JGYZ	angiosperms	Core Eudicots/Asterids	Apocynaceae	Holarrhena pubescens	leaves	75	3	22	13	2	1	4	23	7
MGVU	angiosperms	Core Eudicots/Asterids	Apocynaceae	Allamanda cathartica	mix	48	1	16	7	1	2	8	9	4
QEHE	angiosperms	Core Eudicots/Asterids	Apocynaceae	Rauvolfia tetraphylla	mix	82	3	25	18	4	2	4	21	5
UFQC	angiosperms	Core Eudicots/Asterids	Apocynaceae	Apocynum androsaemifolium	mix	89	4	27	19	2	1	7	25	4
UOYN	angiosperms	Core Eudicots/Asterids	Apocynaceae	Catharanthus roseus	mix	73	6	23	13	2	1	4	18	6
YADI	angiosperms	Core Eudicots/Asterids	Apocynaceae	Asclepias syriaca	Unknown	91	2	29	13	3	1	5	31	7
NJJO	angiosperms	Core Eudicots/Asterids	Apodanthaceae	Pilostyles thurberi	flowers	36	0	11	2	1	1	4	11	6
ASMV	angiosperms	Core Eudicots/Asterids	Aquifoliaceae	Ilex vomitoria	young leaves	89	3	34	20	3	1	8	13	7
DFYF	angiosperms	Core Eudicots/Asterids	Aquifoliaceae	Ilex sp.	young leaves	79	3	25	18	3	1	6	13	10
SXML	angiosperms	Core Eudicots/Asterids	Aquifoliaceae	Ilex paraguariensis	leaves	72	5	18	16	2	2	7	17	5
MFIN	angiosperms	Monocots	Araceae	Pistia stratiotes	mix	66	4	13	14	2	1	5	23	4
EDBB	angiosperms	Core Eudicots/Asterids	Araliaceae	Polyscias fruticosa	Unknown	84	4	25	22	2	1	8	15	7
EITK	angiosperms	Core Eudicots/Asterids	Araliaceae	Hedera helix	roots	96	3	32	26	2	0	8	18	7
JBYE	angiosperms	Core Eudicots/Asterids	Araliaceae	Hedera helix	roots	84	3	26	17	1	5	11	17	4
OINM	angiosperms	Core Eudicots/Asterids	Araliaceae	Hydrocotyle umbellata	young leaves	59	1	18	19	1	2	5	11	2
HWUP	angiosperms	Monocots/Commelinids	Arecaceae	Sabal bermudana	shoots	60	3	21	10	2	1	4	16	3
HXJE	angiosperms	Monocots/Commelinids	Arecaceae	Serenoa repens	young leaves	45	1	16	13	1	2	3	6	3
NSPR	angiosperms	Monocots/Commelinids	Arecaceae	Nypa fruticans	leaves	22	0	4	8	1	0	3	3	3
QGLJ	angiosperms	Monocots/Commelinids	Arecaceae	Cocos nucifera	leaves	16	4	3	2	1	1	3	1	1
YMES	angiosperms	Monocots/Commelinids	Arecaceae	Typhonium blumei	mix	64	4	19	14	2	1	4	14	6
GIOY	angiosperms	Core Eudicots/Asterids	Argophyllaceae	Corokia cotoneaster	mix	11	0	4	2	0	0	4	0	1
PAWA	angiosperms	Magnoliids	Aristolochiaceae	Aristolochia elegans	leaves	63	2	21	10	3	1	7	12	7
QDVW	angiosperms	Magnoliids	Aristolochiaceae	Saruma henryi	leaves	66	3	17	7	2	3	5	22	7
FGRF	angiosperms	Monocots	Asparagaceae	Asparagus densiflorus	mix	73	3	20	16	2	4	5	16	7
RCUX	angiosperms	Monocots	Asparagaceae	Maianthemum sp.	Unknown	63	3	18	13	2	3	7	13	4
UZXL	angiosperms	Monocots	Asparagaceae	Disporopsis pernyi	young leaves	48	2	15	8	3	2	5	10	3
XFJG	angiosperms	Monocots	Asparagaceae	Maianthemum canadense	mix	67	3	17	12	2	3	10	16	4
JVBR	angiosperms	Monocots	Asphodelaceae	Aloe vera	Unknown	70	4	26	9	3	1	4	16	7
AFQQ	angiosperms	Core Eudicots/Asterids	Asteraceae	Inula helenium	mix	70	1	21	14	2	1	6	19	6
BMSE	angiosperms	Core Eudicots/Asterids	Asteraceae	Senecio rowleyanus	shoots	80	2	22	21	3	1	6	21	4
CFRN	angiosperms	Core Eudicots/Asterids	Asteraceae	Carthamus lanatus	leaves	57	3	14	14	1	2	4	15	4
DDRL	angiosperms	Core Eudicots/Asterids	Asteraceae	Tragopogon dubius	Unknown	99	3	31	22	2	2	10	22	7
DESP	angiosperms	Core Eudicots/Asterids	Asteraceae	Erigeron canadensis	mix	117	4	28	26	1	3	6	43	6
DOVJ	angiosperms	Core Eudicots/Asterids	Asteraceae	Leontopodium alpinum	leaves	63	0	18	13	3	2	5	17	5
DSWR	angiosperms	Core Eudicots/Asterids	Asteraceae	Flaveria cronquistii	young leaves	66	1	25	13	1	1	5	14	6
DUNJ	angiosperms	Core Eudicots/Asterids	Asteraceae	Helenium autumnale	mix	88	4	23	22	1	2	9	19	8
DUQG	angiosperms	Core Eudicots/Asterids	Asteraceae	Tanacetum parthenium	mix	90	1	24	21	1	3	5	26	9
EXHX	angiosperms	Core Eudicots/Asterids	Asteraceae	Flaveria angustifolia	young leaves	67	1	24	12	2	1	5	13	9
EYKJ	angiosperms	Core Eudicots/Asterids	Asteraceae	Silybum marianum	mix	79	2	23	17	2	3	6	22	4
FUPX	angiosperms	Core Eudicots/Asterids	Asteraceae	Tragopogon pratensis	young leaves	79	4	25	18	2	2	5	17	6
GFVW	angiosperms	Core Eudicots/Asterids	Asteraceae	Flaveria pringlei	young leaves	88	2	37	18	1	2	7	13	8
GUMF	angiosperms	Core Eudicots/Asterids	Asteraceae	Anthemis tinctoria	leaves	94	2	22	28	2	0	5	28	7
HRVY	angiosperms	Core Eudicots/Asterids	Asteraceae	Flaveria trinervia	leaves	71	1	22	16	2	1	6	16	7
HXCD	angiosperms	Core Eudicots/Asterids	Asteraceae	Flaveria vaginata	young leaves	70	2	25	11	2	1	5	17	7
HXDV	angiosperms	Core Eudicots/Asterids	Asteraceae	Flaveria pubescens	leaves	68	4	27	14	2	1	5	9	6
IPUI	angiosperms	Core Eudicots/Asterids	Asteraceae	Flaveria brownii	leaves	63	4	19	13	1	2	6	11	7
JNKW	angiosperms	Core Eudicots/Asterids	Asteraceae	Cicerbita plumieri	young leaves	104	3	31	24	2	1	6	28	9
JZHZ	angiosperms	Core Eudicots/Asterids	Asteraceae	Flaveria pubescens	young leaves	66	0	25	10	2	1	6	15	7
KFZY	angiosperms	Core Eudicots/Asterids	Asteraceae	Tragopogon castellanus	young leaves	88	1	27	23	3	1	7	19	7
KGJF	angiosperms	Core Eudicots/Asterids	Asteraceae	Tragopogon porrifolius	young leaves	87	4	23	24	2	2	5	20	7
KJBH	angiosperms	Core Eudicots/Asterids	Asteraceae	Flaveria cronquistii	leaves	61	3	22	12	2	1	6	8	7
LMXP	angiosperms	Core Eudicots/Asterids	Asteraceae	Flaveria brownii	young leaves	54	1	23	11	1	1	6	6	5
MMJI	angiosperms	Core Eudicots/Asterids	Asteraceae	Lactuca graminifolia	young leaves	79	3	26	18	3	1	8	16	4
NUSE	angiosperms	Core Eudicots/Asterids	Asteraceae	Conyza canadensis	invalid	111	3	26	27	1	5	8	33	8
NVSO	angiosperms	Core Eudicots/Asterids	Asteraceae	Flaveria palmeri	young leaves	70	3	25	13	2	1	6	13	7
OAGK	angiosperms	Core Eudicots/Asterids	Asteraceae	Matricaria matricarioides	mix	115	4	28	23	2	2	5	45	6
QBGG	angiosperms	Core Eudicots/Asterids	Asteraceae	Flaveria bidentis	leaves	69	1	20	13	3	1	7	15	9
QXWF	angiosperms	Core Eudicots/Asterids	Asteraceae	Flaveria kochiana	leaves	73	3	26	15	2	1	5	15	6
RLCS	angiosperms	Core Eudicots/Asterids	Asteraceae	Flaveria trinervia	young leaves	76	1	23	18	2	1	5	18	8
RZSW	angiosperms	Core Eudicots/Asterids	Asteraceae	Flaveria pringlei	leaves	48	2	12	8	3	2	7	5	9
TEZA	angiosperms	Core Eudicots/Asterids	Asteraceae	Solidago canadensis	mix	88	3	21	25	2	1	7	27	2
UBLN	angiosperms	Core Eudicots/Asterids	Asteraceae	Xanthium strumarium	mix	113	4	34	19	2	3	8	34	9
UQAZ	angiosperms	Core Eudicots/Asterids	Asteraceae	Flaveria angustifolia	leaves	46	1	16	9	1	1	5	7	6
UYED	angiosperms	Core Eudicots/Asterids	Asteraceae	Flaveria sonorensis	young leaves	71	2	26	14	1	1	5	16	6
WSYE	angiosperms	Core Eudicots/Asterids	Asteraceae	Conyza canadensis	invalid	112	4	26	29	2	2	6	35	8
XRCX	angiosperms	Core Eudicots/Asterids	Asteraceae	Aster tataricus	leaves	101	3	33	22	2	1	9	26	5
ZGDS	angiosperms	Core Eudicots/Asterids	Asteraceae	Lactuca graminifolia	young leaves	75	3	23	20	1	1	5	17	5
ZNZC	angiosperms	Core Eudicots/Asterids	Asteraceae	Flaveria bidentis	young leaves	82	3	29	18	2	1	5	15	9
WAIL	angiosperms	Magnoliids	Atherospermataceae	Laurelia sempervirens	Unknown	83	4	20	18	4	0	6	22	9
FZJL	angiosperms	Basalmost angiosperms	Austrobaileyaceae	Austrobaileya scandens	shoots	69	4	18	15	3	1	5	18	5
STKY	angiosperms	Core Eudicots	Balanophoraceae	Balanophora fungosa	Unknown	57	5	16	8	5	1	4	16	2
JEXA	angiosperms	Core Eudicots/Asterids	Balsaminaceae	Impatiens balsamifera	mix	79	3	22	17	2	3	5	22	5
CTYH	angiosperms	Core Eudicots	Basellaceae	Basella alba	leaves	57	3	19	12	0	1	5	11	6
DZTK	angiosperms	Core Eudicots/Rosids	Bataceae	Batis maritima	leaves	48	1	17	9	1	2	5	6	7
OCTM	angiosperms	Core Eudicots/Rosids	Begoniaceae	Begonia sp.	leaves	57	1	19	9	1	4	7	11	5
WFBF	angiosperms	Basal Eudicots	Berberidaceae	Podophyllum peltatum	mix	64	2	25	12	1	1	6	10	7
YHFG	angiosperms	Basal Eudicots	Berberidaceae	Nandina domestica	mix	62	3	20	14	2	1	7	10	5
HAEU	angiosperms	Basal Eudicots	Berberidopsidaceae	Berberidopsis beckleri	leaves	69	3	20	14	2	3	4	18	5
CWZU	angiosperms	Core Eudicots/Rosids	Betulaceae	Betula pendula	young leaves	61	3	17	10	2	1	5	18	5
LWDA	angiosperms	Core Eudicots/Rosids	Betulaceae	Alnus serrulata	young leaves	65	3	19	15	2	2	5	15	4
QKEI	angiosperms	Core Eudicots/Asterids	Bignoniaceae	Kigelia africana	young leaves	47	0	18	7	2	1	4	6	9
SVQC	angiosperms	Core Eudicots/Asterids	Bignoniaceae	Kigelia africana	young leaves	49	1	20	8	1	1	4	8	6
TKEK	angiosperms	Core Eudicots/Asterids	Bignoniaceae	Mansoa alliacea	young leaves	64	1	25	8	2	1	4	17	6
UTQR	angiosperms	Core Eudicots/Asterids	Bignoniaceae	Tabebuia umbellata	young leaves	105	3	29	21	2	1	6	34	9
KPTE	angiosperms	Core Eudicots/Rosids	Bixaceae	Bixa orellana	young leaves	71	1	21	14	1	1	5	21	7
ABEH	angiosperms	Core Eudicots/Asterids	Boraginaceae	Heliotropium greggii	leaves	71	3	24	10	4	1	5	16	8
CSWE	angiosperms	Core Eudicots/Asterids	Boraginaceae	Heliotropium texanum	leaves	62	1	19	11	3	2	8	10	8
DIHD	angiosperms	Core Eudicots/Asterids	Boraginaceae	Heliotropium tenellum	young leaves	73	4	19	18	4	2	6	12	8
DKFZ	angiosperms	Core Eudicots/Asterids	Boraginaceae	Mertensia paniculata	mix	76	3	26	12	0	3	4	24	4
EIGQ	angiosperms	Core Eudicots/Asterids	Boraginaceae	Heliotropium calcicola	young leaves	52	1	22	13	1	1	1	11	2
EMAL	angiosperms	Core Eudicots/Asterids	Boraginaceae	Ehretia acuminata	leaves	58	2	15	15	1	1	7	7	10
HANM	angiosperms	Core Eudicots/Asterids	Boraginaceae	Pholisma arenarium	flowers	59	2	17	12	1	3	5	16	3
IDGE	angiosperms	Core Eudicots/Asterids	Boraginaceae	Heliotropium racemosum	leaves	68	3	18	16	2	1	11	14	3
IPPG	angiosperms	Core Eudicots/Asterids	Boraginaceae	Heliotropium filiforme	young leaves	59	1	20	16	2	1	4	9	6
IWJG	angiosperms	Core Eudicots/Asterids	Boraginaceae	Heliotropium texanum	young leaves	62	1	20	11	2	1	9	8	10
JWEY	angiosperms	Core Eudicots/Asterids	Boraginaceae	Heliotropium tenuifolium	leaves	60	2	20	18	3	1	7	3	6
MZOB	angiosperms	Core Eudicots/Asterids	Boraginaceae	Heliotropium mendocinum	young leaves	78	2	22	12	5	1	8	22	6
NIGS	angiosperms	Core Eudicots/Asterids	Boraginaceae	Heliotropium karwinskyi	leaves	71	0	26	16	3	0	9	6	11
OUER	angiosperms	Core Eudicots/Asterids	Boraginaceae	Heliotropium convolvulaceum	young leaves	65	2	19	13	1	1	9	15	5
RGMN	angiosperms	Core Eudicots/Asterids	Boraginaceae	Heliotropium calcicola	leaves	51	2	16	10	3	3	2	6	9
SMUR	angiosperms	Core Eudicots/Asterids	Boraginaceae	Lennoa madreporoides	flowers	48	2	19	10	0	1	3	7	6
VJSJ	angiosperms	Core Eudicots/Asterids	Boraginaceae	Heliotropium calcicola	leaves	47	1	15	8	2	2	4	6	9
XKVX	angiosperms	Core Eudicots/Asterids	Boraginaceae	Heliotropium filiforme	leaves	46	3	12	11	3	0	4	9	4
YQIJ	angiosperms	Core Eudicots/Asterids	Boraginaceae	Phacelia campanularia	mix	58	3	16	12	3	1	7	11	5
EMJJ	angiosperms	Monocots	Boryaceae	Borya sphaerocephala	mix	85	3	18	23	2	1	5	25	8
BXBF	angiosperms	Core Eudicots/Rosids	Brassicaceae	Draba sachalinensis	young leaves	36	2	11	6	0	1	6	7	3
CSUV	angiosperms	Core Eudicots/Rosids	Brassicaceae	Cochlearia officinalis	Unknown	65	3	18	12	1	3	6	17	5
GTSV	angiosperms	Core Eudicots/Rosids	Brassicaceae	Draba hispida	young leaves	26	1	9	5	0	1	3	6	1
HABV	angiosperms	Core Eudicots/Rosids	Brassicaceae	Draba aizoides	young leaves	29	0	9	10	0	2	3	5	0
IPWB	angiosperms	Core Eudicots/Rosids	Brassicaceae	Brassica nigra	young leaves	44	1	19	11	0	1	3	6	3
LAPO	angiosperms	Core Eudicots/Rosids	Brassicaceae	Draba oligosperma	young leaves	70	3	17	15	3	1	6	20	5
LJQF	angiosperms	Core Eudicots/Rosids	Brassicaceae	Draba ossetica	young leaves	26	2	9	6	0	1	4	3	1
TZWR	angiosperms	Core Eudicots/Rosids	Brassicaceae	Arabis alpina	young leaves	67	2	14	17	2	1	5	18	8
UVQL	angiosperms	Core Eudicots/Rosids	Brassicaceae	Draba magellanica	young leaves	18	0	5	8	0	1	2	2	0
VMNH	angiosperms	Core Eudicots/Rosids	Brassicaceae	Sinapis alba	mix	48	2	20	11	1	4	4	2	4
BYPY	angiosperms	Monocots/Commelinids	Bromeliaceae	Brocchinia reducta	shoots	55	2	22	13	1	1	3	9	4
FCCA	angiosperms	Core Eudicots/Rosids	Burseraceae	Boswellia sacra	leaves	62	2	22	12	2	1	4	12	7
JSZD	angiosperms	Core Eudicots/Rosids	Burseraceae	Bursera simaruba	Unknown	32	0	15	5	0	1	4	4	3
IWMW	angiosperms	Basal Eudicots	Buxaceae	Buxus sempervirens	mix	67	1	19	13	3	2	6	16	7
GDZS	angiosperms	Core Eudicots/Asterids	Byblidaceae	Byblis gigantea	mix	93	4	27	13	3	1	6	33	6
CPKP	angiosperms	Core Eudicots	Cactaceae	Lophophora williamsii	whole plant	61	3	16	13	2	3	8	8	8
JLOV	angiosperms	Core Eudicots	Cactaceae	Pereskia aculeata	young leaves	9	0	2	4	0	1	1	1	0
QAIR	angiosperms	Core Eudicots	Cactaceae	Opuntia sp.	invalid	37	3	10	7	2	1	7	7	0
DCCI	angiosperms	Core Eudicots/Asterids	Calceolariaceae	Calceolaria pinifolia	leaves	94	4	27	13	3	4	7	25	11
NFXV	angiosperms	Core Eudicots/Rosids	Calophyllaceae	Mammea americana	young leaves	42	1	15	5	1	1	5	12	2
FALI	angiosperms	Magnoliids	Calycanthaceae	Calycanthus floridus	leaves	75	2	23	16	1	1	4	18	10
WPHN	angiosperms	Magnoliids	Calycanthaceae	Idiospermum australiense	shoots	67	2	17	12	4	2	5	17	8
IHPC	angiosperms	Core Eudicots/Asterids	Campanulaceae	Platycodon grandiflorus	leaves	76	3	21	17	2	1	4	19	9
IZLO	angiosperms	Core Eudicots/Asterids	Campanulaceae	Lobelia siphilitica	shoots	86	4	23	15	2	2	4	28	8
DDEV	angiosperms	Magnoliids	Canellaceae	Canella winterana	young leaves	88	4	21	13	2	1	11	29	7
IFCJ	angiosperms	Magnoliids	Canellaceae	Canella winterana	young leaves	65	4	19	10	2	1	6	16	7
AQGE	angiosperms	Core Eudicots/Rosids	Cannabaceae	Humulus lupulus	young leaves	57	2	14	14	3	2	4	13	5
DGNP	angiosperms	Core Eudicots/Rosids	Cannabaceae	Cannabis sativa	invalid	60	2	14	12	2	1	4	18	7
KYAD	angiosperms	Core Eudicots/Rosids	Cannabaceae	Celtis occidentalis	mix	90	3	22	18	2	1	4	33	7
PDIE	angiosperms	Core Eudicots/Rosids	Cannabaceae	Cannabis sativa	invalid	54	3	13	11	1	2	4	13	7
PMRP	angiosperms	Core Eudicots/Rosids	Cannabaceae	Cannabis sativa	shoots	71	2	16	15	2	2	4	23	7
SFZX	angiosperms	Core Eudicots/Rosids	Cannabaceae	Cannabis sativa	shoots	64	3	15	16	1	1	4	17	7
TZNS	angiosperms	Monocots/Commelinids	Cannaceae	Canna sp.	young leaves	83	3	24	17	3	2	6	19	9
GSZA	angiosperms	Core Eudicots/Asterids	Caprifoliaceae	Lonicera japonica	mix	90	3	24	24	2	1	7	22	7
CAQZ	angiosperms	Core Eudicots/Asterids	Caprifoliaceae s. l.	Symphoricarpos sp.	mix	72	3	21	23	1	2	7	10	5
FZQN	angiosperms	Core Eudicots	Caryophyllaceae	Silene latifolia	mix	76	2	19	23	2	3	5	15	7
OLES	angiosperms	Core Eudicots	Caryophyllaceae	Schiedea membranacea	Unknown	93	4	25	24	6	1	1	25	7
RXEN	angiosperms	Core Eudicots	Caryophyllaceae	Polycarpaea repens	mix	53	1	14	12	3	2	5	8	8
SHEZ	angiosperms	Core Eudicots	Caryophyllaceae	Dianthus caryophyllus	mix	26	2	8	8	0	0	5	3	0
SKNL	angiosperms	Core Eudicots	Caryophyllaceae	Saponaria officinalis	mix	54	0	17	14	1	3	6	9	4
TJES	angiosperms	Core Eudicots	Caryophyllaceae	Spergularia media	leaves	67	4	20	17	2	1	9	10	4
LNER	angiosperms	Core Eudicots/Rosids	Casuarinacae	Casuarina equisetifolia	leaves	66	3	21	13	2	1	4	17	5
IHCQ	angiosperms	Core Eudicots/Rosids	Celastraceae	Crossopetalum rhacoma	mix	51	2	19	13	1	1	4	8	3
MFEA	angiosperms	Core Eudicots/Rosids	Celastraceae	Stackhousia spathulata	young leaves	13	0	7	3	0	0	2	0	1
YZVJ	angiosperms	Core Eudicots/Rosids	Cephalotaceae	Cephalotus follicularis	leaves	54	2	14	12	2	1	4	13	6
NPND	angiosperms	Basalmost angiosperms	Ceratophyllaceae	Ceratophyllum demersum	leaves	26	1	10	6	0	0	3	4	2
NUZN	angiosperms	Core Eudicots	Cercidiphyllaceae	Cercidiphyllum japonicum	young leaves	73	3	14	23	2	1	6	18	6
AKTA	angiosperms	Core Eudicots	Chenopodiaceae	Atriplex hortensis	leaves	62	4	11	17	3	4	4	14	5
BDIW	angiosperms	Core Eudicots	Chenopodiaceae	Atriplex hortensis	young leaves	64	6	12	20	2	2	4	13	5
EPVF	angiosperms	Core Eudicots	Chenopodiaceae	Atriplex prostrata	leaves	54	3	11	17	1	1	4	11	6
LBZM	angiosperms	Core Eudicots	Chenopodiaceae	Atriplex rosea	young leaves	64	4	13	18	2	4	4	14	5
MUCT	angiosperms	Core Eudicots	Chenopodiaceae	Atriplex prostrata	young leaves	52	2	10	16	1	2	4	10	7
PDXY	angiosperms	Core Eudicots	Chenopodiaceae	Atriplex rosea	leaves	65	0	13	22	2	2	4	17	5
HBUQ	angiosperms	Core Eudicots/Rosids	Chrysobalanaceae	Licania michauxii	young leaves	55	3	13	11	2	1	4	16	5
ZBVT	angiosperms	Core Eudicots/Rosids	Chrysobalanaceae	Chrysobalanus icaco	young leaves	79	3	21	19	1	1	6	22	6
PKMO	angiosperms	Core Eudicots/Rosids	Cistaceae	Cistus inflatus	shoots	52	1	18	13	1	2	6	8	3
EZXQ	angiosperms	Core Eudicots/Rosids	Cleomaceae	Cleome violacea	leaves	58	2	13	15	2	1	4	14	7
HELY	angiosperms	Core Eudicots/Rosids	Cleomaceae	Cleome violacea	leaves	37	1	10	6	2	1	4	8	5
MBQU	angiosperms	Core Eudicots/Rosids	Cleomaceae	Cleome gynandra	leaves	73	4	15	17	2	3	6	20	6
QSKP	angiosperms	Core Eudicots/Rosids	Cleomaceae	Polanisia trachysperma	young leaves	66	3	16	13	1	2	7	18	6
UPZX	angiosperms	Core Eudicots/Rosids	Cleomaceae	Cleome viscosa	leaves	65	3	17	14	3	1	7	13	7
ZLOA	angiosperms	Core Eudicots/Rosids	Cleomaceae	Cleome gynandra	young leaves	53	2	16	11	2	4	6	5	7
FWCQ	angiosperms	Core Eudicots/Rosids	Clusiaceae	Garcinia oblongifolia	young leaves	61	0	18	14	2	2	7	12	6
OSIP	angiosperms	Core Eudicots/Rosids	Clusiaceae	Garcinia livingstonei	leaves	52	3	14	10	0	1	8	13	3
GDKK	angiosperms	Monocots	Colchicaceae	Gloriosa superba	mix	55	5	20	4	2	1	6	12	5
NHIX	angiosperms	Monocots	Colchicaceae	Colchicum autumnale	mix	12	0	3	0	0	2	3	1	3
OVRB	angiosperms	Monocots	Colchicaceae	Colchicum autumnale	mix	59	1	26	13	1	1	3	9	5
SFCT	angiosperms	Monocots	Colchicaceae	Colchicum autumnale	flowers	47	1	27	8	0	1	3	3	4
AJJE	angiosperms	Core Eudicots/Rosids	Combretaceae	Terminalia neotaliala	leaves	54	3	17	13	3	1	6	8	3
AHRN	angiosperms	Core Eudicots/Asterids	Convolvulaceae	Cuscuta pentagona	leaves	81	5	22	22	2	1	8	16	5
ALUC	angiosperms	Core Eudicots/Asterids	Convolvulaceae	Ipomoea quamoclit	leaves	86	4	22	21	1	3	5	22	8
CPOC	angiosperms	Core Eudicots/Asterids	Convolvulaceae	Convolvulus arvensis	mix	78	3	20	17	2	2	7	18	9
EMBR	angiosperms	Core Eudicots/Asterids	Convolvulaceae	Ipomoea pubescens	leaves	73	4	21	16	1	2	5	16	8
ERWT	angiosperms	Core Eudicots/Asterids	Convolvulaceae	Ipomoea coccinea	leaves	66	2	20	12	2	3	5	15	7
IZNU	angiosperms	Core Eudicots/Asterids	Convolvulaceae	Ipomoea lobata	leaves	73	1	21	16	1	4	5	19	6
NAUM	angiosperms	Core Eudicots/Asterids	Convolvulaceae	Ipomoea lindheimeri	leaves	70	4	20	15	2	3	5	14	7
NHAG	angiosperms	Core Eudicots/Asterids	Convolvulaceae	Ipomoea nil	leaves	79	5	20	20	2	2	5	18	7
OQBM	angiosperms	Core Eudicots/Asterids	Convolvulaceae	Ipomoea indica	leaves	79	3	22	15	1	2	6	22	8
QSLH	angiosperms	Core Eudicots/Asterids	Convolvulaceae	Ipomoea hederacea	leaves	86	5	26	19	1	3	5	19	8
SDXI	angiosperms	Core Eudicots/Asterids	Convolvulaceae	Ipomoea purpurea	leaves	76	6	18	29	0	2	5	9	7
VXKB	angiosperms	Core Eudicots/Asterids	Convolvulaceae	Ipomoea purpurea	mix	88	5	26	19	1	2	6	20	9
NNGU	angiosperms	Core Eudicots/Rosids	Coriariaceae	Coriaria nepalensis	leaves	77	4	28	15	2	1	7	16	4
BFJL	angiosperms	Core Eudicots/Asterids	Cornaceae	Cornus florida	leaves	88	2	30	12	3	1	5	27	8
DRIL	angiosperms	Core Eudicots	Crassulaceae	Kalanchoe crenato-diagremontiana	young leaves	69	2	19	15	3	2	9	14	5
KWGC	angiosperms	Core Eudicots	Crassulaceae	Crassula perforata	young leaves	57	3	14	13	1	1	5	16	4
ZJUL	angiosperms	Core Eudicots	Crassulaceae	Rhodiola rosea	mix	78	5	24	14	3	4	5	16	7
AXAF	angiosperms	Core Eudicots/Rosids	Cucurbitaceae	Thladiantha villosula	leaves	13	0	4	1	0	0	7	0	1
TIUZ	angiosperms	Core Eudicots/Rosids	Cunoniaceae	Cunonia capensis	leaves	67	4	17	16	2	1	4	18	5
UZNH	angiosperms	Core Eudicots/Asterids	Curtisiaceae	Curtisia dentata	leaves	18	0	0	9	0	0	8	0	1
VVVV	angiosperms	Monocots	Cyclanthaceae	Ludovia sp.	mix	67	3	14	14	3	1	5	21	6
PWSG	angiosperms	Monocots/Commelinids	Cyperaceae	Cyperus papyrus	shoots	62	2	16	12	2	2	4	20	4
WBIB	angiosperms	Monocots/Commelinids	Cyperaceae	Lepidosperma gibsonii	mix	75	2	21	22	1	1	5	17	6
XPAF	angiosperms	Monocots/Commelinids	Cyperaceae	Mapania palustris	shoots	59	2	27	12	3	1	5	5	4
YZGX	angiosperms	Core Eudicots/Asterids	Cyrillaceae	Cyrilla racemiflora	mix	45	0	17	5	1	1	8	11	2
FYTP	angiosperms	Core Eudicots	Daphniphyllaceae	Daphniphyllum macropodum	shoots	52	0	12	10	1	4	5	14	6
ADHK	angiosperms	Core Eudicots/Asterids	Diapensiaceae	Galax urceolata	leaves	38	0	14	6	0	1	5	5	7
UFHF	angiosperms	Core Eudicots/Asterids	Diapensiaceae	Galax urceolata	leaves	54	1	20	8	2	2	7	6	8
EHNF	angiosperms	Basal Eudicots	Dilleniaceae	Dillenia indica	leaves	88	2	31	17	3	3	8	16	8
OKEF	angiosperms	Basal Eudicots	Dilleniaceae	Hibbertia grossulariifolia	Unknown	79	3	20	14	2	3	11	17	9
OCWZ	angiosperms	Monocots	Dioscoreaceae	Dioscorea villosa	mix	56	2	20	7	2	1	7	12	5
KVFU	angiosperms	Core Eudicots/Asterids	Ebenaceae	Diospyros malabarica	leaves	68	3	19	14	2	1	11	11	7
RBYC	angiosperms	Core Eudicots/Rosids	Elaeagnaceae	Elaeagnus pungens	young leaves	64	2	23	13	2	1	4	15	4
THHD	angiosperms	Core Eudicots/Rosids	Elaeocarpaceae	Elaeocarpus sylvestris	Unknown	80	4	19	21	2	2	4	21	7
AVJK	angiosperms	Core Eudicots/Asterids	Ericaceae	Cavendishia cuatrecasasii	mix	62	4	15	14	1	1	6	15	6
LRTN	angiosperms	Core Eudicots/Asterids	Ericaceae	Monotropa uniflora	mix	50	0	11	13	1	1	6	13	5
PPPZ	angiosperms	Core Eudicots/Asterids	Ericaceae	Rhododendron scopulorum	leaves	67	2	13	18	1	2	6	17	8
SERM	angiosperms	Core Eudicots/Asterids	Ericaceae	Sarcodes sanguinea	flowers	49	0	14	11	1	3	6	8	6
WXVX	angiosperms	Core Eudicots/Asterids	Ericaceae	Ledum palustre	leaves	98	5	27	21	1	1	5	34	4
CLMX	angiosperms	Core Eudicots/Asterids	Escalloniaceae	Escallonia rubra	leaves	54	0	19	13	1	1	4	12	4
CLNU	angiosperms	Core Eudicots/Asterids	Escalloniaceae	Escallonia sp. cv. Newport	leaves	73	4	24	10	2	1	4	20	8
TPEM	angiosperms	Core Eudicots/Asterids	Escalloniaceae	Platyspermation crassifolium	Unknown	95	1	35	19	3	2	5	22	8
SZUO	angiosperms	Core Eudicots/Asterids	Eucommiaceae	Eucommia ulmoides	leaves	37	0	10	9	2	1	6	2	7
LSLA	angiosperms	Core Eudicots/Rosids	Euphorbiaceae	Euphorbia mesembryanthemifolia	young leaves	74	3	17	21	4	1	7	16	5
PAZJ	angiosperms	Core Eudicots/Rosids	Euphorbiaceae	Ricinus communis	mix	49	1	14	12	2	1	5	7	7
PXYR	angiosperms	Core Eudicots/Rosids	Euphorbiaceae	Euphorbia pekinensis	leaves	73	3	23	22	2	1	4	14	4
VPDX	angiosperms	Core Eudicots/Rosids	Euphorbiaceae	Euphorbia mesembryanthemifolia	leaves	64	4	24	13	3	1	6	8	5
VVPY	angiosperms	Core Eudicots/Rosids	Euphorbiaceae	Croton tiglium	leaves	66	1	18	13	1	1	6	21	5
XNLP	angiosperms	Core Eudicots/Rosids	Euphorbiaceae	Manihot grahamii	leaves	58	2	13	18	3	2	5	10	5
DHPO	angiosperms	Magnoliids	Eupomatiaceae	Eupomatia bennettii	leaves	77	3	24	14	2	1	4	22	7
QTJY	angiosperms	Basal Eudicots	Eupteleaceae	Euptelea pleiosperma	leaves	68	4	21	18	0	1	6	12	6
ATQZ	angiosperms	Core Eudicots/Rosids	Fabaceae	Acacia pycnantha	Unknown	58	1	20	11	2	1	5	12	6
CMFF	angiosperms	Core Eudicots/Rosids	Fabaceae	Lupinus polyphyllus	mix	30	0	14	5	1	0	3	4	3
GEHT	angiosperms	Core Eudicots/Rosids	Fabaceae	Gleditsia triacanthos	mix	41	1	12	8	0	1	6	4	9
HJMP	angiosperms	Core Eudicots/Rosids	Fabaceae	Astragalus membranaceus	mix	98	4	28	25	2	1	8	22	8
JETM	angiosperms	Core Eudicots/Rosids	Fabaceae	Bauhinia tomentosa	leaves	105	3	25	28	2	6	5	29	7
JTQQ	angiosperms	Core Eudicots/Rosids	Fabaceae	Glycyrrhiza lepidota	mix	99	5	33	19	2	1	8	23	8
KNMB	angiosperms	Core Eudicots/Rosids	Fabaceae	Lathyrus sativus	mix	68	3	23	15	2	1	6	14	4
KZED	angiosperms	Core Eudicots/Rosids	Fabaceae	Senna hebecarpa	mix	19	0	8	6	0	1	3	0	1
MGBF	angiosperms	Core Eudicots/Rosids	Fabaceae	Acacia pycnantha	Unknown	73	3	20	12	3	2	5	19	9
MYMP	angiosperms	Core Eudicots/Rosids	Fabaceae	Astragalus propinquus	leaves	72	1	22	18	2	1	8	14	6
NXOH	angiosperms	Core Eudicots/Rosids	Fabaceae	Apios americana	mix	38	0	10	13	0	1	5	3	6
PEZP	angiosperms	Core Eudicots/Rosids	Fabaceae	Glycyrrhiza glabra	mix	96	8	31	22	2	1	6	20	6
QZXQ	angiosperms	Core Eudicots/Rosids	Fabaceae	Gymnocladus dioicus	mix	41	0	15	10	0	1	9	0	6
RKFX	angiosperms	Core Eudicots/Rosids	Fabaceae	Cercis canadensis	mix	47	2	16	9	1	1	4	9	5
RKLL	angiosperms	Core Eudicots/Rosids	Fabaceae	Copaifera officinalis	leaves	91	5	27	15	3	1	5	28	7
RMWJ	angiosperms	Core Eudicots/Rosids	Fabaceae	Wisteria floribunda	mix	3	0	1	1	0	0	0	0	1
SLYR	angiosperms	Core Eudicots/Rosids	Fabaceae	Cladrastis lutea	mix	46	1	12	16	1	0	5	5	6
SUAK	angiosperms	Core Eudicots/Rosids	Fabaceae	Codariocalyx motorius	mix	97	3	28	25	4	1	6	21	9
TTRG	angiosperms	Core Eudicots/Rosids	Fabaceae	Lupinus angustifolius	leaves	74	2	22	21	2	0	7	14	6
TVSH	angiosperms	Core Eudicots/Rosids	Fabaceae	Bituminaria bituminosa	mix	81	1	24	18	2	1	7	22	6
VHZV	angiosperms	Core Eudicots/Rosids	Fabaceae	Gleditsia sinensis	leaves	88	4	23	23	2	1	5	22	8
VLNB	angiosperms	Core Eudicots/Rosids	Fabaceae	Gompholobium polymorphum	mix	79	3	25	20	2	1	6	16	6
XOOE	angiosperms	Core Eudicots/Rosids	Fabaceae	Desmanthus illinoensis	mix	13	0	5	3	0	2	2	0	1
ZCDJ	angiosperms	Core Eudicots/Rosids	Fabaceae	Acacia argyrophylla	Unknown	88	4	26	15	4	1	4	26	8
ZSSR	angiosperms	Core Eudicots/Rosids	Fabaceae	Xanthocercis zambesiaca	leaves	122	4	37	37	4	0	4	25	11
ZUQW	angiosperms	Core Eudicots/Rosids	Fabaceae	Glycine soja	roots	87	3	27	20	1	1	12	18	5
HENI	angiosperms	Core Eudicots/Rosids	Fagaceae	Quercus shumardii	mix	47	1	17	6	1	1	4	9	8
NHUA	angiosperms	Core Eudicots/Rosids	Fagaceae	Castanea crenata	Unknown	80	5	19	23	4	1	4	18	6
SVVG	angiosperms	Core Eudicots/Rosids	Fagaceae	Fagus sylvatica	Unknown	71	3	19	15	2	3	4	19	6
UZWG	angiosperms	Core Eudicots/Rosids	Fagaceae	Castanea pumila	mix	68	3	15	19	3	1	4	15	8
YSRZ	angiosperms	Core Eudicots/Asterids	Fouquieriaceae	Fouquieria macdougalii	young leaves	97	5	25	22	2	1	8	27	7
WPYJ	angiosperms	Magnoliids	Frankeniaceae	Frankenia laevis	Unknown	76	4	19	16	3	2	7	18	7
NMGG	angiosperms	Basal Eudicots	Fumariaceae	Hypecoum procumbens	Unknown	93	5	23	19	3	1	6	26	10
GIPR	angiosperms	Core Eudicots/Asterids	Garryaceae	Aucuba japonica	mix	35	0	14	9	1	1	4	2	4
HGSM	angiosperms	Core Eudicots/Asterids	Gelsemiaceae	Gelsemium sempervirens	young leaves	65	0	23	15	1	1	5	15	5
ECTD	angiosperms	Core Eudicots/Asterids	Gentianaceae	Gentiana acaulis	mix	97	6	30	17	2	5	8	23	6
KPUM	angiosperms	Core Eudicots/Asterids	Gentianaceae	Exacum affine	mix	105	4	33	17	1	3	6	34	7
VKGP	angiosperms	Core Eudicots/Rosids	Geraniaceae	Geranium carolinianum	mix	117	8	40	23	1	1	9	27	8
YGCX	angiosperms	Core Eudicots/Rosids	Geraniaceae	Geranium maculatum	Unknown	66	4	22	13	1	0	8	13	5
DTNC	angiosperms	Core Eudicots/Asterids	Gesneriaceae	Sinningia tuberosa	leaves	97	5	25	19	2	3	5	28	10
RWKR	angiosperms	Core Eudicots/Asterids	Gesneriaceae	Saintpaulia ionantha	leaves	61	3	19	14	3	2	5	13	2
MAQO	angiosperms	Magnoliids	Gomortegaceae	Gomortega keule	Unknown	72	2	21	13	1	3	4	19	9
HUQC	angiosperms	Core Eudicots/Asterids	Goodeniaceae	Scaevola mossambicensis	leaves	64	2	18	18	3	1	3	15	4
MVSE	angiosperms	Core Eudicots/Asterids	Griseliniaceae	Griselinia littoralis	leaves	66	2	24	13	1	1	15	5	5
QIKZ	angiosperms	Core Eudicots/Asterids	Griseliniaceae	Griselinia racemosa	Unknown	96	7	22	20	7	4	8	22	6
SYHW	angiosperms	Core Eudicots	Grossulariaceae	Ribes aff. giraldii	leaves	44	1	14	8	1	1	6	10	3
XMQO	angiosperms	Basal Eudicots	Gunneraceae	Gunnera manicata	young leaves	44	1	15	12	1	2	4	3	6
UAXP	angiosperms	Core Eudicots/Rosids	Gyrostemonaceae	Gyrostemon ramulosus	mix	96	4	25	16	3	2	6	31	9
IUSR	angiosperms	Core Eudicots	Haloragaceae	Myriophyllum aquaticum	leaves	53	2	15	7	1	2	6	16	4
DMKC	angiosperms	Core Eudicots	Hamamelidaceae	Hamamelis virginiana	leaves	4	0	1	0	0	0	1	2	0
HQRJ	angiosperms	Core Eudicots	Hamamelidaceae	Loropetalum chinense	leaves	101	5	25	25	5	2	7	26	6
OMDH	angiosperms	Core Eudicots	Hamamelidaceae	Loropetalum chinense	leaves	57	4	13	13	3	1	4	16	3
YHXT	angiosperms	Core Eudicots	Hamamelidaceae	Hamamelis virginiana	leaves	62	3	18	15	2	1	4	13	6
KNKV	angiosperms	Monocots/Commelinids	Heliconiaceae	Heliconia sp.	young leaves	38	2	10	9	1	2	6	3	5
TNWF	angiosperms	Monocots/Commelinids	Heliconiaceae	Heliconia sp.	young leaves	95	4	22	17	2	1	8	33	8
QACK	angiosperms	Core Eudicots/Asterids	Helwingiaceae	Helwingia japonica	mix	78	3	28	16	1	1	9	13	7
BLAJ	angiosperms	Monocots	Hemerocallidaceae	Hemerocallis spp.	leaves	69	4	21	14	4	2	6	13	5
FCEL	angiosperms	Monocots	Hemerocallidaceae	Phormium tenax	Unknown	58	5	17	14	2	1	6	10	3
JHUL	angiosperms	Monocots	Hemerocallidaceae	Hemerocallis sp.	leaves	76	6	22	15	4	1	5	17	6
BSVG	angiosperms	Magnoliids	Hernandiaceae	Gyrocarpus americanus	young leaves	79	3	22	18	2	1	5	22	6
NIJU	angiosperms	Core Eudicots/Rosids	Heteropyxidaceae	Heteropyxis natalensis	leaves	12	1	0	2	0	0	9	0	0
KOFB	angiosperms	Monocots	Hyacinthaceae	Urginea maritima	young leaves	73	4	15	14	2	2	4	25	7
SVTS	angiosperms	Monocots	Hyacinthaceae	Drimia altissima	leaves	30	0	10	7	1	2	5	2	3
BTZX	angiosperms	Core Eudicots/Asterids	Hydrangeaceae	Philadelphus inodorus	young leaves	39	1	9	14	2	2	6	3	2
OTAN	angiosperms	Core Eudicots/Asterids	Hydrangeaceae	Deutzia scabra	mix	54	2	13	11	2	1	4	14	7
QURC	angiosperms	Core Eudicots/Asterids	Hydrangeaceae	Dichroa febrifuga	mix	63	2	18	20	2	3	4	12	2
ZETY	angiosperms	Core Eudicots/Asterids	Hydrangeaceae	Hydrangea quercifolia	young leaves	47	0	13	8	0	1	5	11	9
BNDE	angiosperms	Core Eudicots/Rosids	Hypericaceae	Hypericum perforatum	mix	99	3	28	15	1	3	6	33	10
YJUG	angiosperms	Monocots	Hypoxidaceae	Curculigo sp.	Unknown	51	2	15	8	1	1	4	17	3
QZZU	angiosperms	Core Eudicots/Asterids	Icacinaceae	Pyrenacantha malvifolia	Unknown	80	5	18	16	2	1	4	26	8
LTZF	angiosperms	Monocots	Iridaceae	Sisyrinchium angustifolium	Unknown	77	3	24	11	3	5	9	15	7
UWFU	angiosperms	Core Eudicots	Iteaceae	Itea virginica	leaves	60	3	19	11	2	1	5	11	8
WXNT	angiosperms	Monocots/Commelinids	Joinvilleaceae	Joinvillea ascendens	leaves	45	1	18	9	1	1	4	8	3
DXQW	angiosperms	Core Eudicots/Rosids	Juglandaceae	Juglans nigra	leaves	59	2	20	11	2	3	5	13	3
CIEA	angiosperms	Monocots/Commelinids	Juncaceae	Juncus inflexus	leaves	63	4	20	12	2	1	9	7	8
COCP	angiosperms	Monocots	Juncaginaceae	Triglochin maritima	leaves	44	3	12	9	1	0	6	11	2
BCAA	angiosperms	Core Eudicots/Rosids	Kirkiacae	Kirkia wilmsii	young leaves	62	3	17	14	2	1	4	13	8
JOIS	angiosperms	Core Eudicots/Rosids	Koeberliniaceae	Koeberlinia spinosa	young leaves	4	0	2	1	0	0	1	0	0
ZHMB	angiosperms	Core Eudicots/Rosids	Krameriaceae	Krameria lanceolata	mix	59	2	17	10	1	1	5	18	5
ATYL	angiosperms	Core Eudicots/Asterids	Lamiaceae	Scutellaria montana	shoots	92	4	24	23	2	1	8	23	7
BAHE	angiosperms	Core Eudicots/Asterids	Lamiaceae	Solenostemon scutellarioides	mix	92	4	27	21	2	2	6	24	6
DYFF	angiosperms	Core Eudicots/Asterids	Lamiaceae	Pycnanthemum tenuifolium	leaves	4	0	2	1	0	0	0	0	1
EAAA	angiosperms	Core Eudicots/Asterids	Lamiaceae	Marrubium vulgare	leaves	98	4	29	10	2	1	4	40	8
EQDA	angiosperms	Core Eudicots/Asterids	Lamiaceae	Salvia spp.	flowers	78	2	17	17	1	1	4	30	6
FDMM	angiosperms	Core Eudicots/Asterids	Lamiaceae	Rosmarinus officinalis	mix	80	2	21	15	1	2	6	23	10
FUMQ	angiosperms	Core Eudicots/Asterids	Lamiaceae	Nepeta cataria	leaves	82	3	21	17	1	2	7	25	6
FYUH	angiosperms	Core Eudicots/Asterids	Lamiaceae	Lavandula angustifolia	mix	74	4	20	14	3	2	9	17	5
GETL	angiosperms	Core Eudicots/Asterids	Lamiaceae	Pogostemon sp.	young leaves	78	3	19	12	2	1	9	23	9
GNPX	angiosperms	Core Eudicots/Asterids	Lamiaceae	Oxera neriifolia	Unknown	91	2	28	17	7	1	10	20	6
IYDF	angiosperms	Core Eudicots/Asterids	Lamiaceae	Thymus vulgaris	young leaves	70	3	19	10	2	2	4	24	6
LRRR	angiosperms	Core Eudicots/Asterids	Lamiaceae	Teucrium chamaedrys	young leaves	84	3	26	20	2	1	4	22	6
PHCE	angiosperms	Core Eudicots/Asterids	Lamiaceae	Prunella vulgaris	leaves	88	3	20	22	3	1	8	21	10
PUCW	angiosperms	Core Eudicots/Asterids	Lamiaceae	Agastache rugosa	mix	91	2	23	17	2	1	6	33	7
RTNA	angiosperms	Core Eudicots/Asterids	Lamiaceae	Oxera pulchella	Unknown	94	3	28	25	5	1	4	22	6
SNNC	angiosperms	Core Eudicots/Asterids	Lamiaceae	Leonurus japonicus	leaves	83	3	23	17	2	1	5	25	7
TAGM	angiosperms	Core Eudicots/Asterids	Lamiaceae	Melissa officinalis	leaves	56	3	15	12	1	1	4	14	6
UCNM	angiosperms	Core Eudicots/Asterids	Lamiaceae	Ajuga reptans	leaves	83	3	23	15	2	1	4	26	9
WHNV	angiosperms	Core Eudicots/Asterids	Lamiaceae	Micromeria fruticosa	leaves	80	4	18	15	2	2	3	28	8
XMBA	angiosperms	Core Eudicots/Asterids	Lamiaceae	Poliomintha bustamanta	young leaves	30	0	6	9	1	2	4	7	1
CCID	angiosperms	Basal Eudicots	Lardizabalaceae	Akebia trifoliata	leaves	70	3	18	19	2	1	8	11	8
ABSS	angiosperms	Magnoliids	Lauraceae	Sassafras albidum	young leaves	68	1	16	16	3	1	4	23	4
BCGB	angiosperms	Magnoliids	Lauraceae	Cinnamomum camphora	leaves	48	0	14	11	2	0	4	12	5
KAYP	angiosperms	Magnoliids	Lauraceae	Lindera benzoin	young leaves	18	1	4	0	0	0	3	4	6
VYLQ	angiosperms	Magnoliids	Lauraceae	Cassytha filiformis	Unknown	81	5	13	22	2	2	5	23	9
WIGA	angiosperms	Magnoliids	Lauraceae	Persea borbonia	mix	35	0	10	9	0	0	4	10	2
MUMD	angiosperms	Monocots	Laxmanniaceae	Lomandra longifolia	Unknown	62	6	17	13	2	1	6	9	8
HRUR	angiosperms	Core Eudicots/Asterids	Lentibulariaceae	Utricularia sp.	leaves	68	1	19	15	1	2	9	16	5
JCMU	angiosperms	Core Eudicots/Asterids	Lentibulariaceae	Pinguicula caudata	leaves	88	5	22	12	2	1	7	31	8
MXFG	angiosperms	Core Eudicots/Asterids	Lentibulariaceae	Pinguicula agnata	leaves	79	4	20	16	3	1	8	19	8
THEW	angiosperms	Monocots	Liliaceae	Lilium sargentiae	leaves	16	0	5	4	2	0	4	1	0
CRNC	angiosperms	Core Eudicots/Rosids	Limnanthaceae	Limnanthes douglasii	young leaves	63	2	20	14	2	1	4	14	6
AEPI	angiosperms	Core Eudicots/Rosids	Linaceae	Linum leonii	mix	80	3	21	14	2	1	6	24	9
AXPJ	angiosperms	Core Eudicots/Rosids	Linaceae	Linum flavum	mix	37	1	9	10	2	1	5	6	3
BHYC	angiosperms	Core Eudicots/Rosids	Linaceae	Linum lewisii	mix	95	3	28	26	2	1	6	21	8
HNCF	angiosperms	Core Eudicots/Rosids	Linaceae	Linum hirsutum	mix	77	2	25	14	2	1	6	19	8
KCPT	angiosperms	Core Eudicots/Rosids	Linaceae	Linum macraei	mix	89	5	30	14	2	2	6	21	9
LFII	angiosperms	Core Eudicots/Rosids	Linaceae	Linum perenne	mix	85	4	26	15	2	1	8	22	7
MJAV	angiosperms	Core Eudicots/Rosids	Linaceae	Linum usitatissimum	shoots	91	4	30	15	2	2	6	20	12
MYVH	angiosperms	Core Eudicots/Rosids	Linaceae	Linum grandiflorum	mix	86	4	28	14	2	3	8	20	7
OGSY	angiosperms	Core Eudicots/Rosids	Linaceae	Linum usitatissimum	shoots	92	6	29	13	3	3	6	25	7
OODC	angiosperms	Core Eudicots/Rosids	Linaceae	Linum bienne	mix	33	0	14	9	0	2	5	0	3
OZJZ	angiosperms	Core Eudicots/Rosids	Linaceae	Linum usitatissimum	shoots	82	3	26	13	2	3	6	23	6
TXMP	angiosperms	Core Eudicots/Rosids	Linaceae	Linum strictum	mix	80	3	29	15	2	1	5	19	6
VXOD	angiosperms	Core Eudicots/Rosids	Linaceae	Linum tenuifolium	mix	80	2	23	14	2	1	4	26	8
XWMS	angiosperms	Core Eudicots/Rosids	Linaceae	Linum perenne	mix	101	5	26	25	4	1	7	25	8
VTLJ	angiosperms	Core Eudicots/Asterids	Loasaceae	Caiophora chuquitensis	mix	54	5	13	11	1	2	5	13	4
GGJD	angiosperms	Core Eudicots/Asterids	Loganiaceae	Strychnos spinosa	leaves	79	2	34	17	2	1	7	13	3
VGVI	angiosperms	Core Eudicots	Loranthaceae	Dendropemon caribaeus	whole plant	62	4	19	10	1	1	5	17	5
LSKK	angiosperms	Monocots/Commelinids	Lowiaceae	Orchidantha maxillarioides	mix	59	2	22	10	1	1	6	10	7
JROW	angiosperms	Core Eudicots/Rosids	Lythraceae	Punica granatum	young leaves	33	2	13	7	0	0	5	5	1
QEBC	angiosperms	Core Eudicots/Rosids	Lythraceae	Punica granatum	young leaves	76	3	24	14	2	1	4	21	7
RJNQ	angiosperms	Core Eudicots/Rosids	Lythraceae	Lagerstroemia indica	young leaves	80	3	27	12	3	2	6	20	7
VUGF	angiosperms	Core Eudicots/Rosids	Lythraceae	Punica granatum	seeds	76	4	23	11	4	2	4	20	8
YMUO	angiosperms	Core Eudicots/Rosids	Lythraceae	Punica granatum	seeds	74	6	23	14	3	1	4	16	7
WEQK	angiosperms	Core Eudicots/Asterids	Mackinlayaceae	Centella asiatica	mix	82	2	25	13	2	1	9	24	6
DTOA	angiosperms	Core Eudicots/Asterids	Maesaceae	Maesa lanceolata	Unknown	77	3	23	15	3	1	4	20	8
WBOD	angiosperms	Magnoliids	Magnoliaceae	Magnolia grandiflora	leaves	78	2	23	17	2	1	7	20	6
XQWC	angiosperms	Magnoliids	Magnoliaceae	Michelia maudiae	young leaves	67	2	24	12	2	1	5	16	5
COAQ	angiosperms	Core Eudicots/Rosids	Malesherbiaceae	Malesherbia fasciculata	mix	85	5	19	18	3	1	7	24	8
XPBC	angiosperms	Core Eudicots/Rosids	Malpighiaceae	Galphimia gracilis	mix	117	5	39	24	5	2	5	32	5
OLXF	angiosperms	Core Eudicots/Rosids	Malvaceae	Hibiscus cannabinus	mix	77	1	26	10	4	1	9	20	6
WYIG	angiosperms	Core Eudicots/Rosids	Malvaceae	Dombeya burgessiae	mix	89	3	28	26	1	2	8	15	6
ZSAB	angiosperms	Core Eudicots/Rosids	Malvaceae	Hoheria angustifolia	mix	69	3	23	16	3	2	7	8	7
JNUB	angiosperms	Monocots/Commelinids	Marantaceae	Maranta leuconeura	mix	55	2	20	19	1	0	4	4	5
BNTL	angiosperms	Core Eudicots/Asterids	Marcgraviaceae	Souroubea exauriculata	leaves	80	4	24	18	3	1	6	18	6
AFLV	angiosperms	Monocots	Melanthiaceae	Xerophyllum asphodeloides	shoots	66	3	24	12	1	2	5	16	3
OOSO	angiosperms	Monocots	Melanthiaceae	Helonias bullata	shoots	76	4	15	18	2	6	4	20	7
SWGX	angiosperms	Core Eudicots/Rosids	Melastomataceae	Tetrazygia bicolor	leaves	62	0	15	16	1	1	9	15	5
WWQZ	angiosperms	Core Eudicots/Rosids	Melastomataceae	Medinilla magnifica	young leaves	67	3	21	14	2	0	4	20	3
CAIX	angiosperms	Core Eudicots/Rosids	Meliaceae	Melia azedarach	young leaves	30	0	12	6	1	1	5	3	2
UVDC	angiosperms	Core Eudicots/Rosids	Meliaceae	Azadirachta indica	mix	54	0	19	14	1	1	4	12	3
VCCF	angiosperms	Core Eudicots/Rosids	Meliaceae	Melia azedarach	young leaves	42	0	14	9	2	1	4	6	6
FONV	angiosperms	Core Eudicots/Rosids	Melianthaceae	Greyia sutherlandii	leaves	35	1	11	8	0	0	8	4	3
HDWF	angiosperms	Core Eudicots/Rosids	Melianthaceae	Francoa appendiculata	leaves	76	5	25	15	0	1	6	17	7
LVNW	angiosperms	Basal Eudicots	Menispermaceae	Cocculus laurifolius	leaves	38	0	19	7	1	1	6	3	1
IXVJ	angiosperms	Core Eudicots/Asterids	Menyanthaceae	Menyanthes trifoliata	leaves	91	2	24	20	1	1	4	32	7
YNFJ	angiosperms	Core Eudicots	Miroteaceae	Microtea debilis	young leaves	73	2	18	19	2	1	7	16	8
BZMI	angiosperms	Core Eudicots	Molluginaceae	Mollugo pentaphylla	young leaves	84	2	23	17	3	1	11	15	12
CUVY	angiosperms	Core Eudicots	Molluginaceae	Mollugo nudicaulis	young leaves	50	2	13	13	3	1	5	7	6
HURS	angiosperms	Core Eudicots	Molluginaceae	Mollugo pentaphylla	leaves	65	3	18	14	2	1	5	16	6
OFWX	angiosperms	Core Eudicots	Molluginaceae	Mollugo verticillata	leaves	68	3	22	23	2	0	6	8	4
QASA	angiosperms	Core Eudicots	Molluginaceae	Mollugo verticillata	young leaves	70	1	27	18	2	0	6	10	6
RNBN	angiosperms	Core Eudicots	Molluginaceae	Mollugo cerviana	leaves	70	2	9	29	3	1	5	15	6
UNSW	angiosperms	Core Eudicots	Molluginaceae	Mollugo nudicaulis	leaves	53	2	13	12	0	1	5	14	6
KRJP	angiosperms	Magnoliids	Monimiaceae	Peumus boldus	leaves	55	2	11	15	1	2	12	6	6
KTWL	angiosperms	Core Eudicots/Asterids	Montiniaceae	Kaliphora madagascariensis	leaves	73	4	19	12	5	1	6	18	8
EDHN	angiosperms	Core Eudicots/Rosids	Moraceae	Ficus religiosa	leaves	75	2	22	17	2	1	5	18	8
XVJB	angiosperms	Core Eudicots/Rosids	Moraceae	Morus nigra	mix	72	3	22	12	2	1	6	21	5
CZPV	angiosperms	Core Eudicots/Rosids	Moringaceae	Moringa oleifera	mix	80	3	23	14	2	1	6	23	8
ATFX	angiosperms	Core Eudicots/Rosids	Muntingiaceae	Muntingia calabura	young leaves	68	3	14	19	3	1	4	16	8
AJFN	angiosperms	Core Eudicots/Asterids	Myodocarpaceae	Myodocarpus sp.	Unknown	86	3	24	21	2	4	6	21	5
INSP	angiosperms	Core Eudicots/Rosids	Myricaceae	Myrica cerifera	leaves	53	1	15	11	2	1	5	12	6
OBPL	angiosperms	Magnoliids	Myristicaceae	Myristica fragrans	leaves	74	4	22	13	2	1	6	20	6
DAAD	angiosperms	Core Eudicots/Asterids	Myrsinaceae	Ardisia revoluta	mix	38	0	10	11	0	0	7	7	3
ODDO	angiosperms	Core Eudicots/Asterids	Myrsinaceae	Ardisia humilis	young leaves	120	7	37	19	4	3	9	35	6
AYMT	angiosperms	Core Eudicots/Rosids	Myrtaceae	Eucalyptus leucoxylon	Unknown	33	0	14	8	1	1	3	4	2
FGDU	angiosperms	Core Eudicots/Rosids	Myrtaceae	Syzygium paniculatum	mix	65	1	22	16	3	1	5	13	4
NEBM	angiosperms	Core Eudicots/Rosids	Myrtaceae	Syzygium micranthum	Unknown	84	2	26	21	2	1	4	23	5
FAKD	angiosperms	Basal Eudicots	Nelumbonaceae	Nelumbo sp.	leaves	63	4	22	11	2	1	7	11	5
WQUF	angiosperms	Core Eudicots	Nepenthaceae	Nepenthes alata	leaves	90	3	24	25	1	1	6	22	8
OBTI	angiosperms	Core Eudicots/Rosids	Nitrariaceae	Peganum harmala	Unknown	78	4	24	14	2	1	6	19	8
TJLC	angiosperms	Core Eudicots/Rosids	Nothofagaceae	Nothofagus obliqua	leaves	64	4	18	16	1	1	4	14	6
DVXD	angiosperms	Core Eudicots	Nyctaginaceae	Allionia incarnata	young leaves	63	2	19	11	3	2	5	14	7
DZRA	angiosperms	Core Eudicots	Nyctaginaceae	Mirabilis jalapa	leaves	80	3	22	16	4	3	12	14	6
EGOS	angiosperms	Core Eudicots	Nyctaginaceae	Allionia incarnata	young leaves	80	3	23	16	2	2	7	20	7
GDYP	angiosperms	Core Eudicots	Nyctaginaceae	Boerhavia dominii	young leaves	75	3	23	15	2	3	7	14	8
GQAV	angiosperms	Core Eudicots	Nyctaginaceae	Mirabilis jalapa	young leaves	74	2	18	14	1	2	12	18	7
HUGU	angiosperms	Core Eudicots	Nyctaginaceae	Boerhavia dominii	leaves	78	4	19	20	2	4	10	12	7
JAFJ	angiosperms	Core Eudicots	Nyctaginaceae	Bougainvillea spectabilis	leaves	83	2	20	20	2	3	6	22	8
MBWM	angiosperms	Core Eudicots	Nyctaginaceae	Boerhavia coccinea	young leaves	79	2	22	17	2	1	8	21	6
WHHY	angiosperms	Core Eudicots	Nyctaginaceae	Boerhavia coccinea	leaves	72	2	23	19	3	1	6	13	5
PZRT	angiosperms	Basalmost angiosperms	Nymphaeaceae	Nymphaea sp.	young leaves	60	2	16	12	1	3	4	17	5
WTKZ	angiosperms	Basalmost angiosperms	Nymphaeaceae	Nuphar advena	young leaves	55	0	15	17	2	1	7	12	1
CKDK	angiosperms	Core Eudicots/Rosids	Ochnaceae	Ochna serrulata	mix	86	4	23	20	5	2	6	21	5
TVCU	angiosperms	Core Eudicots/Rosids	Ochnaceae	Ochna mossambicensis	leaves	30	0	9	4	0	2	5	7	3
XKPS	angiosperms	Core Eudicots	Olacaceae	Ximenia americana	mix	38	0	15	9	0	1	5	5	3
KTAR	angiosperms	Core Eudicots/Asterids	Oleaceae	Chionanthus retusus	young leaves	98	3	32	19	1	1	9	28	5
MZLD	angiosperms	Core Eudicots/Asterids	Oleaceae	Ligustrum sinense	mix	89	3	26	17	1	1	5	26	10
TORX	angiosperms	Core Eudicots/Asterids	Oleaceae	Olea europaea	young leaves	89	4	29	12	2	1	9	26	6
UEEN	angiosperms	Core Eudicots/Asterids	Oleaceae	Forestiera segregata	young leaves	78	2	25	15	1	1	11	16	7
AJBK	angiosperms	Core Eudicots/Rosids	Onagraceae	Oenothera elata	young leaves	55	3	16	10	4	1	4	11	6
AQXA	angiosperms	Core Eudicots/Rosids	Onagraceae	Oenothera laciniata	young leaves	58	3	18	15	2	1	6	9	4
CHTD	angiosperms	Core Eudicots/Rosids	Onagraceae	Oenothera grandis	young leaves	63	1	21	16	2	1	6	8	8
CJGZ	angiosperms	Core Eudicots/Rosids	Onagraceae	Oenothera nana	young leaves	63	1	22	14	3	1	4	11	7
DIBI	angiosperms	Core Eudicots/Rosids	Onagraceae	Oenothera laciniata	young leaves	69	4	23	15	3	1	3	12	8
DSVQ	angiosperms	Core Eudicots/Rosids	Onagraceae	Oenothera biennis	young leaves	43	1	14	7	2	1	4	4	10
DWAP	angiosperms	Core Eudicots/Rosids	Onagraceae	Oenothera biennis	young leaves	58	2	20	8	3	1	4	10	10
DZLN	angiosperms	Core Eudicots/Rosids	Onagraceae	Oenothera picensis	young leaves	64	3	21	16	2	1	4	11	6
EBPG	angiosperms	Core Eudicots/Rosids	Onagraceae	Oenothera grandiflora	young leaves	66	3	19	15	2	1	4	14	8
ECSL	angiosperms	Core Eudicots/Rosids	Onagraceae	Oenothera filiformis	young leaves	69	2	22	13	2	1	6	16	7
EQYT	angiosperms	Core Eudicots/Rosids	Onagraceae	Oenothera berlandieri	young leaves	57	2	15	11	2	1	6	11	9
EWHG	angiosperms	Core Eudicots/Rosids	Onagraceae	Oenothera grandis	young leaves	68	4	25	12	3	1	5	10	8
EXGW	angiosperms	Core Eudicots/Rosids	Onagraceae	Oenothera biennis	young leaves	67	2	19	18	2	1	7	10	8
FDBS	angiosperms	Core Eudicots/Rosids	Onagraceae	Oenothera biennis	young leaves	63	3	17	15	3	1	5	13	6
FEDW	angiosperms	Core Eudicots/Rosids	Onagraceae	Epilobium sp.	mix	46	1	14	9	1	2	5	10	4
FXJC	angiosperms	Core Eudicots/Rosids	Onagraceae	Oenothera rosea	young leaves	72	4	19	18	3	1	6	14	7
GBGW	angiosperms	Core Eudicots/Rosids	Onagraceae	Oenothera speciosa	young leaves	45	2	14	5	2	3	6	10	3
GVCB	angiosperms	Core Eudicots/Rosids	Onagraceae	Oenothera affinis	young leaves	78	3	22	16	3	1	5	19	9
GZUR	angiosperms	Core Eudicots/Rosids	Onagraceae	Oenothera grandiflora	young leaves	63	3	22	16	2	1	4	8	7
HKMQ	angiosperms	Core Eudicots/Rosids	Onagraceae	Oenothera villaricae	young leaves	58	2	20	13	3	1	5	9	5
HOOU	angiosperms	Core Eudicots/Rosids	Onagraceae	Oenothera grandiflora	young leaves	73	4	21	17	2	1	8	13	7
HPNZ	angiosperms	Core Eudicots/Rosids	Onagraceae	Oenothera longituba	young leaves	58	1	17	15	3	1	3	13	5
ICUS	angiosperms	Core Eudicots/Rosids	Onagraceae	Oenothera laciniata	young leaves	72	4	16	20	3	1	5	15	8
IDAU	angiosperms	Core Eudicots/Rosids	Onagraceae	Oenothera elata hookeri	young leaves	62	3	20	12	2	1	3	13	8
IIFB	angiosperms	Core Eudicots/Rosids	Onagraceae	Oenothera gaura	young leaves	61	3	17	13	2	2	5	12	7
JKNQ	angiosperms	Core Eudicots/Rosids	Onagraceae	Oenothera suffulta suffulta	young leaves	64	3	21	9	2	1	5	16	7
JMJV	angiosperms	Core Eudicots/Rosids	Onagraceae	Oenothera gaura	young leaves	71	3	18	15	2	2	5	19	7
JYOB	angiosperms	Core Eudicots/Rosids	Onagraceae	Oenothera filiformis	young leaves	68	3	20	16	2	2	5	13	7
KBRW	angiosperms	Core Eudicots/Rosids	Onagraceae	Oenothera clelandii	young leaves	48	1	15	10	3	1	4	7	7
KFAL	angiosperms	Core Eudicots/Rosids	Onagraceae	Oenothera rosea	young leaves	66	4	23	11	2	2	6	12	6
LACT	angiosperms	Core Eudicots/Rosids	Onagraceae	Oenothera gaura	young leaves	65	3	19	14	2	1	4	13	9
LHDP	angiosperms	Core Eudicots/Rosids	Onagraceae	Oenothera gaura	young leaves	67	4	20	13	2	2	5	13	8
MJHP	angiosperms	Core Eudicots/Rosids	Onagraceae	Oenothera grandiflora	young leaves	64	2	20	14	2	1	4	13	8
MLUJ	angiosperms	Core Eudicots/Rosids	Onagraceae	Oenothera biennis	young leaves	77	2	22	20	2	1	6	16	8
NQWS	angiosperms	Core Eudicots/Rosids	Onagraceae	Oenothera filiformis	young leaves	45	0	16	10	2	1	4	4	8
ONZG	angiosperms	Core Eudicots/Rosids	Onagraceae	Oenothera laciniata	young leaves	70	3	23	11	1	1	9	15	7
QBRF	angiosperms	Core Eudicots/Rosids	Onagraceae	Oenothera laciniata	young leaves	64	4	21	13	2	2	4	11	7
REZJ	angiosperms	Core Eudicots/Rosids	Onagraceae	Oenothera grandiflora	young leaves	54	3	14	13	2	1	6	7	8
RLZU	angiosperms	Core Eudicots/Rosids	Onagraceae	Oenothera speciosa	young leaves	60	2	20	15	3	1	6	7	6
ROLB	angiosperms	Core Eudicots/Rosids	Onagraceae	Oenothera elata	mix	87	3	23	19	2	1	4	27	8
SEMK	angiosperms	Core Eudicots/Rosids	Onagraceae	Oenothera grandis	young leaves	74	1	24	17	2	1	5	15	9
SJAN	angiosperms	Core Eudicots/Rosids	Onagraceae	Oenothera serrulata	young leaves	63	3	21	16	3	1	6	10	3
TAHF	angiosperms	Core Eudicots/Rosids	Onagraceae	Oenothera grandis	young leaves	74	1	26	16	3	1	6	12	9
TGOP	angiosperms	Core Eudicots/Rosids	Onagraceae	Oenothera gaura	young leaves	53	2	15	10	2	2	6	10	6
UASK	angiosperms	Core Eudicots/Rosids	Onagraceae	Oenothera speciosa	young leaves	59	3	17	15	2	1	8	7	6
WPUV	angiosperms	Core Eudicots/Rosids	Onagraceae	Oenothera grandis	young leaves	69	2	21	16	2	1	7	15	5
XSNO	angiosperms	Core Eudicots/Rosids	Onagraceae	Oenothera rosea	young leaves	60	2	18	13	2	1	4	13	7
XZAQ	angiosperms	Core Eudicots/Rosids	Onagraceae	Oenothera speciosa	young leaves	57	2	18	14	3	1	5	7	7
XZPP	angiosperms	Core Eudicots/Rosids	Onagraceae	Oenothera speciosa	young leaves	68	4	19	20	3	1	6	9	6
YHLF	angiosperms	Core Eudicots/Rosids	Onagraceae	Oenothera rhombipetala	young leaves	60	3	18	13	3	1	4	11	7
YIVZ	angiosperms	Core Eudicots/Rosids	Onagraceae	Oenothera rosea	young leaves	80	3	25	19	2	3	6	16	6
PVGM	angiosperms	Core Eudicots/Asterids	Oncothecaceae	Oncotheca balansae	Unknown	133	7	39	31	3	2	7	32	12
CNTZ	angiosperms	Monocots	Orchidaceae	Oncidium sphacelatum	whole plant	22	0	6	7	1	0	1	6	1
JSAG	angiosperms	Monocots	Orchidaceae	Masdevallia yuangensis	mix	66	2	21	14	3	3	5	17	1
LELS	angiosperms	Monocots	Orchidaceae	Haemaria discolor	mix	98	5	20	22	2	1	6	37	5
MTHW	angiosperms	Monocots	Orchidaceae	Platanthera clavellata	young leaves	84	3	20	18	2	1	4	25	11
THDM	angiosperms	Monocots	Orchidaceae	Vanilla planifolia	Unknown	46	1	18	11	2	1	4	7	2
VTUS	angiosperms	Monocots	Orchidaceae	Goodyera pubescens	young leaves	66	2	15	15	2	1	4	18	9
XZME	angiosperms	Monocots	Orchidaceae	Drakaea elastica	mix	80	1	18	16	2	1	4	30	8
FAMO	angiosperms	Core Eudicots/Asterids	Orobanchaceae	Conopholis americana	flowers	83	5	15	17	1	2	6	31	6
PHOQ	angiosperms	Core Eudicots/Asterids	Orobanchaceae	Orobanche fasciculata	shoots	70	3	16	17	4	1	6	18	5
URZI	angiosperms	Core Eudicots/Asterids	Orobanchaceae	Epifagus virginiana	mix	59	3	14	14	1	1	6	15	5
VTOK	angiosperms	Core Eudicots/Asterids	Orobanchaceae	Orobanche fasciculata	flowers	78	3	16	17	4	1	6	25	6
WUZV	angiosperms	Core Eudicots/Asterids	Orobanchaceae	Lindenbergia philippensis	flowers	95	6	26	15	3	2	4	28	11
XMOG	angiosperms	Core Eudicots/Asterids	Orobanchaceae	Epifagus virginiana	flowers	52	2	17	5	0	1	7	11	9
ZVFS	angiosperms	Core Eudicots/Asterids	Orobanchaceae	Lindenbergia philippensis	leaves	71	2	21	12	2	1	4	19	10
JHCN	angiosperms	Core Eudicots/Rosids	Oxalidaceae	Oxalis sp.	mix	66	2	20	12	2	1	3	19	7
HTIP	angiosperms	Core Eudicots	Paeoniacae	Paeonia lactiflora	flowers	58	2	18	11	2	3	3	16	3
DGXS	angiosperms	Monocots	Pandanaceae	Freycinetia multiflora	shoots	93	2	33	16	1	1	7	26	7
ACYX	angiosperms	Basal Eudicots	Papaveraceae	Papaver rhoeas	leaves	103	4	30	29	2	2	12	18	6
AUGV	angiosperms	Basal Eudicots	Papaveraceae	Capnoides sempervirens	Unknown	73	5	22	14	4	2	5	14	7
BFMT	angiosperms	Basal Eudicots	Papaveraceae	Argemone mexicana	fruits	90	4	26	20	6	3	10	16	5
BMRX	angiosperms	Basal Eudicots	Papaveraceae	Papaver somniferum	leaves	105	4	23	35	3	2	13	20	5
CCHG	angiosperms	Basal Eudicots	Papaveraceae	Argemone mexicana	flowers	96	4	29	21	6	4	7	22	3
EPRK	angiosperms	Basal Eudicots	Papaveraceae	Papaver setigerum	fruits	90	4	24	26	2	1	13	13	7
ERXG	angiosperms	Basal Eudicots	Papaveraceae	Eschscholzia californica	fruits	96	5	30	15	2	1	6	27	10
FNXH	angiosperms	Basal Eudicots	Papaveraceae	Papaver setigerum	leaves	96	3	34	22	3	1	16	13	4
FPYZ	angiosperms	Basal Eudicots	Papaveraceae	Papaver somniferum	flowers	101	5	25	24	4	3	8	28	4
GMAM	angiosperms	Basal Eudicots	Papaveraceae	Papaver rhoeas	shoots	90	5	25	21	3	1	7	22	6
GOQJ	angiosperms	Basal Eudicots	Papaveraceae	Argemone mexicana	shoots	86	5	24	14	6	3	8	21	5
IORZ	angiosperms	Basal Eudicots	Papaveraceae	Papaver rhoeas	flowers	115	7	39	20	2	2	13	24	8
JSVC	angiosperms	Basal Eudicots	Papaveraceae	Papaver setigerum	roots	97	5	43	21	4	1	10	9	4
KKCW	angiosperms	Basal Eudicots	Papaveraceae	Papaver somniferum	fruits	81	4	22	23	5	1	9	11	6
MIKW	angiosperms	Basal Eudicots	Papaveraceae	Papaver somniferum	roots	96	6	31	28	2	1	8	17	3
MLPX	angiosperms	Basal Eudicots	Papaveraceae	Papaver setigerum	shoots	86	2	29	22	2	2	13	14	2
MVTX	angiosperms	Basal Eudicots	Papaveraceae	Papaver rhoeas	fruits	99	6	33	23	2	3	7	18	7
NJKC	angiosperms	Basal Eudicots	Papaveraceae	Eschscholzia californica	shoots	88	3	34	12	2	1	6	20	10
QZBA	angiosperms	Basal Eudicots	Papaveraceae	Papaver rhoeas	roots	104	4	32	36	3	1	8	16	4
RKGT	angiosperms	Basal Eudicots	Papaveraceae	Eschscholzia californica	roots	84	5	26	17	1	1	6	20	8
RRID	angiosperms	Basal Eudicots	Papaveraceae	Papaver bracteatum	leaves	87	4	30	18	2	1	6	21	5
SMZF	angiosperms	Basal Eudicots	Papaveraceae	Argemone mexicana	roots	67	4	16	16	1	4	8	14	4
STDO	angiosperms	Basal Eudicots	Papaveraceae	Papaver setigerum	flowers	108	4	37	27	1	2	11	23	3
SUFP	angiosperms	Basal Eudicots	Papaveraceae	Papaver somniferum	shoots	81	1	28	26	1	2	7	14	2
TMWO	angiosperms	Basal Eudicots	Papaveraceae	Papaver bracteatum	flowers	97	3	30	29	2	1	8	19	5
TUHA	angiosperms	Basal Eudicots	Papaveraceae	Eschscholzia californica	flowers	98	6	32	18	1	1	5	24	11
UDHA	angiosperms	Basal Eudicots	Papaveraceae	Ceratocapnos vesicaria	Unknown	80	1	24	14	5	3	10	17	6
UNPT	angiosperms	Basal Eudicots	Papaveraceae	Eschscholzia californica	leaves	69	2	22	13	2	1	7	11	11
XHKT	angiosperms	Basal Eudicots	Papaveraceae	Sanguinaria canadensis	mix	91	3	30	19	2	1	7	22	7
XMVD	angiosperms	Basal Eudicots	Papaveraceae	Chelidonium majus	leaves	85	3	22	15	2	3	9	22	9
YDEH	angiosperms	Basal Eudicots	Papaveraceae	Argemone mexicana	leaves	76	4	19	14	6	2	9	15	7
ZGQD	angiosperms	Basal Eudicots	Papaveraceae	Corydalis linstowiana	leaves	48	2	18	12	1	1	6	6	2
ZSNV	angiosperms	Basal Eudicots	Papaveraceae	Papaver bracteatum	roots	98	5	37	26	2	1	6	17	4
EZZT	angiosperms	Core Eudicots/Rosids	Passifloraceae	Passiflora edulis	young leaves	58	1	19	10	2	1	6	14	5
SIZE	angiosperms	Core Eudicots/Rosids	Passifloraceae	Passiflora caerulea	leaves	91	1	27	17	5	2	5	28	6
UMUL	angiosperms	Core Eudicots/Asterids	Paulowniaceae	Paulownia fargesii	leaves	84	3	24	14	2	4	7	22	8
ZRIN	angiosperms	Core Eudicots/Asterids	Pedaliaceae	Uncarina grandidieri	mix	49	2	14	11	1	1	8	6	6
SBZH	angiosperms	Core Eudicots/Asterids	Pennatiaceae	Pennantia corymbosa	leaves	76	1	15	24	2	4	10	12	8
NGRR	angiosperms	Core Eudicots/Asterids	Pentaphylacaceae	Ternstroemia gymnanthera	leaves	104	4	27	33	4	1	4	24	7
AUIP	angiosperms	Core Eudicots/Asterids	Phellinaceae	Phelline lucida	Unknown	94	5	24	17	2	2	9	29	6
OWAS	angiosperms	Core Eudicots/Asterids	Phrymaceae	Rehmannia glutinosa	leaves	76	1	23	13	2	2	8	21	6
VNMY	angiosperms	Core Eudicots/Rosids	Phyllanthaceae	Bischofia javanica	young leaves	89	4	32	15	3	5	5	20	5
YGAT	angiosperms	Core Eudicots/Rosids	Phyllanthaceae	Phyllanthus sp.	leaves	54	2	14	12	2	1	7	12	4
RUUB	angiosperms	Core Eudicots	Physenaceae	Physena madagascariensis	leaves	42	2	14	10	2	1	6	3	4
BKQU	angiosperms	Core Eudicots	Phytolaccaceae	Phytolacca americana	mix	68	4	19	19	2	1	8	10	5
MRKX	angiosperms	Core Eudicots	Phytolaccaceae	Phytolacca bogotensis	mix	74	4	20	14	2	1	10	17	6
SFKQ	angiosperms	Core Eudicots	Phytolaccaceae	Hilleria latifolia	mix	71	2	17	27	2	2	4	12	5
MUNP	angiosperms	Magnoliids	Piperaceae	Piper auritum	leaves	39	0	14	8	1	2	6	2	6
XSZI	angiosperms	Magnoliids	Piperaceae	Peperomia fraseri	mix	69	1	17	12	2	1	4	27	5
NTEO	angiosperms	Core Eudicots/Asterids	Pittosporaceae	Pittosporum sahnianum	shoots	77	3	25	17	2	5	5	15	5
SALZ	angiosperms	Core Eudicots/Asterids	Pittosporaceae	Pittosporum resiniferum	fruits	93	3	24	25	2	3	6	21	9
CLRW	angiosperms	Core Eudicots/Asterids	Plantaginaceae	Bacopa caroliniana	young leaves	82	1	26	21	2	0	5	22	5
DCVZ	angiosperms	Core Eudicots/Asterids	Plantaginaceae	Plantago coronopus	leaves	1	1	0	0	0	0	0	0	0
EBOL	angiosperms	Core Eudicots/Asterids	Plantaginaceae	Antirrhinum majus	mix	27	0	11	8	1	0	4	3	0
GNRI	angiosperms	Core Eudicots/Asterids	Plantaginaceae	Digitalis purpurea	Unknown	111	3	32	22	4	1	6	36	7
PTBJ	angiosperms	Core Eudicots/Asterids	Plantaginaceae	Plantago virginica	leaves	83	4	23	13	8	2	8	22	3
TPUT	angiosperms	Core Eudicots/Asterids	Plantaginaceae	Antirrhinum majus	mix	40	0	13	13	3	2	5	2	2
YKZB	angiosperms	Core Eudicots/Asterids	Plantaginaceae	Plantago maritima	leaves	77	2	28	15	3	2	7	14	6
YRHD	angiosperms	Core Eudicots/Asterids	Plantaginaceae	Antirrhinum braun-blanquetii	Unknown	86	4	21	13	2	2	3	33	8
VQFW	angiosperms	Basal Eudicots	Platanaceae	Platanus occidentalis	leaves	49	1	14	8	2	1	7	9	7
CGGO	angiosperms	Core Eudicots	Plumbaginaceae	Plumbago auriculata	Unknown	3	0	1	1	0	0	1	0	0
WOBD	angiosperms	Core Eudicots	Plumbaginaceae	Limonium spectabile	Unknown	71	5	18	11	3	3	5	18	8
BPKH	angiosperms	Monocots/Commelinids	Poaceae	Neurachne annularis	shoots	73	2	23	19	3	1	5	13	7
BXAY	angiosperms	Monocots/Commelinids	Poaceae	Neurachne minor	shoots	87	3	26	19	3	1	8	21	6
CXSJ	angiosperms	Monocots/Commelinids	Poaceae	Eleusine coracana	roots	87	3	33	18	2	2	7	16	6
HATH	angiosperms	Monocots/Commelinids	Poaceae	Aristida stricta	young leaves	68	2	21	12	5	1	7	13	7
IADP	angiosperms	Monocots/Commelinids	Poaceae	Deschampsia cespitosa	leaves	43	3	11	12	0	1	12	3	1
NNOK	angiosperms	Monocots/Commelinids	Poaceae	Neurachne tenuifolia	Unknown	70	2	26	16	4	2	6	8	6
OMXG	angiosperms	Monocots/Commelinids	Poaceae	Eleusine coracana	roots	126	4	49	24	2	3	6	32	6
PZAP	angiosperms	Monocots/Commelinids	Poaceae	Eleusine coracana	flowers	87	6	26	15	3	2	6	22	7
RCAH	angiosperms	Monocots/Commelinids	Poaceae	Uniola paniculata	young leaves	58	1	13	17	5	3	5	8	6
RMVB	angiosperms	Monocots/Commelinids	Poaceae	Avena fatua	shoots	35	0	13	12	0	3	4	3	0
ROEI	angiosperms	Monocots/Commelinids	Poaceae	Cymbopogon nardus	shoots	69	5	20	15	4	1	9	12	3
SOHV	angiosperms	Monocots/Commelinids	Poaceae	Panicum miliaceum	leaves	68	3	21	16	4	2	6	11	5
TIJL	angiosperms	Monocots/Commelinids	Poaceae	Eleusine coracana	leaves	104	4	37	22	2	2	4	25	8
VQYB	angiosperms	Monocots/Commelinids	Poaceae	Neurachne lanigera	shoots	73	6	22	18	4	1	6	11	5
WCOR	angiosperms	Monocots/Commelinids	Poaceae	Thyridolepis multiculmis	shoots	76	3	29	16	3	1	6	15	3
XBKS	angiosperms	Monocots/Commelinids	Poaceae	Thyridolepis mitchelliana	shoots	65	3	24	13	4	1	5	10	5
XUAB	angiosperms	Monocots/Commelinids	Poaceae	Paraneurachne muelleri	Unknown	81	2	28	20	4	2	6	10	9
YLWW	angiosperms	Monocots/Commelinids	Poaceae	Uniola paniculata	young leaves	30	1	10	10	3	0	4	0	2
YPIC	angiosperms	Monocots/Commelinids	Poaceae	Microstegium vimineum	mix	85	2	24	16	6	2	6	25	4
YXNR	angiosperms	Monocots/Commelinids	Poaceae	Triodia aff. bynoei	mix	84	4	28	17	4	4	8	12	7
ZENX	angiosperms	Monocots/Commelinids	Poaceae	Neurachne alopecuroidea	shoots	68	3	21	22	4	1	7	7	3
ZMGN	angiosperms	Monocots/Commelinids	Poaceae	Neurachne munroi	shoots	85	5	23	20	4	1	6	19	7
FNEN	angiosperms	Core Eudicots/Asterids	Polemoniaceae	Phlox sp.	mix	86	5	25	13	2	1	10	21	9
WVMY	angiosperms	Core Eudicots/Asterids	Polemoniaceae	Phlox drummondii	Unknown	49	3	16	9	0	2	15	3	1
OHAE	angiosperms	Core Eudicots/Rosids	Polygalaceae	Polygala lutea	mix	103	4	33	20	3	1	5	28	9
FYSJ	angiosperms	Core Eudicots	Polygonaceae	Polygonum convolvulus	shoots	70	4	18	13	1	4	6	16	8
BYNZ	angiosperms	Core Eudicots	Portulacaceae	Portulaca umbraticola	leaves	68	3	14	18	4	1	7	15	6
CPLT	angiosperms	Core Eudicots	Portulacaceae	Portulaca grandiflora	leaves	53	3	15	14	2	1	4	10	4
CZJT	angiosperms	Core Eudicots	Portulacaceae	Portulaca oleracea	shoots	73	5	24	14	4	3	5	11	7
GCYL	angiosperms	Core Eudicots	Portulacaceae	Portulaca suffruticosa	leaves	45	3	13	10	3	1	5	5	5
IWIS	angiosperms	Core Eudicots	Portulacaceae	Portulaca pilosa	young leaves	54	2	15	16	2	1	6	7	5
KDCH	angiosperms	Core Eudicots	Portulacaceae	Portulaca umbraticola	leaves	62	1	21	13	3	1	4	12	7
LFQH	angiosperms	Core Eudicots	Portulacaceae	Portulaca amilis	young leaves	59	2	18	14	2	1	6	9	7
QMUN	angiosperms	Core Eudicots	Portulacaceae	Portulaca amilis	leaves	50	3	14	15	2	1	3	6	6
TMMR	angiosperms	Core Eudicots	Portulacaceae	Portulaca cryptopetala	young leaves	77	1	23	20	3	3	7	12	8
TRLB	angiosperms	Core Eudicots	Portulacaceae	Portulaca oleracea	leaves	75	1	22	20	4	1	7	12	8
UQCB	angiosperms	Core Eudicots	Portulacaceae	Portulaca molokiniensis	leaves	77	2	18	20	6	1	7	15	8
VPCP	angiosperms	Core Eudicots	Portulacaceae	Portulaca cryptopetala	leaves	65	2	22	17	3	4	4	8	5
BYQM	angiosperms	Monocots	Posidoniaceae	Posidonia australis	mix	79	5	24	15	3	1	5	19	7
OJCW	angiosperms	Core Eudicots/Asterids	Primulaceae	Maesa lanceolata	leaves	52	2	15	15	1	2	6	8	3
GRRW	angiosperms	Basal Eudicots	Proteaceae	Grevillea robusta	leaves	62	2	17	12	2	1	8	17	3
OBOJ	angiosperms	Basal Eudicots	Proteaceae	Hakea prostrata	young leaves	87	2	22	27	3	1	5	19	8
REOF	angiosperms	Basal Eudicots	Proteaceae	Hakea prostrata	roots	79	1	24	16	3	2	11	15	7
SIIK	angiosperms	Basal Eudicots	Proteaceae	Hakea drupacea	shoots	71	3	21	18	4	1	6	13	5
RVGH	angiosperms	Core Eudicots/Rosids	Putranjivaceae	Drypetes deplanchei	leaves	61	1	23	14	1	1	4	8	9
OQHZ	angiosperms	Core Eudicots/Rosids	Quillajaceae	Quillaja saponaria	leaves	48	2	17	7	2	2	7	5	6
CYVA	angiosperms	Basal Eudicots	Ranunculaceae	Cimicifuga racemosa	mix	86	4	21	25	2	2	6	23	3
GBVZ	angiosperms	Basal Eudicots	Ranunculaceae	Thalictrum thalictroides	flowers	92	3	33	22	2	1	6	19	6
UPOG	angiosperms	Basal Eudicots	Ranunculaceae	Anemone pulsatilla	leaves	83	4	23	19	2	1	7	20	7
VGHH	angiosperms	Basal Eudicots	Ranunculaceae	Hydrastis canadensis	mix	80	3	28	12	2	1	5	19	10
ZUHO	angiosperms	Basal Eudicots	Ranunculaceae	Anemone hupehensis	leaves	71	3	23	17	2	1	5	17	3
SWPE	angiosperms	Core Eudicots/Rosids	Resedaceae	Reseda odorata	young leaves	88	3	27	25	2	1	7	17	6
BSTR	angiosperms	Monocots/Commelinids	Restionaceae	Chondropetalum tectorum	shoots	87	1	30	23	2	1	4	21	5
EILE	angiosperms	Core Eudicots/Rosids	Rhamnaceae	Rhamnus japonica	Unknown	70	3	19	13	2	1	5	20	7
WVEF	angiosperms	Core Eudicots/Rosids	Rhamnaceae	Rhamnus caroliniana	young leaves	52	1	15	11	2	2	6	9	6
ZHEE	angiosperms	Core Eudicots/Rosids	Rhamnaceae	Ziziphus jujuba	young leaves	50	1	15	12	2	0	4	11	5
ZTLR	angiosperms	Core Eudicots/Rosids	Rhizophoraceae	Rhizophora mangle	leaves	47	2	17	9	1	1	4	12	1
HUSX	angiosperms	Core Eudicots/Asterids	Roridulaceae	Roridula gorgonias	leaves	51	2	22	10	3	1	4	5	4
BLVL	angiosperms	Core Eudicots/Rosids	Rosaceae	Sorbus koehneana	young leaves	25	1	8	9	1	0	2	1	3
DHAW	angiosperms	Core Eudicots/Rosids	Rosaceae	Geum quellyon	young leaves	45	0	12	14	1	1	6	6	5
EAVM	angiosperms	Core Eudicots/Rosids	Rosaceae	Amelanchier canadensis	young leaves	60	3	13	19	3	0	6	11	5
IANR	angiosperms	Core Eudicots/Rosids	Rosaceae	Rosa palustris	Unknown	77	4	11	22	3	1	4	26	6
NCVK	angiosperms	Core Eudicots/Rosids	Rosaceae	Prunus prostrata	young leaves	40	0	11	9	2	1	4	8	5
QIEH	angiosperms	Core Eudicots/Rosids	Rosaceae	Cotoneaster transcaucasicus	young leaves	42	2	13	9	0	2	6	7	3
QNOC	angiosperms	Core Eudicots/Rosids	Rosaceae	Sanguisorba minor	young leaves	40	1	8	9	3	1	5	8	5
SQCF	angiosperms	Core Eudicots/Rosids	Rosaceae	Dryas octopetala	young leaves	58	1	14	10	3	1	5	18	6
SXCE	angiosperms	Core Eudicots/Rosids	Rosaceae	Physocarpus opulifolius	young leaves	50	1	14	11	2	1	4	12	5
TJQY	angiosperms	Core Eudicots/Rosids	Rosaceae	Kerria japonica	young leaves	61	3	16	14	3	1	6	11	7
VCIN	angiosperms	Core Eudicots/Rosids	Rosaceae	Malus baccata var. jackii	young leaves	59	2	14	16	2	0	5	16	4
XFFT	angiosperms	Core Eudicots/Rosids	Rosaceae	Cercocarpus ledifolius	young leaves	49	3	11	12	3	1	4	11	4
ZPKK	angiosperms	Core Eudicots/Rosids	Rosaceae	Aruncus dioicus	young leaves	26	0	8	6	0	1	4	3	4
BQEQ	angiosperms	Core Eudicots/Asterids	Rubiaceae	Psychotria ipecacuanha	invalid	83	6	18	16	2	1	4	29	7
DNQA	angiosperms	Core Eudicots/Asterids	Rubiaceae	Psychotria douarrei	seeds	3	0	3	0	0	0	0	0	0
JOPH	angiosperms	Core Eudicots/Asterids	Rubiaceae	Psychotria ipecacuanha	roots	79	6	18	19	2	1	4	21	8
PCNH	angiosperms	Core Eudicots/Asterids	Rubiaceae	Psychotria marginata	mix	82	6	20	19	2	1	5	22	7
ULGV	angiosperms	Core Eudicots/Asterids	Rubiaceae	Morinda citrifolia	leaves	39	3	14	6	0	0	5	8	3
WQRD	angiosperms	Core Eudicots/Asterids	Rubiaceae	Galium boreale	mix	64	2	19	15	2	1	4	17	4
HOKG	angiosperms	Monocots	Ruscaceae	Nolina atopocarpa	mix	67	3	24	17	0	3	2	12	6
LSJW	angiosperms	Monocots	Ruscaceae	Ruscus sp.	mix	78	3	25	14	4	1	5	22	4
MVRF	angiosperms	Monocots	Ruscaceae	Sansevieria trifasciata	Unknown	58	0	14	16	4	1	7	14	2
ONBE	angiosperms	Monocots	Ruscaceae	Eriospermum lancifolia	young leaves	37	1	9	10	2	1	4	7	3
RQZP	angiosperms	Monocots	Ruscaceae	Nolina bigelovii	young leaves	46	0	13	7	2	1	3	11	9
TCYS	angiosperms	Monocots	Ruscaceae	Peliosanthes minor	young leaves	48	3	14	7	1	2	3	16	2
PGKL	angiosperms	Core Eudicots/Rosids	Rutaceae	Phellodendron amurense	leaves	71	3	22	17	4	1	4	11	9
UHJR	angiosperms	Core Eudicots/Rosids	Rutaceae	Citrus x paradisi	leaves	19	1	7	4	0	0	2	3	2
AALA	angiosperms	Basal Eudicots	Sabiaceae	Meliosma cuneifolia	leaves	35	3	7	11	0	1	7	2	4
GLVK	angiosperms	Core Eudicots/Rosids	Salicaceae	Salix eriocephala	shoots	83	2	24	18	4	1	5	23	6
IEPQ	angiosperms	Core Eudicots/Rosids	Salicaceae	Salix dasyclados	shoots	69	1	23	15	2	1	5	15	7
INQX	angiosperms	Core Eudicots/Rosids	Salicaceae	Salix acutifolia	shoots	75	3	27	16	5	1	4	13	6
KKDQ	angiosperms	Core Eudicots/Rosids	Salicaceae	Salix viminalis	shoots	86	4	24	17	7	1	6	19	8
LFOG	angiosperms	Core Eudicots/Rosids	Salicaceae	Salix purpurea	shoots	61	3	21	10	1	1	5	13	7
RZTJ	angiosperms	Core Eudicots/Rosids	Salicaceae	Salix fargesii	shoots	66	3	21	15	0	1	7	15	4
TDTF	angiosperms	Core Eudicots/Rosids	Salicaceae	Salix sachalinensis	shoots	72	2	27	13	3	1	7	13	6
RTTY	angiosperms	Core Eudicots/Rosids	Salvadoraceae	Salvadora sp.	shoots	91	6	25	15	2	1	3	32	7
BSEY	angiosperms	Core Eudicots	Santalaceae	Daenikera sp.	Unknown	81	3	15	20	2	4	6	23	8
RSPO	angiosperms	Core Eudicots	Santalaceae	Santalum acuminatum	Unknown	40	1	11	9	1	1	6	7	4
XGFU	angiosperms	Core Eudicots	Santalaceae	Exocarpos cupressiformis	Unknown	68	4	17	13	1	1	4	22	6
HBHB	angiosperms	Core Eudicots/Rosids	Sapindaceae	Aesculus pavia	young leaves	49	1	19	9	0	2	7	8	3
VFFP	angiosperms	Core Eudicots/Rosids	Sapindaceae	Acer negundo	mix	82	4	17	23	2	1	5	24	6
BEFC	angiosperms	Core Eudicots/Asterids	Sapotaceae	Manilkara zapota	young leaves	86	6	22	27	1	2	6	19	3
OXYP	angiosperms	Core Eudicots/Asterids	Sapotaceae	Sideroxylon reclinatum	young leaves	74	3	26	15	2	3	4	16	5
WRPP	angiosperms	Core Eudicots/Asterids	Sapotaceae	Synsepalum dulcificum	mix	125	3	38	29	3	3	9	31	9
GIWN	angiosperms	Core Eudicots	Sarcobataceae	Sarcobatus vermiculatus	Unknown	86	2	21	17	3	5	6	25	7
WMUK	angiosperms	Core Eudicots/Rosids	Sarcolaenaceae	Schizolaena sp.	Unknown	74	1	24	17	4	1	7	12	8
CSSK	angiosperms	Magnoliids	Saururaceae	Houttuynia cordata	leaves	56	3	15	12	1	2	6	13	4
OPDF	angiosperms	Magnoliids	Saururaceae	Saururus cernuus	leaves	29	1	7	9	1	1	5	1	4
CIAC	angiosperms	Core Eudicots	Saxifragaceae	Bergenia sp.	young leaves	75	4	25	14	2	2	11	12	5
CKKR	angiosperms	Core Eudicots	Saxifragaceae	Astilbe chinensis	young leaves	51	3	13	11	3	0	6	8	7
CTSS	angiosperms	Core Eudicots	Saxifragaceae	Tellima breviflora	young leaves	28	0	9	5	0	1	5	6	2
DAYQ	angiosperms	Core Eudicots	Saxifragaceae	Mitella pentandra	Unknown	79	3	18	20	1	1	4	24	8
ERIA	angiosperms	Core Eudicots	Saxifragaceae	Heuchera sanguinea	young leaves	45	1	15	11	1	1	5	6	5
FCBJ	angiosperms	Core Eudicots	Saxifragaceae	Saxifraga stolonifera	leaves	73	2	28	9	2	6	7	16	3
OOVX	angiosperms	Core Eudicots	Saxifragaceae	Boykinia jamesii	young leaves	47	3	11	8	2	3	4	9	7
SLOI	angiosperms	Core Eudicots	Saxifragaceae	Tiarella polyphylla	young leaves	27	1	7	4	0	1	7	5	2
UHBY	angiosperms	Core Eudicots	Saxifragaceae	Oresitrophe rupifraga	young leaves	106	7	23	24	3	3	11	25	10
YKFU	angiosperms	Core Eudicots	Saxifragaceae	Peltoboykinia watanabei	young leaves	59	3	11	9	3	5	7	16	5
NWMY	angiosperms	Basalmost angiosperms	Schisandraceae (incl. Illiciac.)	Kadsura heteroclita	leaves	51	2	14	10	3	1	6	8	7
ROAP	angiosperms	Basalmost angiosperms	Schisandraceae (incl. Illiciac.)	Illicium parviflorum	leaves	13	0	6	2	0	0	3	1	1
VZCI	angiosperms	Basalmost angiosperms	Schisandraceae (incl. Illiciac.)	Illicium floridanum	young leaves	71	3	19	16	2	2	4	18	7
CWLL	angiosperms	Core Eudicots/Asterids	Schlegeliaceae	Schlegelia parasitica	young leaves	115	2	35	30	4	2	15	18	9
EDXZ	angiosperms	Core Eudicots/Asterids	Schlegeliaceae	Schlegelia violacea	Unknown	109	3	32	17	3	3	5	41	5
GAKQ	angiosperms	Core Eudicots/Asterids	Schlegeliaceae	Schlegelia parasitica	young leaves	92	3	24	22	2	4	4	23	10
EJBY	angiosperms	Core Eudicots/Asterids	Scrophulariaceae	Anticharis glandulosa	leaves	58	2	14	14	2	1	6	12	7
GRFT	angiosperms	Core Eudicots/Asterids	Scrophulariaceae	Buddleja sp.	mix	84	4	18	20	3	2	5	28	4
SIBR	angiosperms	Core Eudicots/Asterids	Scrophulariaceae	Celsia arcturus	leaves	98	3	28	24	3	2	8	21	9
XRLM	angiosperms	Core Eudicots/Asterids	Scrophulariaceae	Buddleja lindleyana	mix	64	4	15	17	2	1	6	13	6
XXYA	angiosperms	Core Eudicots/Asterids	Scrophulariaceae	Verbascum sp.	mix	109	5	37	20	3	1	7	29	7
IKFD	angiosperms	Core Eudicots/Rosids	Simaroubaceae	Quassia amara	leaves	71	4	20	14	2	1	4	18	8
QICX	angiosperms	Core Eudicots/Rosids	Simaroubaceae	Ailanthus altissima	leaves	69	4	15	20	2	1	8	13	6
CVDF	angiosperms	Core Eudicots	Simmondsiaceae	Simmondsia chinensis	Unknown	88	3	27	18	2	1	5	26	6
MWYQ	angiosperms	Monocots	Smilacaceae	Smilax bona-nox	mix	39	2	11	9	3	1	6	1	6
AIOU	angiosperms	Core Eudicots/Asterids	Solanaceae	Brugmansia sanguinea	shoots	71	4	18	15	2	1	5	18	8
BOLZ	angiosperms	Core Eudicots/Asterids	Solanaceae	Atropa belladonna	mix	93	6	19	15	3	1	9	29	11
DLAI	angiosperms	Core Eudicots/Asterids	Solanaceae	Solanum lasiophyllum	leaves	51	1	20	9	1	1	7	8	4
DLJZ	angiosperms	Core Eudicots/Asterids	Solanaceae	Solanum ptychanthum	mix	73	6	17	18	3	1	6	15	7
DMLT	angiosperms	Core Eudicots/Asterids	Solanaceae	Vitex agnus-castus	mix	80	5	19	13	2	3	9	21	8
GHLP	angiosperms	Core Eudicots/Asterids	Solanaceae	Solanum dulcamara	shoots	72	4	15	15	1	0	5	24	8
JNVS	angiosperms	Core Eudicots/Asterids	Solanaceae	Datura metel	leaves	50	2	11	9	3	1	5	11	8
LQJY	angiosperms	Core Eudicots/Asterids	Solanaceae	Solanum xanthocarpum	shoots	91	4	18	20	3	1	8	30	7
LWCK	angiosperms	Core Eudicots/Asterids	Solanaceae	Lycium barbarum	young leaves	81	6	17	19	2	1	5	24	7
MKZR	angiosperms	Core Eudicots/Asterids	Solanaceae	Nicotiana sylvestris	Unknown	52	1	13	17	1	1	6	6	7
NMDZ	angiosperms	Core Eudicots/Asterids	Solanaceae	Solanum sisymbriifolium	mix	49	2	15	13	2	1	4	6	6
OSMU	angiosperms	Core Eudicots/Asterids	Solanaceae	Lycium sp.	mix	70	5	15	14	2	1	7	19	7
UGJI	angiosperms	Core Eudicots/Asterids	Solanaceae	Lycopersicon cheesmanii	leaves	56	0	17	12	1	3	10	10	3
VYGG	angiosperms	Core Eudicots/Rosids	Stachyuraceae	Stachyurus praecox	young leaves	25	1	8	3	2	1	3	1	6
PTLU	angiosperms	Core Eudicots/Rosids	Staphyleaceae	Staphylea trifolia	shoots	92	1	29	13	3	3	5	31	7
VBHQ	angiosperms	Monocots	Stemonaceae	Stemona tuberosa	leaves	44	2	12	9	0	0	6	13	2
UOEL	angiosperms	Monocots/Commelinids	Strelitziaceae	Strelitzia reginae	leaves	52	2	19	7	3	2	5	10	4
FXGI	angiosperms	Core Eudicots/Asterids	Stylidiaceae	Stylidium adnatum	Unknown	59	0	19	15	2	1	6	14	2
AXBO	angiosperms	Core Eudicots/Asterids	Styracaceae	Sinojackia xylocarpa	mix	43	0	14	11	1	0	7	9	1
JPDJ	angiosperms	Core Eudicots/Asterids	Symplocaceae	Symplocos tinctoria	young leaves	74	2	22	17	2	1	6	14	10
LKKX	angiosperms	Core Eudicots	Talinaceae	Talinum sp.	young leaves	96	4	29	19	4	4	5	23	8
HTDC	angiosperms	Core Eudicots	Tamaricaceae	Tamarix chinensis	leaves	5	0	0	0	0	0	1	3	1
WWKL	angiosperms	Core Eudicots/Rosids	Tapisciaceae	Tapiscia sinensis	shoots	39	1	17	7	0	1	3	7	3
KYNE	angiosperms	Monocots	Tecophilaeaceae	Cyanella orchidiformis	Unknown	60	2	21	12	4	1	4	11	5
RDYY	angiosperms	Monocots	Tecophilaeaceae	Cyanastrum cordifolium	Unknown	32	2	12	5	0	1	4	3	5
COBX	angiosperms	Core Eudicots/Asterids	Tetrachondraceae	Polypremum procumbens	young leaves	79	3	24	14	2	1	7	18	10
IXEM	angiosperms	Monocots	Themidaceae	Brodiaea sierrae	Unknown	53	1	15	13	2	1	8	7	6
PTFA	angiosperms	Core Eudicots/Asterids	Theophrastaceae	Jacquinia sp.	leaves	77	7	22	16	3	2	7	13	7
AWJM	angiosperms	Core Eudicots/Rosids	Thymelaeaceae	Edgeworthia papyrifera	flowers	68	3	27	13	1	1	5	12	6
PUDI	angiosperms	Core Eudicots/Rosids	Thymelaeaceae	Daphne giraldii	leaves	70	3	22	15	6	1	4	13	6
QJXB	angiosperms	Core Eudicots/Rosids	Thymelaeaceae	Wikstroemia indica	shoots	90	3	28	22	3	2	5	21	6
SWOH	angiosperms	Basal Eudicots	Trochodendraceae	Trochodendron aralioides	mix	43	3	13	12	0	2	5	6	2
MYZV	angiosperms	Core Eudicots/Rosids	Tropaeolaceae	Tropaeolum peregrinum	young leaves	76	1	20	19	2	1	4	22	7
BRUD	angiosperms	Monocots/Commelinids	Typhaceae	Typha latifolia	mix	27	0	9	6	1	1	4	2	4
PPQR	angiosperms	Monocots/Commelinids	Typhaceae	Typha angustifolia	leaves	51	4	13	16	1	1	5	5	6
CQMG	angiosperms	Core Eudicots/Rosids	Ulmaceae	Ulmus alata alata	leaves	49	1	14	9	3	1	4	11	6
ACFP	angiosperms	Core Eudicots/Rosids	Urticaceae	Boehmeria nivea	mix	41	3	10	6	2	1	5	9	5
WKCY	angiosperms	Core Eudicots/Rosids	Urticaceae	Urtica dioica	leaves	66	1	16	14	3	1	4	19	8
QOXT	angiosperms	Monocots	Velloziaceae	Xerophyta villosa	shoots	85	3	26	18	5	2	5	18	8
SILJ	angiosperms	Monocots	Velloziaceae	Talbotia elegans	shoots	74	4	22	14	3	1	4	19	7
GCFE	angiosperms	Core Eudicots/Asterids	Verbenaceae	Verbena hastata	mix	77	3	22	17	2	1	5	20	7
MQIV	angiosperms	Core Eudicots/Asterids	Verbenaceae	Phyla dulcis	leaves	90	4	23	17	2	1	5	30	8
PSHB	angiosperms	Core Eudicots/Asterids	Verbenaceae	Lantana camara	mix	48	2	12	10	1	1	7	9	6
LPGY	angiosperms	Core Eudicots/Rosids	Violaceae	Viola tricolor	mix	86	5	23	24	1	3	4	20	6
NJLF	angiosperms	Core Eudicots/Rosids	Violaceae	Viola canadensis	mix	85	3	22	21	2	1	7	22	7
QKMG	angiosperms	Core Eudicots	Viscaceae	Phoradendron serotinum	mix	64	5	17	8	2	1	8	20	3
BBBA	angiosperms	Core Eudicots/Rosids	Vitaceae	Tetrastigma obtectum	leaves	80	8	16	5	0	1	9	10	31
BGZG	angiosperms	Core Eudicots/Rosids	Vitaceae	Cissus quadrangularis	leaves	60	5	19	14	3	2	4	5	8
SZPD	angiosperms	Core Eudicots/Rosids	Vitaceae	Tetrastigma voinierianum	young leaves	62	3	18	14	2	1	5	12	7
WKSU	angiosperms	Magnoliids	Winteraceae	Drimys winteri	leaves	73	4	23	14	1	0	6	15	10
WTDE	angiosperms	Monocots	Xanthorrhoeaceae	Johnsonia pubescens	flowers	82	3	27	11	4	0	9	26	2
SART	angiosperms	Monocots	Xeronemataceae	Xeronema callistemon	Unknown	66	3	18	13	3	3	4	14	8
BDJQ	angiosperms	Monocots/Commelinids	Zingiberaceae	Zingiber officinale	young leaves	71	2	26	13	2	1	7	12	8
JQCX	angiosperms	Monocots/Commelinids	Zingiberaceae	Curcuma longa	young leaves	81	1	26	9	2	0	8	30	5
OYLU	angiosperms	Monocots/Commelinids	Zingiberaceae	Curcuma longa	young leaves	73	0	24	10	2	3	11	18	5
KVAY	angiosperms	Core Eudicots/Rosids	Zygophyllaceae	Tribulus eichlerianus	leaves	42	1	13	11	2	1	4	5	5
UDUT	angiosperms	Core Eudicots/Rosids	Zygophyllaceae	Larrea tridentata	mix	63	1	20	13	3	1	8	11	6
MWXT	charophytes	green algae	Characeae	Chara vulgaris	invalid	25	3	5	3	0	1	8	1	4
DRFX	charophytes	green algae	Closteriaceae	Closterium lunula	algal cells	38	4	8	2	0	5	8	6	5
QPDY	charophytes	green algae	Coleochaetaceae	Coleochaete irregularis	algal cells	78	8	15	17	3	1	9	16	9
VQBJ	charophytes	green algae	Coleochaetaceae	Coleochaete scutata	invalid	63	5	11	11	2	1	12	16	5
BHBK	charophytes	green algae	Desmidiaceae	Cosmarium tinctum	algal cells	56	5	10	8	3	1	8	11	10
DFDS	charophytes	green algae	Desmidiaceae	Desmidium aptogonum	algal cells	40	1	8	6	2	1	7	10	5
GBGT	charophytes	green algae	Desmidiaceae	Xanthidium antilopaeum	algal cells	55	3	13	13	3	3	8	5	7
GGWH	charophytes	green algae	Desmidiaceae	Onychonema laeve	algal cells	73	6	13	15	4	1	11	16	7
GYRP	charophytes	green algae	Desmidiaceae	Euastrum affine	algal cells	56	6	14	11	1	1	12	6	5
HIDG	charophytes	green algae	Desmidiaceae	Cosmarium broomei	invalid	29	4	10	3	0	3	5	0	4
HJVM	charophytes	green algae	Desmidiaceae	Cosmarium ochthodes	algal cells	79	5	16	12	5	2	15	13	11
ISHC	charophytes	green algae	Desmidiaceae	Staurastrum sebaldi	algal cells	44	1	11	7	2	1	9	8	5
MCHJ	charophytes	green algae	Desmidiaceae	Micrasterias fimbriata	algal cells	62	1	15	11	1	1	8	19	6
MNNM	charophytes	green algae	Desmidiaceae	Cosmarium granatum	algal cells	35	1	8	7	2	1	8	3	5
MOYY	charophytes	green algae	Desmidiaceae	Pleurotaenium trabecula	algal cells	49	2	12	10	3	1	9	5	7
QWFV	charophytes	green algae	Desmidiaceae	Bambusina borreri	algal cells	57	3	11	9	2	2	15	10	5
RPQV	charophytes	green algae	Desmidiaceae	Phymatodocis nordstedtiana	algal cells	38	1	7	4	1	1	10	8	6
RPRU	charophytes	green algae	Desmidiaceae	Staurodesmus omearii	algal cells	54	5	10	12	5	1	6	10	5
RQFE	charophytes	green algae	Desmidiaceae	Cosmocladium cf. constrictum	algal cells	61	3	13	10	5	1	10	10	9
STKJ	charophytes	green algae	Desmidiaceae	Cosmarium ochthodes	algal cells	62	2	13	14	2	1	12	12	6
WCQU	charophytes	green algae	Desmidiaceae	Staurodesmus convergens	algal cells	85	11	16	15	4	1	8	22	8
WDGV	charophytes	green algae	Desmidiaceae	Cosmarium subtumidum	algal cells	66	3	12	13	3	1	11	18	5
KEYW	charophytes	green algae	Gonatozygaceae	Gonatozygon kinahanii	algal cells	51	5	11	9	3	1	8	9	5
AZZW	charophytes	green algae	Klebsormidiaceae	Chlorokybus atmophyticus	invalid	45	4	10	4	4	1	7	9	6
BFIK	charophytes	green algae	Klebsormidiaceae	Entransia fimbriata	algal cells	73	7	25	7	4	1	8	13	8
FQLP	charophytes	green algae	Klebsormidiaceae	Klebsormidium subtile	invalid	56	6	9	8	1	1	9	17	5
KYIO	charophytes	green algae	Mesostigmataceae	Mesostigma viride	invalid	33	2	6	4	1	1	10	5	4
FFGR	charophytes	green algae	Mesotaeniaceae	Netrium digitus	invalid	65	3	9	16	2	1	13	11	10
HKZW	charophytes	green algae	Mesotaeniaceae	Mesotaenium caldariorum	algal cells	68	3	9	17	4	2	11	15	7
KMNX	charophytes	green algae	Mesotaeniaceae	Nucleotaenium eifelense	algal cells	17	1	5	4	0	0	4	3	0
NBYP	charophytes	green algae	Mesotaeniaceae	Mesotaenium kramstae	algal cells	67	4	16	16	5	1	11	9	5
NNHQ	charophytes	green algae	Mesotaeniaceae	Spirotaenia minuta	invalid	36	3	8	7	1	1	6	6	4
RPGL	charophytes	green algae	Mesotaeniaceae	Cylindrocystis brebissonii	algal cells	66	6	10	19	2	0	12	11	6
SNOX	charophytes	green algae	Mesotaeniaceae	Planotaenium ohtanii	algal cells	53	4	9	13	2	1	8	8	8
TPHT	charophytes	green algae	Mesotaeniaceae	Spirotaenia sp.	algal cells	75	14	14	12	2	1	16	7	9
VAZE	charophytes	green algae	Mesotaeniaceae	Cylindrocystis sp.	algal cells	81	12	10	23	3	1	14	9	9
WDCW	charophytes	green algae	Mesotaeniaceae	Mesotaenium endlicherianum	algal cells	69	6	14	16	3	1	11	11	7
WSJO	charophytes	green algae	Mesotaeniaceae	Mesotaenium braunii	algal cells	65	3	12	16	3	1	7	14	9
XRTZ	charophytes	green algae	Mesotaeniaceae	Roya obtusa	algal cells	51	4	9	11	1	1	9	9	7
YOXI	charophytes	green algae	Mesotaeniaceae	Cylindrocystis brebissonii	algal cells	69	5	10	21	5	1	9	12	6
YSQT	charophytes	green algae	Peniaceae	Penium exiguum	algal cells	48	4	12	5	3	1	8	9	6
HAOX	charophytes	green algae	Zygnemataceae	Spirogyra sp.	invalid	35	4	6	7	0	1	9	4	4
JOJQ	charophytes	green algae	Zygnemataceae	Cylindrocystis cushleckae	algal cells	71	4	11	17	5	1	13	15	5
MFZO	charophytes	green algae	Zygnemataceae	Zygnemopsis sp.	algal cells	63	6	12	14	4	1	11	8	7
WGMD	charophytes	green algae	Zygnemataceae	Zygnema sp.	algal cells	39	2	8	3	2	1	15	4	4
ZRMT	charophytes	green algae	Zygnemataceae	Mougeotia sp.	algal cells	62	5	12	12	3	1	10	10	9
OTQG	chlorophytes	green algae	Ankistrodesmaceae	Ankistrodesmus sp.	algal cells	29	2	4	6	1	1	11	1	3
IJMT	chlorophytes	green algae	Aphanochaetaceae	Aphanochaete repens	algal cells	103	15	19	21	8	2	13	18	7
MNPL	chlorophytes	green algae	Asteromonadaceae	Asteromonas gracilis	algal cells	32	2	7	2	0	2	9	5	5
NTLE	chlorophytes	green algae	Asteromonadaceae	Asteromonas gracilis	algal cells	31	2	7	2	0	1	8	6	5
LSHT	chlorophytes	green algae	Bolbocoleonaceae	Bolbocoleon piliferum	algal cells	66	3	13	15	3	1	10	15	6
CBNG	chlorophytes	green algae	Borodinellaceae	Planophila laetevirens	algal cells	22	0	1	2	0	1	5	8	5
LETF	chlorophytes	green algae	Borodinellaceae	Planophila terrestris	algal cells	57	4	7	8	4	1	9	18	6
ETGN	chlorophytes	green algae	Botryococcaceae	Botryococcus braunii	invalid	15	1	5	4	0	0	4	1	0
QYXY	chlorophytes	green algae	Botryococcaceae	Botryococcus terribilis	algal cells	57	3	10	8	2	1	8	19	6
VJDZ	chlorophytes	green algae	Botryococcaceae	Botryococcus sudeticus	algal cells	66	5	8	12	3	1	14	15	8
JTIG	chlorophytes	green algae	Bryopsidaceae	Bryopsis plumosa	algal cells	39	2	5	6	4	1	5	8	8
RUIF	chlorophytes	green algae	Carteriaceae	Carteria obtusa	algal cells	45	4	7	6	1	1	8	11	7
VIAU	chlorophytes	green algae	Carteriaceae	Carteria crucifera	algal cells	52	2	11	6	1	1	11	16	4
BAZF	chlorophytes	green algae	Chaetopeltidaceae	Chaetopeltis orbicularis	algal cells	61	4	11	12	2	1	10	16	5
AJAU	chlorophytes	green algae	Chaetophoraceae	Helicodictyon planctonicum	algal cells	75	8	11	8	6	1	15	17	9
ISGT	chlorophytes	green algae	Chaetophoraceae	Uronema sp.	algal cells	34	2	6	7	0	2	2	12	3
JMUI	chlorophytes	green algae	Chaetophoraceae	Stigeoclonium helveticum	algal cells	40	3	5	6	0	1	9	10	6
NQYP	chlorophytes	green algae	Chaetophoraceae	Pirula salina	algal cells	33	1	6	5	1	1	6	10	3
RAWF	chlorophytes	green algae	Chaetophoraceae	Uronema belkae	algal cells	51	4	11	8	0	1	9	13	5
VFIV	chlorophytes	green algae	Chaetophoraceae	Fritschiella tuberosa	algal cells	54	4	11	7	2	1	6	17	6
VHIJ	chlorophytes	green algae	Chaetosiphonaceae	Blastophysa cf. rhizopus	algal cells	29	3	4	8	1	1	3	5	4
DRGY	chlorophytes	green algae	Chaetosphaeridiaceae	Chaetosphaeridium globosum	invalid	25	2	4	3	0	1	7	6	2
AJUW	chlorophytes	green algae	Chlamydomonadaceae	Chloromonas rosae	algal cells	54	3	9	5	1	1	14	13	8
AOUJ	chlorophytes	green algae	Chlamydomonadaceae	Chlamydomonas sp.	algal cells	42	1	10	4	0	1	10	10	6
BCYF	chlorophytes	green algae	Chlamydomonadaceae	Chlamydomonas cribrum	algal cells	27	2	4	3	0	1	10	5	2
ENAU	chlorophytes	green algae	Chlamydomonadaceae	Spermatozopsis similis	algal cells	34	4	8	5	0	1	11	2	3
GDUD	chlorophytes	green algae	Chlamydomonadaceae	Chloromonas reticulata	algal cells	40	2	7	3	0	1	14	10	3
GFUR	chlorophytes	green algae	Chlamydomonadaceae	Chloromonas subdivisa	algal cells	48	6	5	5	1	2	14	11	4
GUBD	chlorophytes	green algae	Chlamydomonadaceae	Brachiomonas submarina	algal cells	55	7	10	10	2	1	10	9	6
IHOI	chlorophytes	green algae	Chlamydomonadaceae	Chloromonas oogama	algal cells	28	2	2	9	0	1	10	1	3
IRYH	chlorophytes	green algae	Chlamydomonadaceae	Heterochlamydomonas inaequalis	algal cells	59	5	9	8	2	1	13	17	4
JKKI	chlorophytes	green algae	Chlamydomonadaceae	Lobomonas rostrata	algal cells	46	4	6	7	0	2	11	12	4
JRGZ	chlorophytes	green algae	Chlamydomonadaceae	Chlamydomonas moewusii	algal cells	36	3	3	6	0	1	10	10	3
LBRP	chlorophytes	green algae	Chlamydomonadaceae	Chloromonas reticulata	algal cells	36	2	6	3	0	1	10	11	3
MULF	chlorophytes	green algae	Chlamydomonadaceae	Chlamydomonas bilatus	algal cells	42	3	8	4	1	1	13	5	7
MXDS	chlorophytes	green algae	Chlamydomonadaceae	Spermatozopsis exsultans	algal cells	51	5	13	6	0	1	12	9	5
OFUE	chlorophytes	green algae	Chlamydomonadaceae	Lobochlamys segnis	algal cells	44	2	6	9	0	1	8	15	3
OVHR	chlorophytes	green algae	Chlamydomonadaceae	Chlamydomonas bilatus	algal cells	55	7	9	6	0	1	15	13	4
QRTH	chlorophytes	green algae	Chlamydomonadaceae	Chloromonas perforata	algal cells	57	6	9	15	2	1	11	9	4
QWRA	chlorophytes	green algae	Chlamydomonadaceae	Vitreochlamys sp.	algal cells	47	5	9	7	1	1	10	10	4
TSBQ	chlorophytes	green algae	Chlamydomonadaceae	Chlamydomonas sp.	algal cells	55	5	6	6	0	1	15	17	5
UTRE	chlorophytes	green algae	Chlamydomonadaceae	Chloromonas tughillensis	algal cells	58	3	14	4	1	1	13	14	8
VALZ	chlorophytes	green algae	Chlamydomonadaceae	Chlamydomonas noctigama	algal cells	56	3	7	9	0	1	17	15	4
XDLL	chlorophytes	green algae	Chlamydomonadaceae	Oogamochlamys gigantea	algal cells	55	2	8	10	0	1	10	19	5
AKCR	chlorophytes	green algae	Chlorellaceae	Parachlorella kessleri	algal cells	68	5	14	7	3	1	6	25	7
BILC	chlorophytes	green algae	Chlorellaceae	Prototheca wickerhamii	algal cells	46	6	8	6	3	1	5	9	8
MFYC	chlorophytes	green algae	Chlorellaceae	Nannochloris atomus	algal cells	58	4	10	9	4	1	9	14	7
MWAN	chlorophytes	green algae	Chlorellaceae	Chlorella minutissima	invalid	33	2	7	3	0	1	9	5	6
PFUD	chlorophytes	green algae	Chlorellaceae	Geminella sp.	algal cells	33	3	7	1	0	1	7	10	4
ALZF	chlorophytes	green algae	Chlorocystidaceae	Halochlorococcum marinum	algal cells	51	4	6	6	5	2	12	9	7
DUMA	chlorophytes	green algae	Chlorodendraceae	Tetraselmis cordiformis	algal cells	65	4	10	10	4	1	16	16	4
FMVB	chlorophytes	green algae	Chlorodendraceae	Scherffelia dubia	algal cells	52	4	11	6	2	1	12	11	5
HHXJ	chlorophytes	green algae	Chlorodendraceae	Tetraselmis striata	algal cells	39	4	8	3	1	1	8	9	5
HVNO	chlorophytes	green algae	Chlorodendraceae	Tetraselmis chui	invalid	70	3	12	7	5	1	18	18	6
KSFK	chlorophytes	green algae	Chlorosarcinaceae	Chlorosarcinopsis halophila	algal cells	62	5	10	12	3	1	10	15	6
USIX	chlorophytes	green algae	Chlorosarcinaceae	Neochlorosarcina sp.	invalid	32	2	6	7	0	0	12	2	3
VBLH	chlorophytes	green algae	Cladophoraceae	Cladophora glomerata	algal cells	30	4	8	3	1	0	5	7	2
GXBM	chlorophytes	green algae	Coccomyxaceae	Coccomyxa pringsheimii	algal cells	51	2	6	4	5	1	10	15	8
GYBH	chlorophytes	green algae	Codiaceae	Codium fragile	algal cells	47	5	4	7	5	1	4	11	10
DZPJ	chlorophytes	green algae	Cylindrocapsaceae	Cylindrocapsa geminella	algal cells	59	5	13	11	1	1	10	13	5
XOAL	chlorophytes	green algae	Dolichomastigaceae	Dolichomastix tenuilepis	algal cells	79	5	23	8	5	1	12	19	6
FXHG	chlorophytes	green algae	Dunaliellaceae	Hafniomonas reticulata	algal cells	54	6	8	10	1	1	11	10	7
RHVC	chlorophytes	green algae	Dunaliellaceae	Dunaliella salina	algal cells	47	2	7	5	1	1	12	11	8
SYJM	chlorophytes	green algae	Dunaliellaceae	Dunaliella salina	algal cells	47	4	8	5	2	1	14	6	7
UKUC	chlorophytes	green algae	Dunaliellaceae	Dunaliella salina	algal cells	67	5	16	6	1	1	15	9	14
WDWX	chlorophytes	green algae	Dunaliellaceae	Dunaliella primolecta	algal cells	46	5	8	3	2	1	11	8	8
ZDIZ	chlorophytes	green algae	Dunaliellaceae	Dunaliella tertiolecta	algal cells	41	3	6	4	2	1	10	7	8
BZSH	chlorophytes	green algae	Golenkiniaceae	Golenkinia longispicula	algal cells	69	6	14	11	3	1	11	17	6
KUJU	chlorophytes	green algae	Goniaceae	Gonium pectorale	algal cells	54	3	8	8	1	1	12	14	7
AGIO	chlorophytes	green algae	Haematococcaceae	Haematococcus pluvialis	algal cells	45	5	5	5	0	1	11	8	10
ODXI	chlorophytes	green algae	Haematococcaceae	Haematococcus pluvialis	algal cells	67	9	10	11	2	2	12	12	9
ZLQE	chlorophytes	green algae	Haematococcaceae	Stephanosphaera pluvialis	algal cells	49	3	7	11	2	1	10	9	6
XKWQ	chlorophytes	green algae	Hydrodictyaceae	Pediastrum duplex CCAC 0012	algal cells	9	0	2	1	1	0	3	0	2
XTON	chlorophytes	green algae	Hydrodictyaceae	Pediastrum duplex CCAC 0147	algal cells	44	2	7	11	1	1	10	8	4
AYPS	chlorophytes	green algae	incertae sedis	unidentified species	algal cells	54	6	10	1	5	0	8	18	6
EEJO	chlorophytes	green algae	incertae sedis	Neochloris oleoabundans	invalid	92	9	18	12	4	1	14	25	9
TGNL	chlorophytes	green algae	incertae sedis	Picocystis salinarum	algal cells	48	5	7	6	3	1	9	10	7
ZNUM	chlorophytes	green algae	Leptosiraceae	Leptosira obovata	algal cells	89	6	6	24	6	1	11	28	7
MCPK	chlorophytes	green algae	Mamiellaceae	Bathycoccus prasinos	algal cells	51	2	6	4	3	1	17	10	8
QXSZ	chlorophytes	green algae	Mamiellaceae	Mantoniella squamata	algal cells	61	8	5	5	0	1	21	11	10
FOYQ	chlorophytes	green algae	Microsporaceae	Microspora cf. tumidula	algal cells	46	4	8	3	1	1	13	13	3
DXNY	chlorophytes	green algae	Microthamniaceae	Microthamnion kuetzingianum	algal cells	65	6	6	10	1	1	11	22	8
ZDOF	chlorophytes	green algae	Microthamniaceae	Microthamnion kuetzingianum	algal cells	56	3	7	7	1	1	12	18	7
BTFM	chlorophytes	green algae	Monomasticaceae	Monomastix opisthostigma	algal cells	51	5	10	2	2	1	12	14	5
GJIY	chlorophytes	green algae	Neochloridaceae	Neochloris sp.	algal cells	55	4	7	10	3	1	8	14	8
ISIM	chlorophytes	green algae	Nephroselmidaceae	Nephroselmis pyriformis	algal cells	55	3	16	4	1	1	15	9	6
MMKU	chlorophytes	green algae	Nephroselmidaceae	Nephroselmis olivacea	algal cells	89	5	20	9	4	1	21	20	9
DVYE	chlorophytes	green algae	Oedogoniaceae	Oedogonium cardiacum	algal cells	48	4	7	9	2	1	9	10	6
SDPC	chlorophytes	green algae	Oedogoniaceae	Oedogonium foveolatum	algal cells	47	2	6	5	1	1	10	15	7
PZBH	chlorophytes	green algae	Oltmannsiellopsidaceae	Oltmannsiellopsis viridis	algal cells	33	3	8	4	1	2	10	1	4
QJYX	chlorophytes	green algae	Oltmannsiellopsidaceae	Oltmannsiellopsis viridis	algal cells	35	3	5	6	2	1	10	4	4
MNCB	chlorophytes	green algae	Oocystaceae	Eremosphaera viridis	algal cells	49	4	4	9	3	1	7	11	10
PUAN	chlorophytes	green algae	Pedinomonadaceae	Pedinomonas tuberculata	algal cells	41	3	11	4	4	1	5	4	9
RRSV	chlorophytes	green algae	Pedinomonadaceae	Pedinomonas minor	algal cells	38	2	7	8	2	1	6	7	5
ACRY	chlorophytes	green algae	Phacotaceae	Pteromonas sp.	algal cells	27	2	3	5	1	1	9	3	3
LNIL	chlorophytes	green algae	Phacotaceae	Pteromonas angulosa	algal cells	38	2	4	5	1	1	12	8	5
ZIVZ	chlorophytes	green algae	Phacotaceae	Phacotus lenticularis	algal cells	53	3	8	7	1	1	13	15	5
PRIQ	chlorophytes	green algae	Pleurastraceae	Pleurastrum insigne	algal cells	59	4	10	10	1	1	14	12	7
HYHN	chlorophytes	green algae	Prasinococcaceae	Prasinoderma coloniale	algal cells	37	1	10	1	4	1	9	9	2
XJGM	chlorophytes	green algae	Prasinococcaceae	coccoid-prasinophyte	algal cells	43	2	9	3	2	2	12	11	2
XMCL	chlorophytes	green algae	Prasinococcaceae	Prasinococcus capsulatus	algal cells	49	4	11	5	3	1	13	8	4
WCLV	chlorophytes	green algae	Prasiolaceae	Prasiola crispa	algal cells	48	5	8	4	4	1	8	10	8
WXRI	chlorophytes	green algae	Prasiolaceae	Stichococcus bacillaris	algal cells	44	3	6	3	1	1	11	15	4
JMTE	chlorophytes	green algae	Pycnococcaceae	Pseudoscourfieldia marina	algal cells	54	4	9	3	3	2	14	13	6
MXEZ	chlorophytes	green algae	Pycnococcaceae	Pycnococcus provasolii	algal cells	48	3	9	3	3	2	14	10	4
TNAW	chlorophytes	green algae	Pyramimonadaceae	Pyramimonas parkeae	algal cells	66	9	14	7	1	1	13	17	4
XIVI	chlorophytes	green algae	Pyramimonadaceae	Cymbomonas sp.	algal cells	118	13	23	7	2	1	23	13	36
PZIF	chlorophytes	green algae	Scenedesmaceae	Scenedesmus dimorphus	invalid	47	4	5	13	0	1	11	7	6
EGNB	chlorophytes	green algae	Scourfieldiaceae	Scourfieldia sp.	algal cells	47	3	9	5	1	1	12	13	3
NKXU	chlorophytes	green algae	Trebouxiaceae	Trebouxia arboricola	algal cells	58	3	9	7	5	1	9	17	7
NATT	chlorophytes	green algae	Trentepohliaceae	Trentepohlia annulata	algal cells	25	1	6	2	1	1	4	8	2
YDCQ	chlorophytes	green algae	Trentepohliaceae	Cephaleuros virescens	algal cells	16	1	6	1	0	1	3	3	1
FPCO	chlorophytes	green algae	Ulotrichaceae	Interfilum paradoxum	algal cells	82	5	14	10	5	1	11	27	9
JIWJ	chlorophytes	green algae	Ulotrichaceae	Acrosiphonia sp.	algal cells	54	8	8	7	3	1	10	10	7
KADG	chlorophytes	green algae	Ulotrichaceae	Ignatius tetrasporus	algal cells	64	7	16	3	2	1	6	24	5
CQQP	chlorophytes	green algae	Ulvaceae	Ochlochaete sp.	algal cells	106	8	17	18	5	5	20	23	10
OAEZ	chlorophytes	green algae	Ulvaceae	Percursaria percursa	algal cells	64	5	10	10	3	1	15	13	7
OQON	chlorophytes	green algae	Ulvellaceae	Entocladia endozoica	algal cells	52	7	6	11	4	1	7	10	6
ISPU	chlorophytes	green algae	Volvocaceae	Volvox globator	algal cells	37	2	6	7	1	1	8	8	4
JWGT	chlorophytes	green algae	Volvocaceae	Volvox aureus	algal cells	45	3	7	6	1	1	10	9	8
RNAT	chlorophytes	green algae	Volvocaceae	Eudorina elegans	algal cells	45	6	9	6	1	1	10	6	6
RYJX	chlorophytes	green algae	Volvocaceae	Pandorina morum	algal cells	54	5	8	10	1	1	10	14	5
WRSL	chlorophytes	green algae	Volvocaceae	Volvox aureus	algal cells	43	2	7	5	1	1	10	10	7
FIDQ	Chromista	Chromista (Algae)	Alariacea	Undaria pinnatifida	leaves	29	1	10	3	1	1	9	3	1
ASZK	Chromista	Chromista (Algae)	Chordariacea	Punctaria latifolia	leaves	44	5	15	6	1	1	11	4	1
EBWI	Chromista	Chromista (Algae)	Chromulinaceae	Ochromonas sp.	algal cells	41	8	7	9	1	1	9	5	1
MJMQ	Chromista	Chromista (Algae)	Chroomonadaceae	Hemiselmis virescens	algal cells	29	5	13	1	1	1	5	2	1
ROZZ	Chromista	Chromista (Algae)	Chroomonadaceae	Chroomonas sp.	algal cells	39	2	17	4	3	1	7	5	0
BAKF	Chromista	Chromista (Algae)	Cryptomonadaceae	Cryptomonas curvata	algal cells	21	3	4	2	1	3	6	1	1
FSQE	Chromista	Chromista (Algae)	Desmarestiaceae	Desmarestia viridis	mix	35	2	14	3	1	1	11	2	1
LIRF	Chromista	Chromista (Algae)	Dictyotaceae	Dictyopteris undulata	blades	48	5	13	8	1	1	14	6	0
IRZA	Chromista	Chromista (Algae)	Geminigeraceae	Proteomonas sulcata	algal cells	69	8	19	8	2	2	17	8	5
APTP	Chromista	Chromista (Algae)	Ishigeaceae	Ishige okamurae	branches	55	6	17	8	3	1	12	7	1
BAJW	Chromista	Chromista (Algae)	Isochrysidaceae	Isochrysis sp.	algal cells	73	6	11	14	3	1	16	19	3
OGZM	Chromista	Chromista (Algae)	Laminariaceae	Saccharina japonica	blades	27	4	8	2	1	1	9	2	0
QDTV	Chromista	Chromista (Algae)	Laminariaceae	Saccharina japonica	blades	24	1	9	1	2	1	8	2	0
RAPY	Chromista	Chromista (Algae)	Laminariaceae	Saccharina sculpera	blades	48	7	12	7	1	1	14	6	0
BOGT	Chromista	Chromista (Algae)	Mallomonadaceae	Mallomonas sp.	algal cells	54	4	14	9	1	2	13	10	1
DBYD	Chromista	Chromista (Algae)	Mallomonadaceae	Synura petersenii	algal cells	49	3	12	10	1	1	13	7	2
VKVG	Chromista	Chromista (Algae)	Mallomonadaceae	Synura sp.	algal cells	56	5	14	12	0	1	12	6	6
JQFK	Chromista	Chromista (Algae)	Monodopsidaceae	Picochlorum atomus	invalid	80	10	13	5	6	1	6	20	19
LLEN	Chromista	Chromista (Algae)	Pavlovaceae	Pavlova lutheri SAG 926-1	algal cells	34	3	8	6	1	1	10	3	2
NMAK	Chromista	Chromista (Algae)	Pavlovaceae	Pavlova lutheri	invalid	59	6	11	10	2	2	14	11	3
RFAD	Chromista	Chromista (Algae)	Pavlovaceae	Pavlova lutheri CCAC 0028	algal cells	32	4	4	7	0	1	10	4	2
LXRN	Chromista	Chromista (Algae)	Prymnesiaceae	Prymnesium parvum	algal cells	50	8	9	11	1	1	14	5	1
IAYV	Chromista	Chromista (Algae)	Pyrenomonadaceae	Rhodomonas sp.	algal cells	18	2	3	1	0	3	6	1	2
JGGD	Chromista	Chromista (Algae)	Sargassacea	Sargassum muticum	mix	66	8	18	9	2	1	17	10	1
FIKG	Chromista	Chromista (Algae)	Sargassaceae	Sargassum henslowianum	mix	62	10	16	10	5	2	13	5	1
FOMH	Chromista	Chromista (Algae)	Sargassaceae	Sargassum integerrimum	mix	64	5	21	12	4	1	12	8	1
HFIK	Chromista	Chromista (Algae)	Sargassaceae	Sargassum vachellianum	mix	67	6	18	9	5	1	16	9	3
LDRY	Chromista	Chromista (Algae)	Sargassaceae	Sargassum fusiforme	mix	59	7	18	9	1	1	11	11	1
RWXW	Chromista	Chromista (Algae)	Sargassaceae	Sargassum horneri	mix	61	8	18	10	3	1	14	5	2
VYER	Chromista	Chromista (Algae)	Sargassaceae	Sargassum hemiphyllum	mix	60	4	17	6	6	1	16	7	3
YRMA	Chromista	Chromista (Algae)	Sargassaceae	Sargassum thunbergii	mix	64	7	16	8	4	1	16	9	3
ULXR	Chromista	Chromista (Algae)	Scytosiphonacea	Scytosiphon dotyi	leaves	48	7	12	3	3	1	13	9	0
VRGZ	Chromista	Chromista (Algae)	Scytosiphonacea	Petalonia fascia	leaves	69	10	18	9	3	1	13	15	0
JCXF	Chromista	Chromista (Algae)	Scytosiphonaceae	Scytosiphon lomentaria	blades	56	5	17	8	2	1	12	10	1
QLMZ	Chromista	Chromista (Algae)	Scytosiphonaceae	Colpomenia sinuosa	blades	56	6	13	13	2	2	12	6	2
ACWS	conifers	Conifers	Araucariaceae	Araucaria sp.	young leaves	73	4	17	19	3	1	7	14	8
MIXZ	conifers	Conifers	Araucariaceae	Agathis robusta	leaves	68	3	19	15	2	1	5	18	5
RSCE	conifers	Conifers	Araucariaceae	Wollemia nobilis	leaves	84	6	17	22	4	1	5	21	8
XTZO	conifers	Conifers	Araucariaceae	Araucaria rulei	Unknown	68	4	18	14	3	1	5	16	7
GJTI	conifers	Conifers	Cephalotaxaceae	Cephalotaxus harringtonia	leaves	77	5	21	13	4	1	4	21	8
IAJW	conifers	Conifers	Cephalotaxaceae	Amentotaxus argotaenia	leaves	75	5	19	15	4	1	4	21	6
WYAJ	conifers	Conifers	Cephalotaxaceae	Cephalotaxus harringtonia	mix	78	3	17	18	4	1	4	23	8
AIGO	conifers	Conifers	Cupressaceae	Chamaecyparis lawsoniana	leaves	78	5	19	17	3	2	4	21	7
AUDE	conifers	Conifers	Cupressaceae	Widdringtonia cedarbergensis	young leaves	72	5	18	17	3	0	6	16	7
BUWV	conifers	Conifers	Cupressaceae	Platycladus orientalis	leaves	79	3	16	20	3	0	4	26	7
CGDN	conifers	Conifers	Cupressaceae	Tetraclinis sp.	Unknown	83	5	21	20	4	2	5	19	7
DSXO	conifers	Conifers	Cupressaceae	Cryptomeria japonica	mix	64	4	15	16	2	3	4	16	4
ESYX	conifers	Conifers	Cupressaceae	Cunninghamia lanceolata	mix	73	4	13	17	3	3	4	24	5
ETCJ	conifers	Conifers	Cupressaceae	Pilgerodendron uviferum	leaves	77	4	21	12	3	1	5	23	8
FHST	conifers	Conifers	Cupressaceae	Taxodium distichum	leaves	73	5	16	19	2	0	4	20	7
FRPM	conifers	Conifers	Cupressaceae	Calocedrus decurrens	leaves	83	6	19	20	3	2	4	23	6
GKCZ	conifers	Conifers	Cupressaceae	Diselma archeri	leaves	74	5	17	19	3	3	4	17	6
HBGV	conifers	Conifers	Cupressaceae	Sequoia sempervirens	mix	32	4	6	12	0	2	5	3	0
HOUF	conifers	Conifers	Cupressaceae	Cryptomeria japonica	leaves	70	5	18	15	3	1	4	18	6
IFLI	conifers	Conifers	Cupressaceae	Callitris gracilis	Unknown	49	1	12	10	2	3	5	9	7
JDQB	conifers	Conifers	Cupressaceae	Neocallitropsis pancheri	Unknown	86	7	19	22	4	4	6	17	7
NKIN	conifers	Conifers	Cupressaceae	Thujopsis dolabrata	shoots	67	4	20	14	1	2	4	17	5
NRXL	conifers	Conifers	Cupressaceae	Metasequoia glyptostroboides	leaves	90	5	17	22	4	3	4	28	7
OUOI	conifers	Conifers	Cupressaceae	Cunninghamia lanceolata	shoots	52	2	9	12	2	2	4	15	6
OVIJ	conifers	Conifers	Cupressaceae	Papuacedrus papuana	leaves	74	5	17	21	3	2	4	16	6
OXGJ	conifers	Conifers	Cupressaceae	Glyptostrobus pensilis	shoots	81	3	17	20	4	3	5	22	7
QFAE	conifers	Conifers	Cupressaceae	Sequoiadendron giganteum Glaucum	leaves	37	1	9	10	2	0	5	7	3
QNGJ	conifers	Conifers	Cupressaceae	Cupressus dupreziana	Unknown	68	6	19	14	2	0	4	18	5
QSNJ	conifers	Conifers	Cupressaceae	Taiwania cryptomerioides	leaves	81	6	17	14	4	2	4	26	8
RMMV	conifers	Conifers	Cupressaceae	Callitris macleayana	Unknown	78	5	16	13	3	4	4	26	7
UEVI	conifers	Conifers	Cupressaceae	Fokienia hodginsii	leaves	78	4	18	21	2	5	4	18	6
VFYZ	conifers	Conifers	Cupressaceae	Thuja plicata	shoots	84	5	19	19	3	3	5	25	5
XIRK	conifers	Conifers	Cupressaceae	Athrotaxis cupressoides	leaves	78	5	19	14	3	3	4	23	7
XMGP	conifers	Conifers	Cupressaceae	Juniperus scopulorum	shoots	42	2	12	6	1	2	4	14	1
XQSG	conifers	Conifers	Cupressaceae	Microbiota decussata	leaves	76	4	18	20	2	1	4	23	4
YYPE	conifers	Conifers	Cupressaceae	Austrocedrus chilensis	leaves	79	5	16	17	4	2	5	23	7
AQFM	conifers	Conifers	Pinaceae	Pseudolarix amabilis	Unknown	74	4	19	15	3	1	6	17	9
AREG	conifers	Conifers	Pinaceae	Nothotsuga longibracteata	Unknown	69	4	24	14	2	3	4	12	6
AWQB	conifers	Conifers	Pinaceae	Picea engelmannii	leaves	60	3	17	10	3	1	4	13	9
DZQM	conifers	Conifers	Pinaceae	Pinus radiata	leaves	81	4	20	17	3	4	4	20	9
GAMH	conifers	Conifers	Pinaceae	Tsuga heterophylla	leaves	65	3	21	11	3	2	4	11	10
GGEA	conifers	Conifers	Pinaceae	Cedrus libani	shoots	53	2	19	9	1	1	5	10	6
IIOL	conifers	Conifers	Pinaceae	Pinus parviflora	leaves	82	3	23	19	3	2	4	18	10
IOVS	conifers	Conifers	Pinaceae	Pseudotsuga wilsoniana	shoots	79	5	21	19	2	1	5	18	8
JBND	conifers	Conifers	Pinaceae	Pinus ponderosa	mix	84	3	20	17	4	2	5	24	9
JUWL	conifers	Conifers	Pinaceae	Keteleeria evelyniana	shoots	64	4	18	12	2	1	5	16	6
MFTM	conifers	Conifers	Pinaceae	Pinus jeffreyi	mix	79	4	22	16	4	3	4	17	9
NPRL	conifers	Conifers	Pinaceae	Cathaya argyrophylla	Unknown	87	3	28	17	3	4	9	18	5
VSRH	conifers	Conifers	Pinaceae	Abies lasiocarpa	leaves	77	4	18	13	2	1	5	23	11
WVWN	conifers	Conifers	Pinaceae	Larix speciosa	shoots	65	6	14	13	3	3	4	11	11
BBDD	conifers	Conifers	Podocarpaceae	Microstrobos fitzgeraldii	shoots	70	4	17	18	3	1	5	14	8
CDFR	conifers	Conifers	Podocarpaceae	Manoao colensoi	leaves	75	3	23	10	3	1	5	23	7
EGLZ	conifers	Conifers	Podocarpaceae	Prumnopitys andina	shoots	69	4	21	11	2	1	4	18	8
FMWZ	conifers	Conifers	Podocarpaceae	Dacrycarpus compactus	leaves	76	6	21	20	2	2	4	15	6
HILW	conifers	Conifers	Podocarpaceae	Acmopyle pancheri	Unknown	72	5	18	15	3	1	4	19	7
IZGN	conifers	Conifers	Podocarpaceae	Dacrydium balansae	Unknown	80	4	22	18	3	2	4	22	5
JRNA	conifers	Conifers	Podocarpaceae	Phyllocladus hypophyllus	leaves	81	6	17	21	4	1	4	23	5
JZVE	conifers	Conifers	Podocarpaceae	Parasitaxus usta	Unknown	62	5	11	12	4	1	4	17	8
KLGF	conifers	Conifers	Podocarpaceae	Sundacarpus amarus	Unknown	74	5	20	13	1	1	4	24	6
MHGD	conifers	Conifers	Podocarpaceae	Microcachrys tetragona	leaves	78	5	18	15	5	1	4	24	6
OWFC	conifers	Conifers	Podocarpaceae	Halocarpus bidwillii	leaves	84	6	23	16	5	1	5	22	6
QCGM	conifers	Conifers	Podocarpaceae	Saxegothaea conspicua	shoots	68	4	21	13	4	1	4	13	8
QHBI	conifers	Conifers	Podocarpaceae	Falcatifolium taxoides	Unknown	71	4	23	12	2	1	4	19	6
ROWR	conifers	Conifers	Podocarpaceae	Falcatifolium taxoides	Unknown	80	7	23	18	2	1	4	19	6
SCEB	conifers	Conifers	Podocarpaceae	Podocarpus coriaceus	leaves	69	6	19	14	4	1	4	16	5
UUJS	conifers	Conifers	Podocarpaceae	Nageia nagi	leaves	59	5	15	8	4	2	4	13	8
VGSX	conifers	Conifers	Podocarpaceae	Retrophyllum minus	Unknown	78	5	19	16	4	1	4	22	7
XLGK	conifers	Conifers	Podocarpaceae	Podocarpus rubens	leaves	76	6	16	16	4	1	5	22	6
ZQWM	conifers	Conifers	Podocarpaceae	Lagarostrobos franklinii	shoots	88	5	18	17	4	2	6	27	9
YFZK	conifers	Conifers	Sciadopityaceae	Sciadopitys verticillata	shoots	70	5	17	16	3	1	5	16	7
BTTS	conifers	Conifers	Taxaceae	Austrotaxus spicata	Unknown	77	6	22	13	4	1	4	19	8
EFMS	conifers	Conifers	Taxaceae	Torreya taxifolia	shoots	59	4	15	17	1	1	4	16	1
HQOM	conifers	Conifers	Taxaceae	Torreya nucifera	shoots	42	2	15	9	1	1	4	7	3
WWSS	conifers	Conifers	Taxaceae	Taxus baccata	mix	70	3	20	14	4	1	4	16	8
YLPM	conifers	Conifers	Taxaceae	Pseudotaxus chienii	Unknown	73	6	19	14	5	1	4	18	6
ZYAX	conifers	Conifers	Taxaceae	Taxus cuspidata	mix	60	3	14	13	4	1	4	15	6
CQPW	ferns	Leptosporangiate Monilophytes	Anemiaceae	Anemia tomentosa	leaves	81	2	26	24	3	1	6	12	7
KJZG	ferns	Leptosporangiate Monilophytes	Aspleniaceae	Asplenium platyneuron	leaves	74	2	20	13	2	2	11	17	7
PSKY	ferns	Leptosporangiate Monilophytes	Aspleniaceae	Asplenium nidus	leaves	17	0	5	0	2	0	6	0	4
AFPO	ferns	Leptosporangiate Monilophytes	Athyriaceae	Athyrium sp.	gametophyte	68	2	25	14	4	1	4	12	6
FCHS	ferns	Leptosporangiate Monilophytes	Athyriaceae	Deparia lobato-crenata	leaves	55	0	18	16	1	1	5	10	4
UFJN	ferns	Leptosporangiate Monilophytes	Athyriaceae	Diplazium wichurae	leaves	90	3	24	25	5	1	4	20	8
URCP	ferns	Leptosporangiate Monilophytes	Athyriaceae	Athyrium filix-femina	young leaves	48	0	19	7	2	2	4	6	8
VITX	ferns	Leptosporangiate Monilophytes	Blechnaceae	Blechnum spicant	young leaves	94	1	31	28	3	1	4	18	8
PNZO	ferns	Leptosporangiate Monilophytes	Culcitaceae	Culcita macrocarpa	young leaves	100	5	24	26	4	2	12	16	11
GANB	ferns	Leptosporangiate Monilophytes	Cyatheaceae	Cyathea (Alsophila) spinulosa	leaves	61	0	22	17	0	2	4	7	9
HEGQ	ferns	Leptosporangiate Monilophytes	Cystopteridaceae	Gymnocarpium dryopteris	young leaves	80	0	17	27	5	1	4	19	7
HNDZ	ferns	Leptosporangiate Monilophytes	Cystopteridaceae	Cystopteris utahensis	leaves	76	1	27	19	2	1	5	14	7
LHLE	ferns	Leptosporangiate Monilophytes	Cystopteridaceae	Cystopteris fragilis	young leaves	84	1	23	19	6	2	4	22	7
RICC	ferns	Leptosporangiate Monilophytes	Cystopteridaceae	Cystopteris reevesiana	leaves	68	0	21	24	3	1	4	9	6
XXHP	ferns	Leptosporangiate Monilophytes	Cystopteridaceae	Cystopteris fragilis	fronds	83	2	25	24	4	1	5	13	9
YOWV	ferns	Leptosporangiate Monilophytes	Cystopteridaceae	Cystopteris protrusa	leaves	69	0	17	14	3	1	4	20	10
OQWW	ferns	Leptosporangiate Monilophytes	Davalliaceae	Davallia fejeensis	leaves	110	0	40	23	2	4	11	22	8
MTGC	ferns	Leptosporangiate Monilophytes	Dennstaedtiaceae	Dennstaedtia davallioides	Unknown	44	0	17	9	3	1	4	7	3
OCZL	ferns	Leptosporangiate Monilophytes	Diplaziopsidaceae	Homalosorus pycnocarpos	leaves	65	1	18	18	4	1	4	12	7
MEKP	ferns	Leptosporangiate Monilophytes	Dipteridaceae	Dipteris conjugata	young leaves	84	2	23	23	3	1	4	18	10
FQGQ	ferns	Leptosporangiate Monilophytes	Dryopteridaceae	Polystichum acrostichoides	young leaves	72	0	26	13	3	1	4	17	8
JBLI	ferns	Leptosporangiate Monilophytes	Elaphoglossaceae	Bolbitis repanda	leaves	50	0	19	14	1	1	4	7	4
CAPN	ferns	Eusporangiate Monilophytes	Equisetaceae	Equisetum diffusum	shoots	38	0	12	7	3	1	4	6	5
JVSZ	ferns	Eusporangiate Monilophytes	Equisetaceae	Equisetum hyemale	mix	61	2	16	16	3	2	4	11	7
XDVM	ferns	Leptosporangiate Monilophytes	Gleicheniaceae	Sticherus lobatus	fronds	2	0	0	0	0	0	0	1	1
QIAD	ferns	Leptosporangiate Monilophytes	Hymenophyllaceae	Hymenophyllum bivalve	fronds	26	0	8	9	0	0	3	1	5
TWFZ	ferns	Leptosporangiate Monilophytes	Hymenophyllaceae	Crepidomanes venosum	fronds	1	0	0	0	0	0	1	0	0
RFRB	ferns	Leptosporangiate Monilophytes	Hypodematiaceae	Didymochlaena truncatula	fronds	19	0	7	4	0	0	3	0	5
WGTU	ferns	Leptosporangiate Monilophytes	Hypodematiaceae	Leucostegia immersa	young leaves	73	0	19	21	3	1	4	20	5
NOKI	ferns	Leptosporangiate Monilophytes	Lindsaeaceae	Lindsaea linearis	fronds	102	0	32	31	5	1	4	19	10
YIXP	ferns	Leptosporangiate Monilophytes	Lindsaeaceae	Lindsaea microphylla	fronds	56	1	19	14	2	1	5	4	10
NWWI	ferns	Leptosporangiate Monilophytes	Lomariopsidaceae	Nephrolepis exaltata	young leaves	60	0	20	12	2	4	8	5	9
PBUU	ferns	Leptosporangiate Monilophytes	Lygodiaceae	Lygodium japonicum	leaves	61	0	18	18	1	2	6	12	4
NHCM	ferns	Eusporangiate Monilophytes	Marattiaceae	Angiopteris evecta	shoots	38	1	9	12	3	2	3	5	3
UXCS	ferns	Eusporangiate Monilophytes	Marattiaceae	Marattia sp.	leaves	12	0	4	2	1	1	2	1	1
KIIX	ferns	Leptosporangiate Monilophytes	Marsileaceae	Pilularia globulifera	young leaves	88	2	28	18	4	1	6	23	6
HTFH	ferns	Leptosporangiate Monilophytes	Onocleaceae	Onoclea sensibilis	leaves	23	0	5	2	0	1	4	4	7
BEGM	ferns	Eusporangiate Monilophytes	Ophioglossaceae	Botrypus virginianus	young leaves	72	0	20	18	2	1	7	14	10
EEAQ	ferns	Eusporangiate Monilophytes	Ophioglossaceae	Sceptridium dissectum	leaves	98	3	21	19	4	0	16	24	11
QHVS	ferns	Eusporangiate Monilophytes	Ophioglossaceae	Ophioglossum vulgatum	Unknown	54	1	14	11	3	4	6	9	6
WTJG	ferns	Eusporangiate Monilophytes	Ophioglossaceae	Ophioglossum petiolatum	mix	56	0	20	14	1	1	9	9	2
UOMY	ferns	Leptosporangiate Monilophytes	Osmundaceae	Osmunda sp.	gametophyte	96	3	34	19	4	2	9	17	8
VIBO	ferns	Leptosporangiate Monilophytes	Osmundaceae	Osmunda javanica	leaves	88	2	29	19	3	2	8	17	8
UWOD	ferns	Leptosporangiate Monilophytes	Plagiogyriaceae	Plagiogyria japonica	young leaves	86	2	32	17	2	2	9	12	10
CJNT	ferns	Leptosporangiate Monilophytes	Polypodiaceae	Polypodium glycyrrhiza	leaves	81	2	17	26	5	1	4	20	6
GYFU	ferns	Leptosporangiate Monilophytes	Polypodiaceae	Polypodium hesperium	young leaves	81	0	25	20	5	1	4	20	6
IXLH	ferns	Leptosporangiate Monilophytes	Polypodiaceae	Polypodium hesperium	young leaves	76	1	22	20	4	1	5	18	5
ORJE	ferns	Leptosporangiate Monilophytes	Polypodiaceae	Phymatosorus grossus	leaves	44	0	13	14	1	1	7	2	6
UJWU	ferns	Leptosporangiate Monilophytes	Polypodiaceae	Pleopeltis polypodioides	fronds	24	0	4	3	1	1	5	3	7
YLJA	ferns	Leptosporangiate Monilophytes	Polypodiaceae	Polypodium amorphum	young leaves	83	0	24	24	5	2	4	17	7
ZQYU	ferns	Leptosporangiate Monilophytes	Polypodiaceae	Phlebodium pseudoaureum	leaves	85	0	25	25	4	1	6	15	9
ALVQ	ferns	Eusporangiate Monilophytes	Psilotaceae	Tmesipteris parva	fronds	79	1	25	27	4	1	4	8	9
QVMR	ferns	Eusporangiate Monilophytes	Psilotaceae	Psilotum nudum	shoots	49	1	14	14	1	1	6	8	4
BMJR	ferns	Leptosporangiate Monilophytes	Pteridaceae	Adiantum raddianum	leaves	97	1	31	17	4	1	5	28	10
DCDT	ferns	Leptosporangiate Monilophytes	Pteridaceae	Gaga arizonica	young leaves	77	1	22	21	3	1	5	15	9
FLTD	ferns	Leptosporangiate Monilophytes	Pteridaceae	Pteris ensiformis	young leaves	65	0	20	18	2	1	4	13	7
GSXD	ferns	Leptosporangiate Monilophytes	Pteridaceae	Myriopteris rufa	young leaves	79	1	24	16	3	1	5	22	7
NDUV	ferns	Leptosporangiate Monilophytes	Pteridaceae	Vittaria appalachiana	gametophyte	83	3	28	16	3	1	6	18	8
POPJ	ferns	Leptosporangiate Monilophytes	Pteridaceae	Pteris vittata	fronds	93	4	26	23	3	1	4	24	8
SKYV	ferns	Leptosporangiate Monilophytes	Pteridaceae	Vittaria lineata	leaves	57	0	18	12	3	1	5	11	7
UJTT	ferns	Leptosporangiate Monilophytes	Pteridaceae	Pityrogramma trifoliata	leaves	93	0	32	23	3	0	5	21	9
WCLG	ferns	Leptosporangiate Monilophytes	Pteridaceae	Adiantum aleuticum	young leaves	68	0	20	20	3	1	4	12	8
WQML	ferns	Leptosporangiate Monilophytes	Pteridaceae	Cryptogramma acrostichoides	young leaves	89	3	27	24	3	1	4	19	8
XDDT	ferns	Leptosporangiate Monilophytes	Pteridaceae	Argyrochosma nivea	mix	81	0	21	21	3	1	4	23	8
YCKE	ferns	Leptosporangiate Monilophytes	Pteridaceae	Notholaena montieliae	young leaves	89	1	27	23	3	2	4	23	6
ZXJO	ferns	Leptosporangiate Monilophytes	Pteridaceae	Parahemionitis cordata	leaves	55	0	23	11	1	1	6	5	8
CVEG	ferns	Leptosporangiate Monilophytes	Salviniaceae	Azolla cf. caroliniana	leaves	98	3	29	29	2	2	7	21	5
MROH	ferns	Leptosporangiate Monilophytes	Thelypteridaceae	Thelypteris acuminata	young leaves	27	0	11	1	1	1	4	2	7
EWXK	ferns	Leptosporangiate Monilophytes	Thyrsopteridaceae	Thyrsopteris elegans	young leaves	84	2	21	26	3	1	4	21	6
YJJY	ferns	Leptosporangiate Monilophytes	Woodsiaceae	Woodsia scopulina	young leaves	87	1	27	23	3	2	6	18	7
YQEC	ferns	Leptosporangiate Monilophytes	Woodsiaceae	Woodsia ilvensis	young leaves	75	0	24	19	2	1	4	19	6
POOW	glaucophytes	Glaucophyta (Algae)	Glaucocystaceae	Glaucocystis cf. nostochinearum	algal cells	69	3	15	18	3	1	15	10	4
PQED	glaucophytes	Glaucophyta (Algae)	Glaucocystaceae	Gloeochaete wittrockiana	algal cells	78	11	15	13	2	1	8	22	6
QFND	glaucophytes	Glaucophyta (Algae)	Glaucocystaceae	Cyanophora paradoxa CCAC 0074 (M0763)	algal cells	40	2	8	9	0	1	5	11	4
YTYU	glaucophytes	Glaucophyta (Algae)	Glaucocystaceae	Cyanophora paradoxa CCAC 0091 (M0507/1)	algal cells	45	3	11	9	1	2	6	7	6
JKHA	glaucophytes	Glaucophyta (Algae)	incertae sedis	Cyanoptyche gloeocystis	algal cells	77	4	29	13	4	1	9	13	4
DXOU	hornworts	Hornworts	Dendrocerotaceae	Nothoceros aenigmaticus	gametophyte	46	3	14	13	1	1	5	7	2
TCBC	hornworts	Hornworts	Dendrocerotaceae	Nothoceros vincentianus	gametophyte	91	6	25	21	3	1	8	19	8
UCRN	hornworts	Hornworts	Dendrocerotaceae	Megaceros flagellaris	gametophyte	99	10	24	26	3	1	8	15	12
FANS	hornworts	Hornworts	Leiosporocerotaceae	Leiosporoceros dussii	sporophyte	7	0	0	4	0	0	2	0	1
FAJB	hornworts	Hornworts	Notothyladaceae	Paraphymatoceros hallii	gametophyte	101	3	32	23	2	3	8	15	15
WCZB	hornworts	Hornworts	Notothyladaceae	Phaeoceros carolinianus	gametophyte	125	3	37	30	6	3	17	20	9
AEXY	liverworts	Liverworts	Blasiaceae	Blasia sp.	whole plant	526	63	137	11	5	0	51	30	229
RTMU	liverworts	Liverworts	Calypogeiaceae	Calypogeia fissa	branches	139	9	38	31	3	2	32	21	3
YBQN	liverworts	Liverworts	Cephaloziaceae	Odontoschisma prostratum	branches	99	5	28	18	2	2	22	18	4
ILBQ	liverworts	Liverworts	Conocephalaceae	Conocephalum conicum	invalid	81	5	28	13	3	1	6	18	7
TGKW	liverworts	Liverworts	Frullaniaceae	Frullania sp.	young leaves	152	11	40	17	3	3	21	15	42
WZYK	liverworts	Liverworts	Lepidoziaceae	Bazzania trilobata	gametophyte	84	4	26	19	3	1	11	15	5
TXVB	liverworts	Liverworts	Lunulariaceae	Lunularia cruciata	gametophyte	96	4	25	20	4	1	10	24	8
HMHL	liverworts	Liverworts	Marchantiaceae	Marchantia paleacea	invalid	76	8	22	12	2	1	5	18	8
IHWO	liverworts	Liverworts	Marchantiaceae	Marchantia paleacea	invalid	88	7	23	17	2	1	6	24	8
JPYU	liverworts	Liverworts	Marchantiaceae	Marchantia polymorpha	invalid	63	5	19	13	2	1	7	12	4
TFYI	liverworts	Liverworts	Marchantiaceae	Marchantia emarginata	whole plant	59	4	17	15	1	1	5	8	8
NRWZ	liverworts	Liverworts	Metzgeriaceae	Metzgeria crassipilis	gametophyte	101	4	24	22	6	2	11	24	8
TFDQ	liverworts	Liverworts	Monocleaceae	Monoclea gottschei	whole plant	99	3	31	15	1	2	19	18	10
YFGP	liverworts	Liverworts	Pallaviciniaceae	Pallavicinia lyellii	branches	111	6	29	30	3	1	16	18	8
JHFI	liverworts	Liverworts	Pelliaceae	Pellia neesiana	gametophyte	118	4	24	37	4	1	12	28	8
PIUF	liverworts	Liverworts	Pelliaceae	Pellia sp. (cf epiphylla (L.) Corda)	branches	95	2	26	26	3	1	7	23	7
KRUQ	liverworts	Liverworts	Porellaceae	Porella navicularis	gametophyte	106	6	22	25	3	1	10	31	8
UUHD	liverworts	Liverworts	Porellaceae	Porella pinnata	branches	100	6	24	20	4	1	11	30	4
HPXA	liverworts	Liverworts	Ptilidiaceae	Ptilidium pulcherrimum	gametophyte	103	5	28	16	3	1	18	27	5
BNCU	liverworts	Liverworts	Radulaceae	Radula lindenbergiana	whole plant	111	5	35	25	3	1	9	28	5
WJLO	liverworts	Liverworts	Ricciaceae	Ricciocarpos natans	gametophyte	82	8	22	15	6	1	6	19	5
IRBN	liverworts	Liverworts	Scapaniaceae	Scapania nemorosa	gametophyte	161	8	38	29	11	2	38	25	10
OFTV	liverworts	Liverworts	Scapaniaceae	Barbilophozia barbata	gametophyte	102	4	27	35	4	3	11	11	7
LGOW	liverworts	Liverworts	Schistochilaceae	Schistochila sp.	mix	113	9	32	28	3	3	14	17	7
HERT	liverworts	Liverworts	Sphaerocarpaceae	Sphaerocarpos texanus	gametophyte	67	3	15	18	3	1	7	11	9
FITN	liverworts	Liverworts	Treubiaceae	Treubia lacunosa	whole plant	67	3	21	14	2	1	8	10	8
CBAE	lycophytes	Lycophytes	Huperziaceae	Huperzia myrsinites	young leaves	54	0	21	9	1	1	5	9	8
GTUO	lycophytes	Lycophytes	Huperziaceae	Huperzia selago	shoots	81	1	28	15	4	2	6	14	11
ZZEI	lycophytes	Lycophytes	Huperziaceae	Phylloglossum drummondii	mix	69	1	22	15	0	1	8	14	8
PKOX	lycophytes	Lycophytes	Isoetaceae	Isoetes tegetiformans	Unknown	95	4	24	16	5	1	7	31	7
PYHZ	lycophytes	Lycophytes	Isoetaceae	Isoetes sp.	mix	82	5	23	17	4	1	4	23	5
ENQF	lycophytes	Lycophytes	Lycopodiaceae	Lycopodium annotinum	shoots	71	0	18	15	3	2	8	18	7
GAON	lycophytes	Lycophytes	Lycopodiaceae	Huperzia squarrosa	shoots	58	0	15	13	2	2	8	12	6
GKAG	lycophytes	Lycophytes	Lycopodiaceae	Huperzia lucidula	mix	79	1	33	16	3	1	8	8	9
NYBX	lycophytes	Lycophytes	Lycopodiaceae	Huperzia selago	shoots	68	1	22	19	3	1	8	6	8
PQTO	lycophytes	Lycophytes	Lycopodiaceae	Lycopodium deuterodensum	mix	68	2	16	13	4	2	5	17	9
ULKT	lycophytes	Lycophytes	Lycopodiaceae	Lycopodiella appressa	Unknown	61	1	19	12	3	1	7	9	9
UPMJ	lycophytes	Lycophytes	Lycopodiaceae	Pseudolycopodiella caroliniana	mix	84	2	35	13	3	1	5	16	9
WAFT	lycophytes	Lycophytes	Lycopodiaceae	Diphasiastrum digitatum	mix	67	1	15	17	5	2	6	13	8
XNXF	lycophytes	Lycophytes	Lycopodiaceae	Dendrolycopodium obscurum	mix	58	3	19	16	3	1	5	4	7
ABIJ	lycophytes	Lycophytes	Selaginellaceae	Selaginella lepidophylla	fronds	80	4	22	16	4	1	5	20	8
JKAA	lycophytes	Lycophytes	Selaginellaceae	Selaginella wallacei	leaves	97	4	27	22	3	1	24	12	4
KJYC	lycophytes	Lycophytes	Selaginellaceae	Selaginella willdenowii	shoots	82	1	26	20	6	2	5	17	5
KUXM	lycophytes	Lycophytes	Selaginellaceae	Selaginella selaginoides	shoots	67	6	23	12	6	1	4	12	3
LGDQ	lycophytes	Lycophytes	Selaginellaceae	Selaginella apoda	mix	65	2	21	15	4	4	4	8	7
ZFGK	lycophytes	Lycophytes	Selaginellaceae	Selaginella kraussiana	shoots	78	1	19	20	5	3	4	20	6
ZYCD	lycophytes	Lycophytes	Selaginellaceae	Selaginella acanthonota	mix	73	4	24	20	4	1	5	8	7
ZZOL	lycophytes	Lycophytes	Selaginellaceae	Selaginella stauntoniana	mix	82	6	19	15	5	1	8	21	7
WOGB	mosses	mosses	Andreaeaceae	Andreaea rupestris	gametophyte	91	4	28	19	5	1	10	17	7
WNGH	mosses	mosses	Aulacomniaceae	Aulacomnium heterostichum	mix	112	12	20	20	3	1	22	26	8
ORKS	mosses	mosses	Bartramiaceae	Philonotis fontana	gametophyte	92	6	20	16	2	1	12	26	9
JADL	mosses	mosses	Brachytheciaceae	Rhynchostegium serrulatum	gametophyte	94	5	23	19	5	1	8	26	7
VBMM	mosses	mosses	Brachytheciaceae	Claopodium rostratum	gametophyte	89	6	19	16	3	1	9	27	8
JMXW	mosses	mosses	Bryaceae	Bryum argenteum	gametophyte	73	4	22	12	3	1	8	16	7
XWHK	mosses	mosses	Bryaceae	Rosulabryum cf. capillare	gametophyte	80	5	25	11	4	1	7	22	5
HRWG	mosses	mosses	Buxbaumiaceae	Buxbaumia aphylla	invalid	84	2	25	24	4	1	13	10	5
TAVP	mosses	mosses	Calliergonaceae	Calliergon cordifolium	gametophyte	98	7	31	15	3	1	9	23	9
MIRS	mosses	mosses	Climaciaceae	Climacium dendroides	gametophyte	69	3	17	12	3	1	12	17	4
NGTD	mosses	mosses	Dicranaceae	Dicranum scoparium	gametophyte	96	7	25	19	3	3	13	18	8
AWOI	mosses	mosses	Diphysciaceae	Diphyscium foliosum	mix	103	5	24	17	7	1	14	29	6
FFPD	mosses	mosses	Ditrichaceae	Ceratodon purpureus	gametophyte	94	7	26	19	4	2	10	20	6
KEFD	mosses	mosses	Encalyptaceae	Encalypta streptocarpa	gametophyte	84	7	21	17	4	1	9	18	7
DHWX	mosses	mosses	Fontinalaceae	Fontinalis antipyretica	gametophyte	83	7	26	9	3	2	11	20	5
YEPO	mosses	mosses	Funariaceae	Physcomitrium sp.	gametophyte	128	11	30	23	5	1	13	38	7
ABCD	mosses	mosses	Grimmiaceae	Racomitrium elongatum	gametophyte	65	8	17	11	4	1	12	4	8
RDOO	mosses	mosses	Grimmiaceae	Racomitrium varium	gametophyte	122	9	28	20	4	2	14	37	8
YWNF	mosses	mosses	Hedwigiaceae	Hedwigia ciliata	gametophyte	89	8	22	13	5	1	12	18	10
WSPM	mosses	mosses	Hylocomiaceae	Loeskeobryum brevirostre	gametophyte	89	6	24	14	2	1	8	28	6
RGKI	mosses	mosses	Leucobryaceae	Leucobryum glaucum	gametophyte	71	5	18	13	3	3	9	13	7
VMXJ	mosses	mosses	Leucobryaceae	Leucobryum albidum	gametophyte	125	7	29	28	3	3	21	28	6
IGUH	mosses	mosses	Leucodontaceae	Leucodon julaceus	gametophyte	98	8	20	18	4	1	12	29	6
ZACW	mosses	mosses	Leucodontaceae	Leucodon brachypus	gametophyte	95	7	21	12	4	2	11	31	7
BGXB	mosses	mosses	Mielichhoferiaceae	Plagiomnium insigne	gametophyte	60	4	15	12	5	1	12	6	5
QMWB	mosses	mosses	Myuriaceae	Anomodon attenuatus	gametophyte	84	5	27	11	4	1	10	22	4
TMAJ	mosses	mosses	Neckeraceae	Neckera douglasii	gametophyte	137	7	34	29	4	2	16	34	11
CMEQ	mosses	mosses	Orthotrichaceae	Orthotrichum lyellii	gametophyte	73	6	18	10	3	1	10	21	4
QKQO	mosses	mosses	Plagiotheciaceae	Pseudotaxiphyllum elegans	gametophyte	104	7	22	20	3	1	9	32	10
SZYG	mosses	mosses	Polytrichaceae	Polytrichum commune	gametophyte	36	1	14	6	1	1	5	3	5
ZTHV	mosses	mosses	Polytrichaceae	Atrichum angustatum	mix	113	4	28	24	7	1	12	32	5
GRKU	mosses	mosses	Pottiaceae	Syntrichia princeps	gametophyte	91	7	22	21	4	2	8	22	5
LNSF	mosses	mosses	Pylaisiaceae	Stereodon subimponens	gametophyte	89	6	25	20	3	1	9	20	5
BPSG	mosses	mosses	Scouleriaceae	Scouleria aquatica	gametophyte	136	9	36	14	8	2	14	43	10
GOWD	mosses	mosses	Sphagnaceae	Sphagnum lescurii	gametophyte	81	4	21	14	4	3	9	19	7
RCBT	mosses	mosses	Sphagnaceae	Sphagnum palustre	mix	121	3	37	32	7	0	8	28	6
UHLI	mosses	mosses	Sphagnaceae	Sphagnum recurvum	mix	114	6	33	23	10	1	6	28	7
SKQD	mosses	mosses	Takakiaceae	Takakia lepidozioides	gametophyte	75	4	20	17	4	1	9	12	8
HVBQ	mosses	mosses	Tetraphidaceae	Tetraphis pellucida	gametophyte	104	6	24	18	5	1	19	24	7
EEMJ	mosses	mosses	Thuidiaceae	Thuidium delicatulum	gametophyte	64	4	17	10	3	1	6	18	5
ZQRI	mosses	mosses	Timmiaceae	Timmia austriaca	gametophyte	111	4	34	14	5	1	15	31	7
ZULJ	rhodophytes	Red Algae	Bangiaceae	Pyropia yezoensis	blades	67	10	15	14	5	2	11	6	4
VZWX	rhodophytes	Red Algae	Ceramiaceae	Ceramium kondoi	branches	49	4	10	12	5	1	6	7	4
YSBD	rhodophytes	Red Algae	Dasyaceae	Heterosiphonia pulchra	branches	48	6	14	4	5	1	7	5	6
IEHF	rhodophytes	Red Algae	Dumontiaceae	Dumontia simplex	branches	41	3	11	4	7	1	6	5	4
SBLT	rhodophytes	Red Algae	Endocladiaceae	Gloiopeltis furcata	mix	48	3	9	5	7	1	7	7	9
UGPM	rhodophytes	Red Algae	Gigartinaceae	Chondrus crispus	blades	48	4	11	4	6	1	6	8	8
WEJN	rhodophytes	Red Algae	Gigartinaceae	Mazzaella japonica	blades	50	4	11	5	7	1	8	5	9
RSOF	rhodophytes	Red Algae	Glaucosphaeraceae	Glaucosphaera vacuolata	algal cells	36	3	3	4	1	1	11	7	6
FTRP	rhodophytes	Red Algae	Gracilariaceae	Gracilaria chouae	blades	48	3	15	3	6	1	6	7	7
IKWM	rhodophytes	Red Algae	Gracilariaceae	Gracilaria lemaneiformis	branches	53	3	17	3	6	2	9	7	6
LJPN	rhodophytes	Red Algae	Gracilariaceae	Gracilaria blodgettii	branches	47	3	14	5	6	1	7	5	6
VNAL	rhodophytes	Red Algae	Gracilariaceae	Gracilaria vermiculophylla	branches	51	3	17	4	7	2	7	6	5
IKIZ	rhodophytes	Red Algae	Halymeniaceae	Grateloupia livida	blades	55	4	13	11	6	1	8	7	5
PWKQ	rhodophytes	Red Algae	Halymeniaceae	Gracilaria sp.	mix	48	3	17	2	6	1	8	6	5
PYDB	rhodophytes	Red Algae	Halymeniaceae	Grateloupia catenata	mix	47	3	10	6	6	1	7	8	6
URSB	rhodophytes	Red Algae	Halymeniaceae	Grateloupia turuturu	blades	52	4	15	8	5	1	6	7	6
ZJOJ	rhodophytes	Red Algae	Halymeniaceae	Grateloupia filicina	mix	70	4	22	6	6	2	10	13	7
CKXF	rhodophytes	Red Algae	Phyllophoraceae	Ahnfeltiopsis flabelliformis	mix	52	5	14	6	8	1	6	6	6
OBUY	rhodophytes	Red Algae	Porphyridiaceae	Porphyridium cruentum	invalid	34	0	9	4	6	1	8	3	3
PVGP	rhodophytes	Red Algae	Porphyridiaceae	Porphyridium purpureum	algal cells	34	1	8	4	4	1	7	8	1
RTLC	rhodophytes	Red Algae	Rhodellaceae	Rhodella violacea	algal cells	40	3	6	2	6	1	9	7	6
JJZR	rhodophytes	Red Algae	Rhodochaetaceae	Rhodochaete parvula	algal cells	59	5	17	4	5	1	11	9	7
UYFR	rhodophytes	Red Algae	Rhodomelaceae	Symphyocladia latiuscula	mix	27	1	7	3	2	2	4	7	1
XAXW	rhodophytes	Red Algae	Rhodomelaceae	Neosiphonia japonica	mix	36	3	8	3	3	1	5	10	3
BWVJ	rhodophytes	Red Algae	Solieriaceae	Betaphycus philippinensis	branches	57	4	14	7	8	1	9	6	8
IHJY	rhodophytes	Red Algae	Solieriaceae	Kappaphycus alvarezii	branches	58	5	15	6	10	2	7	10	3
JEBK	rhodophytes	Red Algae	Solieriaceae	Eucheuma denticulatum	branches	47	4	14	5	6	1	6	5	6
LLXJ	rhodophytes	Red Algae	Stylonemataceae	Chroodactylon ornatum	algal cells	56	9	10	7	4	1	13	8	4
