# Supplementary material for: Diversity of ABC transporter genes across the plant kingdom and their potential utility in biotechnology
Source: BMC Biotechnol. 2016 May 31;16:47. doi: 10.1186/s12896-016-0277-6 (PMC4886425; doi:10.1186/s12896-016-0277-6)
Supplement: Additional file 4: Table S3. — Filtered BLAST results of transcripts with 90 % or greater query coverage of ABC transporter protein subject. (XLSX 2317 kb) [file 12896_2016_277_MOESM4_ESM.xlsx]

## Sheet: Sheet1
#qseqid	sseqid	pident	length	mismatch	gapopen	qstart	qend	sstart	send	evalue	bitscore	db_hit_len	pct_hit_len_aligned	hit_descr
scaffold-JZVE-2041797-Parasitaxus_usta_5	AT3G54540.1	76.89	727	151	5	65	778	1	723	0	1029	723	100	| Subfamily F
scaffold-WGET-2040489-Kochia_scoparia_3	AT1G63270.1	83.41	229	38	0	14	242	1	229	3e-135	381	229	100	| Subfamily I
scaffold-EAAA-2065432-Marrubium_vulgare_6	AT2G26910.1	75.07	1420	354	0	150	1569	1	1420	0	2191	1420	100	| Subfamily G
scaffold-BJSW-2007825-BJSW-Cannabis_sativa-4_samples_combined_1	AT4G19210.1	92.56	605	45	0	54	658	1	605	0	1170	605	100	| Subfamily E
scaffold-EMJJ-2021536-Borya_sphaerocephala_3	AT2G34660.1	76.03	1631	378	6	113	1738	1	1623	0	2419	1623	100	| Subfamily C
scaffold-XHHU-2010134-XHHU-Heliconia_sp.-2_samples_combined_2	AT2G34660.1	73.84	1632	414	6	79	1706	1	1623	0	2361	1623	100	| Subfamily C
scaffold-EEAQ-2000783-Sceptridium_dissectum_4	AT3G54540.1	72.08	727	197	5	126	850	1	723	0	951	723	100	| Subfamily F
scaffold-YFQX-2002240-YFQX-Apocynum_androsaemifolium-2_samples_combined_6	AT1G15520.1	66.9	1450	450	5	25	1471	1	1423	0	1958	1423	100	| Subfamily G
scaffold-SILJ-2003449-Talbotia_elegans_5	AT3G54540.1	73.53	729	170	6	22	733	1	723	0	945	723	100	| Subfamily F
scaffold-DESP-2108209-Erigeron_speciosus_4	AT2G26910.1	74.4	1422	360	4	36	1455	1	1420	0	2177	1420	100	| Subfamily G
scaffold-XNXF-2009890-Dendrolycopodium_obscurum_3	AT5G64840.1	66.04	692	216	4	186	858	1	692	0	805	692	100	| Subfamily F
scaffold-NGRR-2081178-Ternstroemia_gymnanthera_3	AT2G26910.1	77.89	1420	314	0	68	1487	1	1420	0	2246	1420	100	| Subfamily G
scaffold-UAXP-2081359-Gyrostemon_ramulosus_2	AT4G25450.1	78.98	723	135	6	19	733	1	714	0	1068	714	100	| Subfamily B
scaffold-KRJP-2011694-Peumus_boldus_4	AT5G64840.1	74.48	717	157	5	28	743	1	692	0	916	692	100	| Subfamily F
scaffold-ILBQ-2004737-Conocephalum_conicum_3	AT5G02270.1	73.95	334	81	3	142	475	1	328	7e-160	458	328	100	| Subfamily I
scaffold-CUTE-2008926-Blutoparon_vermiculare_3	AT5G64840.1	72.25	728	165	5	8	734	1	692	0	834	692	100	| Subfamily F
scaffold-NUZN-2012008-Cercidiphyllum_japonicum_2	AT1G31770.1	78	659	133	6	31	688	1	648	0	956	648	100	| Subfamily G
scaffold-IORZ-2032267-Papaver_rhoeas-flower_bud_3	AT3G55320.1	79.07	1414	281	8	45	1449	1	1408	0	2046	1408	100	| Subfamily B
scaffold-QSKP-2004589-Polansia_trachysperma_4	AT3G54540.1	85.66	725	99	4	13	734	1	723	0	1141	723	100	| Subfamily F
scaffold-SIBR-2063792-Celsia_arcturus_4	AT3G53480.1	65.38	1456	493	5	43	1493	1	1450	0	1941	1450	100	| Subfamily G
scaffold-AZBL-2019949-Petiveria_alliacea_4	AT3G54540.1	79.67	728	137	5	94	815	1	723	0	1049	723	100	| Subfamily F
scaffold-COAQ-2002362-Malesherbia_fasiculata_1	AT2G34660.1	68.61	1660	477	5	37	1689	1	1623	0	2210	1623	100	| Subfamily C
scaffold-UZXL-2019272-Disporopsis_pernyi_2	AT2G34660.1	74.63	1628	406	5	80	1705	1	1623	0	2377	1623	100	| Subfamily C
scaffold-SVVG-2013546-Fagus_sylvatica_6	AT2G34660.1	77.62	1631	351	5	136	1760	1	1623	0	2388	1623	100	| Subfamily C
scaffold-JGYZ-2046913-Holarrhena_pubescens_1	AT3G54540.1	79.29	729	137	4	58	778	1	723	0	1014	723	100	| Subfamily F
scaffold-CVDF-2002489-Simmondsia_chinensis_5	AT3G54540.1	80.61	727	125	5	33	747	1	723	0	1060	723	100	| Subfamily F
scaffold-XWMS-2055734-Linum_perenne-in_bud_3	AT4G19210.1	91.57	605	51	0	72	676	1	605	0	1164	605	100	| Subfamily E
scaffold-WBIB-2017752-Lepidosperma_gibsonii_6	AT2G34660.1	72.88	1637	423	7	50	1679	1	1623	0	2318	1623	100	| Subfamily C
scaffold-SZPD-2001091-Tetrastigma_voinierianum_2	AT3G54540.1	80.57	731	126	4	23	745	1	723	0	1061	723	100	| Subfamily F
scaffold-FCCA-2011235-Boswellia_sacra_6	AT3G54540.1	81.42	732	117	5	29	750	1	723	0	1038	723	100	| Subfamily F
scaffold-CSUV-2063806-Cochlearea_officinalis_1	AT3G54540.1	88.81	724	79	2	15	737	1	723	0	1114	723	100	| Subfamily F
scaffold-VKJD-2020539-VKJD-Maesa_lanceolata-2_samples_combined_5	AT3G47780.1	65.48	956	301	10	56	1003	1	935	0	1232	935	100	| Subfamily A
scaffold-IHWO-2012018-Marchantia_paleacea-mycorrizal_3	AT4G19210.1	90.41	605	58	0	83	687	1	605	0	1150	605	100	| Subfamily E
scaffold-WXVX-2075989-Ledum_palustre_6	AT2G28070.1	78.93	731	145	5	39	761	1	730	0	1098	730	100	| Subfamily G
scaffold-AWOI-2073414-Diphyscium_foliosum_4	AT4G19210.1	90.58	605	56	1	74	677	1	605	0	1142	605	100	| Subfamily E
scaffold-IIFB-2010096-Oenothera_gaura-MTJ_677_3	AT2G26910.1	78.94	1420	297	2	24	1441	1	1420	0	2264	1420	100	| Subfamily G
scaffold-QDVW-2004501-Saruma_henryi_5	AT2G34660.1	73.84	1632	413	5	106	1732	1	1623	0	2385	1623	100	| Subfamily C
scaffold-MUCT-2049954-Atriplex_prostrata-juvenile_leaf_6	AT2G26910.1	74.15	1420	362	3	21	1435	1	1420	0	2208	1420	100	| Subfamily G
scaffold-BPKH-2008044-Neurachne_annularis_4	AT2G34660.1	73.21	1635	422	9	168	1798	1	1623	0	2285	1623	100	| Subfamily C
scaffold-YLBK-2031142-YLBK-Cylindrocystis_brebissonii-2_samples_combined_5	AT4G19210.1	87.11	605	75	2	84	685	1	605	0	1100	605	100	| Subfamily E
scaffold-YDEH-2004592-Argemone_mexicana-leaf_4	AT2G34660.1	75.86	1628	382	6	54	1675	1	1623	0	2422	1623	100	| Subfamily C
scaffold-KPUM-2027208-Exacum_affine_3	AT1G15520.1	65.74	1445	470	4	90	1531	1	1423	0	1966	1423	100	| Subfamily G
scaffold-UCNM-2010304-Ajuga_reptans_4	AT2G34660.1	76.41	1632	367	8	104	1726	1	1623	0	2353	1623	100	| Subfamily C
scaffold-GRRW-2009082-Grevillea_robusta_6	AT4G19210.1	93.06	605	42	0	11	615	1	605	0	1176	605	100	| Subfamily E
scaffold-RTTY-2009904-Salvadora_sp._3	AT1G63270.1	90.39	229	22	0	82	310	1	229	1e-143	400	229	100	| Subfamily I
scaffold-KYAD-2055394-Celtis_occidentalis_5	AT3G28860.1	90.81	1252	113	2	150	1399	1	1252	0	2159	1252	100	| Subfamily B
scaffold-VDKG-2015836-VDKG-Cleome_gynandra-2_samples_combined_4	AT5G06530.1	84.58	759	108	4	40	797	1	751	0	1170	751	100	| Subfamily G
scaffold-BQEQ-2014136-Psychotria_ipecacuanha-invitro_plantlet_3	AT3G53480.1	64.21	1453	513	4	11	1459	1	1450	0	1851	1450	100	| Subfamily G
scaffold-RQUG-2004820-RQUG-Hakea_prostrata-2_samples_combined_4	AT3G54540.1	78.34	725	137	5	41	747	1	723	0	1026	723	100	| Subfamily F
scaffold-XQRV-2082562-XQRV-Ipomoea_purpurea-2_samples_combined_4	AT5G02270.1	83.43	332	47	3	35	362	1	328	4e-179	499	328	100	| Subfamily I
scaffold-WHNV-2010559-Micromeria_fruticosa_4	AT5G02270.1	81.71	328	50	3	47	364	1	328	8e-176	488	328	100	| Subfamily I
scaffold-EVOD-2032095-EVOD-Eschscholzia_californica-5_samples_combined_4	AT3G55320.1	80.1	1412	263	6	65	1462	1	1408	0	2143	1408	100	| Subfamily B
scaffold-ZQVF-2010613-ZQVF-Cunninghamia_lanceolata-2_samples_combined_6	AT3G54540.1	77.23	729	149	5	65	782	1	723	0	1034	723	100	| Subfamily F
scaffold-DZLN-2052310-Oenothera_picensis-MTJ_655_2	AT2G34660.1	75.81	1641	376	13	84	1721	1	1623	0	2343	1623	100	| Subfamily C
scaffold-OPZX-2011611-Sessuvium_ventricosum-mature_leaf_1	AT1G63270.1	85.15	229	34	0	43	271	1	229	8e-136	393	229	100	| Subfamily I
scaffold-FITN-2092103-Treubia_lacunose_4	AT4G19210.1	90.58	605	56	1	12	615	1	605	0	1142	605	100	| Subfamily E
scaffold-SCAO-2024400-SCAO-Mollugo_nudicaulis-2_samples_combined_1	AT4G19210.1	91.9	605	46	1	68	669	1	605	0	1155	605	100	| Subfamily E
scaffold-XTZO-2006664-Araucaria_rulei_1	AT2G26910.1	64.18	1449	481	8	81	1520	1	1420	0	1841	1420	100	| Subfamily G
scaffold-WCZB-2004186-Phaeoceros_carolinianus-gametophyte_4	AT4G19210.1	89.75	605	62	0	20	624	1	605	0	1132	605	100	| Subfamily E
scaffold-JNKW-2017521-Cicerbita_plumieri_6	AT2G34660.1	75.43	1628	386	7	100	1718	1	1623	0	2326	1623	100	| Subfamily C
scaffold-DESP-2002242-Erigeron_speciosus_2	AT1G15520.1	66.55	1447	444	9	82	1512	1	1423	0	2013	1423	100	| Subfamily G
scaffold-SYHW-2012424-Ribes_aff._giraldii_2	AT5G64840.1	74.55	715	157	5	48	760	1	692	0	958	692	100	| Subfamily F
scaffold-KRUQ-2017407-Porella_navicularis_4	AT4G19210.1	90.58	605	57	0	43	647	1	605	0	1139	605	100	| Subfamily E
scaffold-UYED-2009115-Flaveria_sonorensis_2	AT5G64840.1	77.4	708	137	3	30	730	1	692	0	918	692	100	| Subfamily F
scaffold-YZRI-2092902-Annona_muricata_2	AT2G34660.1	74.4	1629	410	6	151	1778	1	1623	0	2408	1623	100	| Subfamily C
scaffold-UFQC-2057648-Apocynum_androsaemifolium-B_6	AT5G64840.1	77.73	705	137	4	82	779	1	692	0	976	692	100	| Subfamily F
scaffold-LVUS-2058741-LVUS-Cleome_violaceae-2_samples_combined_4	AT5G64840.1	86.74	694	89	2	72	764	1	692	0	1042	692	100	| Subfamily F
scaffold-ZBVT-2013450-Chrysobalanus_icaco_3	AT1G15520.1	72.66	1441	374	4	87	1525	1	1423	0	2110	1423	100	| Subfamily G
scaffold-KFZY-2002845-Tragopogon_castellanus_3	AT3G54540.1	74.11	734	157	6	50	761	1	723	0	975	723	100	| Subfamily F
scaffold-OKEF-2000823-Hibbertia_grossulariifolia_4	AT5G64840.1	74.75	713	157	4	159	869	1	692	0	887	692	100	| Subfamily F
scaffold-XPBC-2142662-Galphimia_gracilis_6	AT3G54540.1	80.83	725	131	5	61	779	1	723	0	1096	723	100	| Subfamily F
scaffold-YLPM-2012308-Pseudotaxus_chienii_4	AT3G54540.1	77.3	727	153	4	20	738	1	723	0	1005	723	100	| Subfamily F
scaffold-EZXQ-2040773-Cleome_violaceae-B_6	AT3G54540.1	85.52	725	97	4	42	760	1	723	0	1138	723	100	| Subfamily F
scaffold-AEPI-2054733-Linum_leonii_4	AT2G41700.1	69.69	1897	545	11	130	2011	1	1882	0	2513	1882	100	| Subfamily A
scaffold-LRTN-2019464-Monotropa_uniflora_6	AT2G3950.1	71.49	754	179	7	122	853	1	740	0	932	740	100	| Subfamily G
scaffold-EDBB-2017805-Polyscias_fruticosa_4	AT5G02270.1	81.1	328	61	1	28	354	1	328	0	501	328	100	| Subfamily I
scaffold-UQAZ-2046210-Flaveria_angustifolia-mature_leaf_5	AT3G54540.1	75.82	736	153	5	50	773	1	723	0	1029	723	100	| Subfamily F
scaffold-HELY-2002687-Cleome_violaceae_4	AT5G64840.1	86.74	694	89	2	61	753	1	692	0	1041	692	100	| Subfamily F
scaffold-UAXP-2009863-Gyrostemon_ramulosus_5	AT2G34660.1	83.62	1624	260	2	88	1706	1	1623	0	2585	1623	100	| Subfamily C
scaffold-PDIE-2003899-Cannabis_sativa-xylem_5	AT4G19210.1	92.56	605	45	0	48	652	1	605	0	1165	605	100	| Subfamily E
scaffold-EDXZ-2092265-Schlegelia_violacea_1	AT2G26910.1	76.9	1420	328	0	147	1566	1	1420	0	2097	1420	100	| Subfamily G
scaffold-ECSL-2005555-Oenothera_filiformis-MTJ_381_2	AT4G19210.1	91.4	605	52	0	58	662	1	605	0	1149	605	100	| Subfamily E
scaffold-CKDK-2009157-Ochna_serrulata_2	AT5G02270.1	83.73	332	48	3	26	355	1	328	8e-172	477	328	100	| Subfamily I
scaffold-IZLO-2011704-Lobelia_siphilitica_6	AT5G13580.1	73.72	761	159	9	60	813	1	727	0	1001	727	100	| Subfamily G
scaffold-UPOG-2004089-Anemone_pulsatilla_6	AT3G54540.1	77.05	732	149	7	442	1163	1	723	0	1068	723	100	| Subfamily F
scaffold-IANR-2076068-Rosa_palustris_1	AT3G55320.1	84.24	1415	210	5	101	1509	1	1408	0	2214	1408	100	| Subfamily B
scaffold-WQML-2070004-Cryptogramma_acrostichoides_5	AT3G54540.1	70.39	726	206	3	27	746	1	723	0	873	723	100	| Subfamily F
scaffold-QKQO-2051052-Pseudotaxiphyllum_elegans_3	AT4G19210.1	90.91	605	55	0	88	692	1	605	0	1142	605	100	| Subfamily E
scaffold-CCID-2011274-Akebia_trifoliata_1	AT5G14100.1	69.15	282	76	5	3	277	1	278	2e-121	348	278	100	| Subfamily I
scaffold-NUSE-2011319-Conzya_canadensis-glyphosate_resistant_1	AT3G54540.1	75.2	734	158	5	62	782	1	723	0	1001	723	100	| Subfamily F
scaffold-YNUE-2014937-YNUE-Punica_granatum-4_samples_combined_1	AT2G34660.1	77.28	1633	356	5	102	1729	1	1623	0	2341	1623	100	| Subfamily C
scaffold-LHDP-2011624-Oenothera_gaura-MTJ_673_6	AT2G13610.1	67.52	665	173	8	49	686	1	649	0	805	649	100	| Subfamily G
scaffold-CZPV-2005002-Moringa_oleifera_4	AT1G15520.1	72.31	1441	375	7	54	1488	1	1423	0	2060	1423	100	| Subfamily G
scaffold-FXGI-2008855-Stylidium_adnatum_6	AT5G02270.1	80.18	328	54	3	24	340	1	328	2e-169	473	328	100	| Subfamily I
scaffold-GNPX-2015292-Oxera_neriifolia_2	AT1G15520.1	69.18	1457	405	8	70	1516	1	1423	0	1965	1423	100	| Subfamily G
scaffold-GZUR-2047630-Oenothera_grandiflora-MTJ_564_4	AT2G13610.1	67.94	652	188	5	36	669	1	649	0	800	649	100	| Subfamily G
scaffold-UOMY-2077534-Osmunda_sp.-gametophyte_3	AT1G03905.1	68.94	293	88	1	7	299	1	290	4e-138	392	290	100	| Subfamily I
scaffold-MCNW-2008279-MCNW-Cannabis_sativa-3_samples_combined_1	AT3G55320.1	84.85	1413	201	5	68	1472	1	1408	0	2290	1408	100	| Subfamily B
scaffold-MGBF-2000309-Acacia_pycnantha-Nov._1	AT4G19210.1	90.43	606	56	2	73	677	1	605	0	1139	605	100	| Subfamily E
scaffold-VHZV-2023058-Gleditsia_sinensis_2	AT3G28860.1	90.18	1252	121	2	134	1383	1	1252	0	2160	1252	100	| Subfamily B
scaffold-UOYN-2043430-Catharanthus_roseus_5	AT2G3950.1	71.76	765	179	9	30	782	1	740	0	978	740	100	| Subfamily G
scaffold-DKFZ-2069374-Mertensia_paniculata_6	AT1G64550.1	80.78	718	134	2	15	731	1	715	0	1144	715	100	| Subfamily F
scaffold-KEYW-2003066-Gonatozygon_kinahanii_6	AT4G19210.1	85.48	606	86	2	79	683	1	605	0	1089	605	100	| Subfamily E
scaffold-HAEU-2055465-Berberidopsis_beckleri_5	AT1G31770.1	77.78	657	137	4	19	675	1	648	0	1001	648	100	| Subfamily G
scaffold-DBCE-2002416-Alternanthera_tenella-mature_leaf_5	AT1G63270.1	82.97	229	39	0	1	229	1	229	3e-136	380	229	100	| Subfamily I
scaffold-SMMC-2005520-Chenopodium_quinoa_6	AT1G63270.1	82.53	229	40	0	18	246	1	229	1e-134	382	229	100	| Subfamily I
scaffold-JPYU-2010007-Marchantia_polymorpha_3	AT4G19210.1	89.85	611	56	1	89	699	1	605	0	1146	605	100	| Subfamily E
scaffold-XSSD-2018835-Amaranthus_cruentus_3	AT2G26910.1	74.19	1422	362	2	65	1483	1	1420	0	2165	1420	100	| Subfamily G
scaffold-WMLW-2013493-Amaranthus_retroflexus_3	AT5G64840.1	73.04	727	159	7	82	806	1	692	0	841	692	100	| Subfamily F
scaffold-AFPO-2005172-Blechnum_spicant-gametophyte_5	AT4G19210.1	91.57	605	51	0	109	713	1	605	0	1155	605	100	| Subfamily E
scaffold-DTOA-2095067-Maesa_lanceolata_5	AT5G64840.1	75.52	715	148	5	40	750	1	692	0	917	692	100	| Subfamily F
scaffold-LNSF-2069915-Hypnum_subimponens_3	AT4G19210.1	90.74	605	56	0	98	702	1	605	0	1141	605	100	| Subfamily E
scaffold-BNTL-2019239-Souroubea_exauriculata_4	AT2G34660.1	76.24	1629	375	5	92	1714	1	1623	0	2395	1623	100	| Subfamily C
scaffold-MGBF-2003151-Acacia_pycnantha-Nov._3	AT3G54540.1	76.1	724	142	3	9	702	1	723	0	1005	723	100	| Subfamily F
scaffold-NHAG-2001151-Ipomoea_nil_5	AT2G34660.1	72.4	1656	402	7	36	1669	1	1623	0	2309	1623	100	| Subfamily C
scaffold-WAIL-2005478-Laurelia_sempervirens_1	AT2G34660.1	75.09	1630	392	7	144	1766	1	1623	0	2438	1623	100	| Subfamily C
scaffold-VAZE-2053494-Cylindrocystis_sp._1	AT4G19210.1	86.61	605	78	1	89	690	1	605	0	1095	605	100	| Subfamily E
scaffold-RVGH-2008831-Drypetes_deplanchei_1	AT1G63270.1	82.53	229	40	0	149	377	1	229	8e-144	406	229	100	| Subfamily I
scaffold-VTUS-2052398-Goodyera_pubescens_2	AT2G34660.1	73.63	1627	421	4	58	1680	1	1623	0	2331	1623	100	| Subfamily C
scaffold-XAYK-2008723-XAYK-Kigelia_africana-2_samples_combined_6	AT5G02270.1	82.53	332	51	3	187	515	1	328	7e-174	491	328	100	| Subfamily I
scaffold-RXEN-2020361-Polycarpaea_repens_1	AT1G31770.1	70.18	664	155	8	65	701	1	648	0	825	648	100	| Subfamily G
scaffold-XMVD-2013826-Chelidonium_majus_4	AT2G26910.1	74.19	1422	363	4	47	1466	1	1420	0	2110	1420	100	| Subfamily G
scaffold-HOOU-2000578-Oenothera_grandiflora-MTJ_541_5	AT3G54540.1	77.28	735	145	9	67	791	1	723	0	1016	723	100	| Subfamily F
scaffold-AFQQ-2009714-Inula_helenium_4	AT3G54540.1	74.76	733	161	7	35	753	1	723	0	1004	723	100	| Subfamily F
scaffold-QJXB-2017163-Wikstroemia_indica_2	AT3G54540.1	77.88	737	144	5	47	778	1	723	0	1021	723	100	| Subfamily F
scaffold-JTQQ-2006417-Glycyrrhiza_lepidota_6	AT1G63270.1	84.28	229	36	0	97	325	1	229	4e-134	378	229	100	| Subfamily I
scaffold-YMUO-2008548-Punica_granatum-developing_seeds_A_4	AT4G39850.1	77.98	1344	283	5	181	1518	1	1337	0	2044	1337	100	| Subfamily D
scaffold-YDEH-2014140-Argemone_mexicana-leaf_2	AT3G54540.1	79.29	734	132	7	25	749	1	723	0	1047	723	100	| Subfamily F
scaffold-ERXG-2014214-Eschscholzia_californica-developing_fruit_1	AT5G64840.1	75.21	718	147	5	31	743	1	692	0	884	692	100	| Subfamily F
scaffold-PUCW-2000390-Agastache_rugosa_2	AT2G34660.1	76.57	1626	371	5	58	1676	1	1623	0	2326	1623	100	| Subfamily C
scaffold-PUDI-2003343-Daphne_geraldii_6	AT1G63270.1	85.59	229	33	0	48	276	1	229	6e-145	418	229	100	| Subfamily I
scaffold-ZLOA-2011964-Cleome_gynandra-juvenile_leaf_4	AT5G14100.1	80.94	278	45	2	13	282	1	278	1e-146	408	278	100	| Subfamily I
scaffold-IRAF-2016751-IRAF-Argemone_mexicana-5_samples_combined_2	AT2G34660.1	76.63	1626	371	5	81	1700	1	1623	0	2458	1623	100	| Subfamily C
scaffold-IGUH-2011450-Schwetschkeopsis_fabronia_2	AT1G30400.2	59.38	1647	631	12	115	1748	1	1622	0	1922	1622	100	| Subfamily C
scaffold-EDIT-2016390-EDIT-Sessuvium_ventricosum-2_samples_combined_4	AT1G63270.1	85.15	229	34	0	39	267	1	229	6e-136	393	229	100	| Subfamily I
scaffold-PXYR-2017722-Euphorbia_pekinensis_5	AT3G54540.1	78.54	727	147	3	9	730	1	723	0	1060	723	100	| Subfamily F
scaffold-FUPX-2004277-Tragopogon_pratensis_2	AT1G15520.1	67.62	1439	440	6	86	1514	1	1423	0	2011	1423	100	| Subfamily G
scaffold-RTTY-2018040-Salvadora_sp._3	AT2G3691.0	91.97	1295	95	2	82	1376	1	1286	0	2232	1286	100	| Subfamily B
scaffold-RTTY-2001259-Salvadora_sp._2	AT2G41700.1	81.36	1888	345	4	51	1937	1	1882	0	3074	1882	100	| Subfamily A
scaffold-AUIP-2012884-Phelline_lucida_3	AT5G02270.1	82.93	328	52	2	39	362	1	328	0	504	328	100	| Subfamily I
scaffold-PHOQ-2011874-Orobanche_fasciculata-stem_2	AT2G34660.1	76.11	1628	376	5	123	1742	1	1623	0	2383	1623	100	| Subfamily C
scaffold-EQDA-2056431-Salvia_spp._2	AT5G02270.1	79.27	328	58	3	53	370	1	328	3e-170	475	328	100	| Subfamily I
scaffold-ZSNV-2010271-Papaver_bracteatum-root_1	AT3G54540.1	64.74	726	239	8	71	782	1	723	0	882	723	100	| Subfamily F
scaffold-QCOU-2031184-QCOU-Papaver_setigerum-5_samples_combined_4	AT1G64550.1	80.25	719	138	3	30	748	1	715	0	1152	715	100	| Subfamily F
scaffold-YUOM-2009232-Rhus_radicans_3	AT3G54540.1	80	735	129	6	23	751	1	723	0	1045	723	100	| Subfamily F
scaffold-YIVZ-2004054-Oenothera_rosea-MTJ_277_6	AT4G19210.1	91.4	605	52	0	49	653	1	605	0	1152	605	100	| Subfamily E
scaffold-CSUV-2010868-Cochlearea_officinalis_3	AT1G64550.1	95.14	720	30	1	16	735	1	715	0	1352	715	100	| Subfamily F
scaffold-CSUV-2013773-Cochlearea_officinalis_1	AT5G06530.1	91.39	755	58	4	35	786	1	751	0	1281	751	100	| Subfamily G
scaffold-ZBVT-2014301-Chrysobalanus_icaco_5	AT3G55320.1	86.16	1409	188	3	12	1414	1	1408	0	2293	1408	100	| Subfamily B
scaffold-HVBQ-2020448-Tetraphis_pellucida_5	AT4G19210.1	89.92	605	61	0	62	666	1	605	0	1138	605	100	| Subfamily E
scaffold-OCZL-2059331-Homalosorus_pycnocarpos_4	AT4G19210.1	91.07	605	54	0	29	633	1	605	0	1144	605	100	| Subfamily E
scaffold-DXQW-2012282-Juglans_nigra_1	AT3G54540.1	79.35	736	138	4	76	810	1	723	0	1055	723	100	| Subfamily F
scaffold-UFHF-2012788-Galax_urceolata-tetraploid_2	AT5G52860.1	67.73	598	177	4	26	616	1	589	0	704	589	100	| Subfamily G
scaffold-TKEK-2072414-Mansoa_alliacea_6	AT3G54540.1	79.51	732	130	7	122	842	1	723	0	1070	723	100	| Subfamily F
scaffold-UTQR-2009799-Tabebuia_umbellate_2	AT2G34660.1	77.38	1631	355	7	125	1749	1	1623	0	2456	1623	100	| Subfamily C
scaffold-TQKZ-2063220-Angelica_archangelica_6	AT3G54540.1	76.87	735	155	5	41	772	1	723	0	1053	723	100	| Subfamily F
scaffold-MHGD-2012124-Microcachrys_tetragona_6	AT2G41700.1	62.39	1933	656	15	178	2090	1	1882	0	2323	1882	100	| Subfamily A
scaffold-VUSY-2018225-Nyssa_ogeche_5	AT2G26910.1	78.03	1420	312	0	11	1430	1	1420	0	2315	1420	100	| Subfamily G
scaffold-EPVF-2001379-Atriplex_prostrata-mature_leaf_4	AT4G19210.1	88.93	605	67	0	17	621	1	605	0	1097	605	100	| Subfamily E
scaffold-EAAA-2064697-Marrubium_vulgare_5	AT2G28070.1	76.06	731	167	5	69	792	1	730	0	1049	730	100	| Subfamily G
scaffold-SMZF-2004454-Argemone_mexicana-root_5	AT3G28860.1	84.32	1256	188	4	141	1391	1	1252	0	2067	1252	100	| Subfamily B
scaffold-INQX-2028047-Salix_acutifolia_6	AT4G33460.1	69.12	272	76	4	49	313	1	271	2e-123	350	271	100	| Subfamily I
scaffold-SWGX-2017294-Tetrazygia_bicolor_5	AT1G67940.1	65.68	271	85	2	46	316	1	263	5e-112	324	263	100	| Subfamily I
scaffold-BCGB-2049910-Cinnamomum_camphora_1	AT1G64550.1	81.06	718	133	2	23	740	1	715	0	1136	715	100	| Subfamily F
scaffold-UBLN-2083463-Xanthuium_strumarium_6	AT5G02270.1	82.01	328	58	1	62	388	1	328	1e-177	495	328	100	| Subfamily I
scaffold-RKLL-2009273-Copaifera_officianalis_5	AT1G15520.1	73.56	1445	358	3	67	1509	1	1423	0	2158	1423	100	| Subfamily G
scaffold-IYDF-2076116-Thymus_vulgaris_2	AT5G02270.1	81.1	328	52	3	38	355	1	328	2e-173	480	328	100	| Subfamily I
scaffold-WHNV-2046683-Micromeria_fruticosa_4	AT2G28070.1	76.74	731	162	5	111	834	1	730	0	1077	730	100	| Subfamily G
scaffold-IEPQ-2023059-Salix_dasyclados_3	AT2G13610.1	71.74	651	171	5	32	671	1	649	0	862	649	100	| Subfamily G
scaffold-GLVK-2022299-Salix_eriocephala_3	AT5G14100.1	67.63	278	86	2	18	291	1	278	1e-118	338	278	100	| Subfamily I
scaffold-YRHD-2002789-Antirrhinum_braun-blanquetii_5	AT1G15520.1	65.54	1425	486	4	46	1467	1	1423	0	1889	1423	100	| Subfamily G
scaffold-DCCI-2084498-Calceolaria_pinifolia_6	AT2G34660.1	76.15	1627	377	6	47	1666	1	1623	0	2351	1623	100	| Subfamily C
scaffold-OSIP-2002050-Garcinia_livingstonei_1	AT5G64840.1	77.4	699	145	5	75	767	1	692	0	915	692	100	| Subfamily F
scaffold-RZSW-2000328-Flaveria_pringlei-mature_leaf_4	AT3G54540.1	75.54	736	155	5	29	752	1	723	0	1015	723	100	| Subfamily F
scaffold-XAYK-2011525-XAYK-Kigelia_africana-2_samples_combined_3	AT3G54540.1	78.69	732	136	6	78	798	1	723	0	1036	723	100	| Subfamily F
scaffold-SUFP-2007574-Papaver_somniferum-stem_3	AT4G19210.1	92.4	605	46	0	3	607	1	605	0	1166	605	100	| Subfamily E
scaffold-BFMT-2012714-Argemone_mexicana-developing_fruit_2	AT3G54540.1	79.29	734	132	7	25	749	1	723	0	1047	723	100	| Subfamily F
scaffold-ZHMB-2088033-Krameria_lanceolata_6	AT3G28860.1	90.1	1252	121	2	118	1366	1	1252	0	2088	1252	100	| Subfamily B
scaffold-KKDQ-2082270-Salix_viminalis_3	AT3G54540.1	79.5	727	137	6	14	732	1	723	0	1048	723	100	| Subfamily F
scaffold-TZWR-2002617-Arabis_alpina_3	AT1G30400.2	89.8	1627	157	2	80	1702	1	1622	0	2873	1622	100	| Subfamily C
scaffold-PHCE-2071770-Prunella_vulgaris_2	AT1G31770.1	73.59	655	154	4	22	664	1	648	0	861	648	100	| Subfamily G
scaffold-RQNK-2056935-RQNK-Papaver_somniferum-5_samples_combined_1	AT1G64550.1	80.39	719	137	3	1	719	1	715	0	1156	715	100	| Subfamily F
scaffold-WDCW-2047944-Mesotaenium_endlicherianum_3	AT4G19210.1	87.77	605	73	1	89	692	1	605	0	1090	605	100	| Subfamily E
scaffold-WRPP-2130151-Synsepalum_dulcificum_2	AT5G52860.1	69.69	607	160	6	36	636	1	589	0	769	589	100	| Subfamily G
scaffold-PZRT-2003690-Nelumbo_nucifera_3	AT3G54540.1	78.55	732	145	6	109	837	1	723	0	1041	723	100	| Subfamily F
scaffold-PCNH-2016183-Psychotria_marginata_2	AT3G28860.1	88.66	1252	139	2	221	1469	1	1252	0	2071	1252	100	| Subfamily B
scaffold-CWYJ-2000646-Heracleum_lanatum_2	AT1G15520.1	68.6	1446	423	5	104	1541	1	1423	0	2001	1423	100	| Subfamily G
scaffold-OOVX-2044374-Boykinia_jamesii_1	AT5G14100.1	69.06	278	84	2	20	295	1	278	3e-125	358	278	100	| Subfamily I
scaffold-VYGG-2001867-Stachyurus_praecox_6	AT4G33460.1	65.09	275	83	4	34	299	1	271	3e-113	327	271	100	| Subfamily I
scaffold-KCPT-2014747-Linum_macraei_4	AT3G28860.1	89.09	1256	132	2	74	1328	1	1252	0	2109	1252	100	| Subfamily B
scaffold-SMMC-2014193-Chenopodium_quinoa_3	AT4G33460.1	66.05	271	84	3	10	272	1	271	1e-113	325	271	100	| Subfamily I
scaffold-XVJB-2004730-Morus_nigra_5	AT2G34660.1	75.9	1631	380	4	90	1715	1	1623	0	2350	1623	100	| Subfamily C
scaffold-KFAL-2002707-Oenothera_rosea-MTJ_392_1	AT2G34660.1	69.72	1628	482	8	151	1772	1	1623	0	2188	1623	100	| Subfamily C
scaffold-QZZU-2067553-Pyrenacantha_malvifolia_1	AT3G55090.1	71.45	760	177	8	20	763	1	736	0	1044	736	100	| Subfamily G
scaffold-KIIX-2090859-Pilularia_globulifera_2	AT4G19210.1	90.91	605	55	0	21	625	1	605	0	1144	605	100	| Subfamily E
scaffold-DAYQ-2001885-Mitella_pentandra_1	AT5G02270.1	82.93	328	52	2	50	373	1	328	0	530	328	100	| Subfamily I
scaffold-WXVX-2011990-Ledum_palustre_1	AT2G26910.1	72.13	1421	393	3	10	1428	1	1420	0	2120	1420	100	| Subfamily G
scaffold-SUAK-2042400-Codariocalyx_motorius_4	AT2G26910.1	77.18	1420	319	3	73	1487	1	1420	0	2167	1420	100	| Subfamily G
scaffold-PLYX-2084808-PLYX-Falcatifolium_taxoides-2_samples_combined_5	AT3G55320.1	76.8	1414	311	6	584	1986	1	1408	0	2043	1408	100	| Subfamily B
scaffold-JQCX-2007413-Curcuma_olena-A_1	AT2G34660.1	73.87	1630	415	6	63	1688	1	1623	0	2358	1623	100	| Subfamily C
scaffold-AKTA-2002928-Atriplex_hortensis-mature_leaf_3	AT4G19210.1	88.93	605	67	0	47	651	1	605	0	1096	605	100	| Subfamily E
scaffold-SVVG-2006288-Fagus_sylvatica_4	AT5G02270.1	84.15	328	50	2	78	403	1	328	0	505	328	100	| Subfamily I
scaffold-XUAB-2011196-Paraneurachne_muelleri_3	AT2G34660.1	73.27	1635	421	9	190	1820	1	1623	0	2288	1623	100	| Subfamily C
scaffold-AUGV-2054816-Capnoides_sempervirens_1	AT5G64840.1	74.16	716	158	5	81	793	1	692	0	848	692	100	| Subfamily F
scaffold-XPBC-2027609-Galphimia_gracilis_5	AT2G41700.1	70.75	1904	525	8	31	1924	1	1882	0	2546	1882	100	| Subfamily A
scaffold-RNAT-2057052-Eudorina_elegans_4	AT1G03905.1	52.3	304	128	6	56	356	1	290	4e-94	281	290	100	| Subfamily I
scaffold-OBPL-2049022-Myristica_fragrans_3	AT5G64840.1	73.74	716	163	3	67	781	1	692	0	829	692	100	| Subfamily F
scaffold-URDJ-2037635-Amborella_trichopoda_5	AT3G54540.1	74.76	729	160	6	13	723	1	723	0	967	723	100	| Subfamily F
scaffold-JETM-2024549-Bauhinia_tomentosa_5	AT2G26910.1	77.39	1420	320	1	50	1468	1	1420	0	2174	1420	100	| Subfamily G
scaffold-AAXJ-2000336-AAXJ-Atriplex_prostrata-2_samples_combined_5	AT3G54540.1	76.21	723	164	3	46	760	1	723	0	964	723	100	| Subfamily F
scaffold-EDHN-2054818-Ficus_religiosa_3	AT5G64840.1	76.14	721	137	5	39	753	1	692	0	924	692	100	| Subfamily F
scaffold-EZZT-2010708-Passiflora_edulis_6	AT5G64840.1	75.49	714	147	5	68	775	1	692	0	943	692	100	| Subfamily F
scaffold-WYAJ-2089157-Cephalotaxus_harringtonia_6	AT5G02270.1	74.25	334	79	3	52	384	1	328	2e-160	449	328	100	| Subfamily I
scaffold-OUOI-2009861-Cunninghamia_lanceolata_4	AT3G54540.1	77.23	729	149	5	75	792	1	723	0	1033	723	100	| Subfamily F
scaffold-GNQG-2003348-Encephalartos_barteri_2	AT5G64840.1	69.92	718	188	5	73	788	1	692	0	890	692	100	| Subfamily F
scaffold-OLES-2012307-Schiedea_membranacea_4	AT3G59140.1	63.64	1488	497	12	42	1520	1	1453	0	1856	1453	100	| Subfamily C
scaffold-BHYC-2055265-Linum_lewisii_6	AT4G19210.1	91.57	605	51	0	65	669	1	605	0	1164	605	100	| Subfamily E
scaffold-IGUH-2021566-Schwetschkeopsis_fabronia_5	AT3G54540.1	68.26	731	218	6	29	753	1	723	0	832	723	100	| Subfamily F
scaffold-LSLA-2057924-Chamaseyce_mesebyranthemum-juvenile_leaf_1	AT3G54540.1	79.84	729	133	5	42	762	1	723	0	1041	723	100	| Subfamily F
scaffold-KDCH-2067567-Portulaca_umbraticola_6	AT4G19210.1	93.06	605	42	0	32	636	1	605	0	1177	605	100	| Subfamily E
scaffold-DESP-2014794-Erigeron_speciosus_5	AT3G28860.1	86.83	1253	161	2	55	1304	1	1252	0	2044	1252	100	| Subfamily B
scaffold-PKOX-2010885-Isoetes_tegetiformans_4	AT4G19210.1	90.58	605	56	1	21	624	1	605	0	1142	605	100	| Subfamily E
scaffold-BHYC-2013178-Linum_lewisii_6	AT2G39480.1	83.81	1408	222	3	129	1531	1	1407	0	2318	1407	100	| Subfamily B
scaffold-ANON-2036543-Leiosporoceros_dussii-B_1	AT3G55320.1	57.23	1417	572	12	487	1878	1	1408	0	1467	1408	100	| Subfamily B
scaffold-HBUQ-2000625-Licania_michauxii_4	AT2G34660.1	77.79	1630	350	4	68	1692	1	1623	0	2480	1623	100	| Subfamily C
scaffold-PHCE-2072244-Prunella_vulgaris_5	AT2G26910.1	75.07	1420	352	1	78	1495	1	1420	0	2100	1420	100	| Subfamily G
scaffold-WTJG-2012674-Ophioglossum_vulgatum_1	AT4G19210.1	91.4	605	52	0	33	637	1	605	0	1154	605	100	| Subfamily E
scaffold-NHUA-2009145-Castanea_crenata_1	AT3G54540.1	80.36	728	130	4	89	808	1	723	0	1085	723	100	| Subfamily F
scaffold-ZSGF-2018284-ZSGF-Psychotria_ipecacuanha-2_samples_combined_4	AT3G53480.1	64.28	1453	512	4	50	1498	1	1450	0	1853	1450	100	| Subfamily G
scaffold-MHYG-2002538-MHYG-Conzya_canadensis-2_samples_combined_2	AT1G15520.1	67.73	1444	435	7	76	1509	1	1423	0	2061	1423	100	| Subfamily G
scaffold-CLNU-2009042-Escallonia_sp._cv._Newport_2	AT2G34660.1	77.1	1629	359	5	91	1711	1	1623	0	2397	1623	100	| Subfamily C
scaffold-GLVK-2024842-Salix_eriocephala_6	AT3G54540.1	79.92	727	134	6	14	732	1	723	0	1048	723	100	| Subfamily F
scaffold-BFMT-2012715-Argemone_mexicana-developing_fruit_2	AT3G54540.1	79.29	734	132	7	25	749	1	723	0	1047	723	100	| Subfamily F
scaffold-XUAB-2011195-Paraneurachne_muelleri_1	AT2G34660.1	73.27	1635	421	9	71	1701	1	1623	0	2291	1623	100	| Subfamily C
scaffold-OMYK-2141509-OMYK-Trianthemum_portulacastrum-2_samples_combined_4	AT1G63270.1	87.34	229	29	0	10	238	1	229	4e-143	395	229	100	| Subfamily I
scaffold-RLCS-2007142-Flaveria_trinervia-juvenile_leaf_5	AT3G54540.1	73.37	736	171	4	49	772	1	723	0	1006	723	100	| Subfamily F
scaffold-IRAF-2113383-IRAF-Argemone_mexicana-5_samples_combined_6	AT5G64840.1	76.5	715	144	7	68	781	1	692	0	891	692	100	| Subfamily F
scaffold-YFQX-2070935-YFQX-Apocynum_androsaemifolium-2_samples_combined_4	AT5G64840.1	77.73	705	137	4	82	779	1	692	0	976	692	100	| Subfamily F
scaffold-VHZV-2018981-Gleditsia_sinensis_1	AT3G54540.1	78.25	731	146	4	170	895	1	723	0	1049	723	100	| Subfamily F
scaffold-PQTO-2006703-Lycopodium_deuterodensum_6	AT4G19210.1	90.74	605	55	1	74	677	1	605	0	1148	605	100	| Subfamily E
scaffold-WBXY-2093770-WBXY-Oenothera_elata-3_samples_combined_5	AT2G26910.1	79.01	1420	296	2	72	1489	1	1420	0	2280	1420	100	| Subfamily G
scaffold-OBPL-2002519-Myristica_fragrans_6	AT3G54540.1	76.7	734	153	6	17	743	1	723	0	994	723	100	| Subfamily F
scaffold-MHYG-2015071-MHYG-Conzya_canadensis-2_samples_combined_3	AT3G55320.1	81.97	1414	233	9	160	1557	1	1408	0	2136	1408	100	| Subfamily B
scaffold-RTMU-2184265-Calypogeia_fissa_3	AT4G19210.1	91.07	605	54	0	61	665	1	605	0	1152	605	100	| Subfamily E
scaffold-QZZU-2010986-Pyrenacantha_malvifolia_4	AT2G39480.1	83.55	1410	217	5	131	1528	1	1407	0	2189	1407	100	| Subfamily B
scaffold-KAOV-2012564-KAOV-Punica_granatum-2_samples_combined_4	AT1G67940.1	69.26	270	76	2	80	349	1	263	3e-130	372	263	100	| Subfamily I
scaffold-XMVD-2005775-Chelidonium_majus_5	AT3G55320.1	81.01	1411	254	5	88	1487	1	1408	0	2196	1408	100	| Subfamily B
scaffold-QZBA-2013330-Papaver_rhoeas-root_1	AT3G55320.1	79.48	1413	276	7	49	1452	1	1408	0	2024	1408	100	| Subfamily B
scaffold-QAUE-2018796-Actinidia_chinensis_4	AT5G02270.1	85.24	332	41	3	27	354	1	328	0	515	328	100	| Subfamily I
scaffold-LVUS-2058399-LVUS-Cleome_violaceae-2_samples_combined_4	AT1G67940.1	79.85	268	49	2	71	338	1	263	1e-145	421	263	100	| Subfamily I
scaffold-CVEG-2023322-Azolla_cf._caroliniana_2	AT4G19210.1	90.91	605	54	1	32	635	1	605	0	1138	605	100	| Subfamily E
scaffold-RVGH-2008830-Drypetes_deplanchei_3	AT1G63270.1	82.53	229	40	0	103	331	1	229	6e-145	407	229	100	| Subfamily I
scaffold-ONZG-2016884-Oenothera_laciniata-MTJ_99_6	AT2G34660.1	75.75	1641	377	13	80	1717	1	1623	0	2336	1623	100	| Subfamily C
scaffold-ONLQ-2066582-ONLQ-Atriplex_hortensis-2_samples_combined_5	AT1G31770.1	71.88	665	143	8	65	702	1	648	0	909	648	100	| Subfamily G
scaffold-VYLQ-2052904-Cassytha_filiformis_4	AT5G64840.1	72.42	718	166	6	62	773	1	692	0	882	692	100	| Subfamily F
scaffold-LFOG-2074017-Salix_purpurea_5	AT2G13610.1	71.17	652	173	6	52	691	1	649	0	848	649	100	| Subfamily G
scaffold-DLJZ-2004409-Solanum_ptychanthum_2	AT1G64550.1	79.11	718	147	3	42	759	1	715	0	1126	715	100	| Subfamily F
scaffold-HAEU-2001388-Berberidopsis_beckleri_4	AT3G54540.1	82.07	736	118	4	156	890	1	723	0	1098	723	100	| Subfamily F
scaffold-OLES-2140855-Schiedea_membranacea_4	AT1G31770.1	67.17	664	175	7	42	678	1	648	0	825	648	100	| Subfamily G
scaffold-VCCF-2003116-Melia_azedarach-B_2	AT5G02270.1	86.45	332	37	3	10	337	1	328	0	525	328	100	| Subfamily I
scaffold-UQCB-2017822-Portulaca_molokaiensis_2	AT4G19210.1	92.23	605	44	1	62	663	1	605	0	1163	605	100	| Subfamily E
scaffold-NUZN-2012380-Cercidiphyllum_japonicum_1	AT5G02270.1	83.73	332	46	3	39	366	1	328	0	512	328	100	| Subfamily I
scaffold-KAWQ-2002001-Stangeria_eriopus_2	AT2G26910.1	64.6	1455	479	5	168	1621	1	1420	0	1877	1420	100	| Subfamily G
scaffold-QKEI-2006027-Kigelia_africana-B_6	AT5G02270.1	82.83	332	50	3	76	404	1	328	6e-176	492	328	100	| Subfamily I
scaffold-YUOM-2000417-Rhus_radicans_4	AT3G55320.1	85.45	1409	195	4	111	1510	1	1408	0	2293	1408	100	| Subfamily B
scaffold-LKKX-2010556-Talinum_sp.-A_2	AT1G15520.1	72.4	1442	375	7	174	1611	1	1423	0	2128	1423	100	| Subfamily G
scaffold-VMNH-2023038-Sinapis_alba_4	AT1G63270.1	95.2	229	11	0	1	229	1	229	1e-151	419	229	100	| Subfamily I
scaffold-SALZ-2016930-Pittosporum_resiniferum-fruit_1	AT2G41700.1	71.42	1900	523	9	44	1941	1	1882	0	2630	1882	100	| Subfamily A
scaffold-RPPC-2011187-Erythroxylum_coca_6	AT3G54540.1	80.49	733	132	3	51	782	1	723	0	1095	723	100	| Subfamily F
scaffold-EHNF-2027942-Dillenia_indica_2	AT2G26910.1	76.34	1420	335	1	83	1501	1	1420	0	2172	1420	100	| Subfamily G
scaffold-AIGO-2071031-Chamaecyparis_lawsoniana_6	AT3G54540.1	79.21	731	131	8	36	753	1	723	0	1095	723	100	| Subfamily F
scaffold-EDHN-2005039-Ficus_religiosa_1	AT2G34660.1	76.41	1632	370	6	80	1705	1	1623	0	2449	1623	100	| Subfamily C
scaffold-XVJB-2055917-Morus_nigra_1	AT3G47780.1	66.46	948	303	8	3	948	1	935	0	1251	935	100	| Subfamily A
scaffold-XRLM-2017757-Buddleja_lindleyana_2	AT3G54540.1	79.26	733	130	4	67	787	1	723	0	1086	723	100	| Subfamily F
scaffold-FZQN-2010397-Silene_latifolia_1	AT2G26910.1	73.54	1421	372	2	25	1442	1	1420	0	2125	1420	100	| Subfamily G
scaffold-KAOV-2065976-KAOV-Punica_granatum-2_samples_combined_3	AT2G13610.1	67.63	655	189	6	61	698	1	649	0	862	649	100	| Subfamily G
scaffold-SSDU-2026159-SSDU-Papaver_bracteatum-3_samples_combined_2	AT3G28860.1	82.85	1254	213	1	92	1345	1	1252	0	1958	1252	100	| Subfamily B
scaffold-DTNC-2056504-Sinningia_tuberosa_4	AT3G54540.1	78.36	730	141	6	38	757	1	723	0	1083	723	100	| Subfamily F
scaffold-QNOC-2008457-Sanguisorba_minor_4	AT5G64840.1	77.7	695	152	1	67	761	1	692	0	893	692	100	| Subfamily F
scaffold-HNCF-2066446-Linum_hirsutum_2	AT4G19210.1	92.23	605	47	0	20	624	1	605	0	1165	605	100	| Subfamily E
scaffold-PHCE-2005367-Prunella_vulgaris_5	AT1G66950.1	69.47	1464	423	8	72	1521	1	1454	0	2063	1454	100	| Subfamily G
scaffold-PUDI-2063735-Daphne_geraldii_4	AT3G54540.1	79.32	730	134	8	7	726	1	723	0	1040	723	100	| Subfamily F
scaffold-VFFP-2047264-Acer_negundo_3	AT1G31770.1	78.42	658	132	5	24	681	1	648	0	991	648	100	| Subfamily G
scaffold-JZVE-2043012-Parasitaxus_usta_5	AT2G34660.1	68.79	1631	497	8	102	1728	1	1623	0	2231	1623	100	| Subfamily C
scaffold-ZVFS-2013412-Lindenbergia_philippensis-leaves_2	AT3G54540.1	79.86	730	129	4	51	769	1	723	0	1035	723	100	| Subfamily F
scaffold-OSIP-2002052-Garcinia_livingstonei_1	AT5G64840.1	77.4	699	145	5	78	770	1	692	0	915	692	100	| Subfamily F
scaffold-DRGY-2008257-Chaetosphaeridium_globosum_6	AT4G19210.1	87.29	606	76	1	39	644	1	605	0	1103	605	100	| Subfamily E
scaffold-OMYK-2035267-OMYK-Trianthemum_portulacastrum-2_samples_combined_5	AT2G41700.1	68.43	1891	558	7	56	1916	1	1882	0	2552	1882	100	| Subfamily A
scaffold-VHZV-2091983-Gleditsia_sinensis_3	AT2G34660.1	77.87	1627	348	4	37	1655	1	1623	0	2485	1623	100	| Subfamily C
scaffold-LUNL-2014376-Alternanthera_sessilis-mature_leaf_5	AT2G26910.1	73.09	1423	372	6	109	1523	1	1420	0	2125	1420	100	| Subfamily G
scaffold-SZYG-2010865-Polytrichum_commune-gametophyte_2	AT4G19210.1	90.58	605	57	0	60	664	1	605	0	1142	605	100	| Subfamily E
scaffold-LSLA-2010479-Chamaseyce_mesebyranthemum-juvenile_leaf_5	AT1G64550.1	83.08	715	119	2	44	756	1	715	0	1167	715	100	| Subfamily F
scaffold-XXYA-2080768-Verbascum_sp._3	AT3G54540.1	79.37	732	131	4	80	800	1	723	0	1109	723	100	| Subfamily F
scaffold-VDKG-2016825-VDKG-Cleome_gynandra-2_samples_combined_1	AT1G70610.1	83.36	703	114	1	33	735	1	700	0	1225	700	100	| Subfamily B
scaffold-AXNH-2009231-AXNH-Oenothera_filiformis-3_samples_combined_3	AT2G34660.1	69.92	1629	477	9	92	1713	1	1623	0	2171	1623	100	| Subfamily C
scaffold-FYTP-2045244-Daphniphyllum_macropodum_3	AT5G02270.1	84.94	332	42	3	84	411	1	328	0	518	328	100	| Subfamily I
scaffold-YKFU-2077593-Peltoboykinia_watanabei_3	AT2G13610.1	69.82	656	183	5	27	674	1	649	0	822	649	100	| Subfamily G
scaffold-COAQ-2002363-Malesherbia_fasiculata_1	AT2G34660.1	78.77	1630	334	4	77	1701	1	1623	0	2485	1623	100	| Subfamily C
scaffold-IUSR-2004566-Myriophyllum_aquaticum_5	AT4G19210.1	92.89	605	43	0	25	629	1	605	0	1170	605	100	| Subfamily E
scaffold-KAOV-2066099-KAOV-Punica_granatum-2_samples_combined_6	AT3G54540.1	81.66	736	119	6	58	790	1	723	0	1058	723	100	| Subfamily F
scaffold-PGKL-2011902-Phellodendron_amurense_3	AT3G54540.1	79.35	736	138	4	5	739	1	723	0	1058	723	100	| Subfamily F
scaffold-MGBF-2066097-Acacia_pycnantha-Nov._3	AT5G64840.1	75.98	716	148	3	52	767	1	692	0	945	692	100	| Subfamily F
scaffold-SNNC-2053578-Leonurus_japonicus_4	AT3G54540.1	76.5	732	154	4	111	833	1	723	0	1044	723	100	| Subfamily F
scaffold-XMVD-2001641-Chelidonium_majus_3	AT4G19210.1	92.89	605	43	0	45	649	1	605	0	1172	605	100	| Subfamily E
scaffold-IEPQ-2088955-Salix_dasyclados_5	AT5G14100.1	67.99	278	85	2	19	292	1	278	2e-118	338	278	100	| Subfamily I
scaffold-AYMT-2116059-Eucalyptus_leucoxylon-March_4	AT1G67940.1	67.16	271	81	2	23	293	1	263	3e-128	364	263	100	| Subfamily I
scaffold-TLCA-2000875-TLCA-Oenothera_speciosa-5_samples_combined_2	AT4G19210.1	91.4	605	52	0	57	661	1	605	0	1150	605	100	| Subfamily E
scaffold-ZACW-2100312-Leucodon_sciuroides_3	AT3G54540.1	68.13	731	216	6	68	789	1	723	0	860	723	100	| Subfamily F
scaffold-UBLN-2009959-Xanthuium_strumarium_5	AT2G34660.1	76.49	1625	369	4	103	1716	1	1623	0	2315	1623	100	| Subfamily C
scaffold-CSUV-2012797-Cochlearea_officinalis_1	AT3G13640.1	86.24	603	83	0	51	653	1	603	0	1101	603	100	| Subfamily E
scaffold-BLWH-2005203-BLWH-Portulaca_mauii-2_samples_combined_2	AT4G19210.1	93.06	605	42	0	67	671	1	605	0	1181	605	100	| Subfamily E
scaffold-EDEQ-2076843-Wrightia_natalensis_1	AT2G39480.1	85.32	1410	195	4	76	1476	1	1407	0	2264	1407	100	| Subfamily B
scaffold-EMIG-2011475-Aerva_lanata-juvenile_leaf_2	AT2G26910.1	74.37	1424	357	5	65	1484	1	1420	0	2189	1420	100	| Subfamily G
scaffold-RZTJ-2089290-Salix_fargesii_5	AT5G14100.1	67.99	278	85	2	37	310	1	278	8e-119	340	278	100	| Subfamily I
scaffold-GJNX-2019484-Cypselea_humifusum_6	AT1G63270.1	83.55	231	36	1	94	324	1	229	3e-134	382	229	100	| Subfamily I
scaffold-LAPO-2017560-Draba_oligosperma_4	AT2G3950.1	88.05	745	74	6	56	790	1	740	0	1281	740	100	| Subfamily G
scaffold-DOVJ-2009597-Leontopodium_alpinum_4	AT1G15520.1	68.66	1439	429	5	104	1536	1	1423	0	1996	1423	100	| Subfamily G
scaffold-TNVE-2002008-Trianthemum_portulacastrum-juvenile_leaf_6	AT2G41700.1	68.54	1891	556	7	38	1898	1	1882	0	2557	1882	100	| Subfamily A
scaffold-EDXZ-2012009-Schlegelia_violacea_2	AT2G41700.1	69.55	1895	559	7	19	1908	1	1882	0	2567	1882	100	| Subfamily A
scaffold-CJNT-2080974-Polypodium_glycyrrhiza_6	AT4G19210.1	90.91	605	55	0	28	632	1	605	0	1142	605	100	| Subfamily E
scaffold-TIUZ-2012169-Cunonia_capensis_5	AT5G02270.1	84.64	332	43	3	16	343	1	328	0	513	328	100	| Subfamily I
scaffold-XSNO-2000983-Oenothera_rosea-MTJ_71_6	AT3G54540.1	79.24	737	129	9	23	749	1	723	0	1045	723	100	| Subfamily F
scaffold-RTTY-2006801-Salvadora_sp._4	AT5G13580.1	79.82	758	117	7	55	807	1	727	0	1070	727	100	| Subfamily G
scaffold-ZRMT-2032250-Mougeotia_sp._6	AT4G19210.1	87.11	605	75	1	51	652	1	605	0	1087	605	100	| Subfamily E
scaffold-BMSE-2008753-Senecio_rowleyanus_6	AT1G15520.1	67.29	1440	444	8	49	1478	1	1423	0	1967	1423	100	| Subfamily G
scaffold-TAGM-2049299-Melissa_officinalis_2	AT3G54540.1	77.34	728	151	3	69	787	1	723	0	989	723	100	| Subfamily F
scaffold-UOYN-2007103-Catharanthus_roseus_1	AT5G64840.1	78.32	701	140	5	54	751	1	692	0	967	692	100	| Subfamily F
scaffold-AKTA-2002925-Atriplex_hortensis-mature_leaf_3	AT4G19210.1	88.93	605	67	0	47	651	1	605	0	1097	605	100	| Subfamily E
scaffold-EDEQ-2014588-Wrightia_natalensis_2	AT2G34660.1	76.94	1626	367	4	206	1826	1	1623	0	2422	1623	100	| Subfamily C
scaffold-FCCA-2000443-Boswellia_sacra_6	AT1G15520.1	71.84	1442	383	5	69	1506	1	1423	0	1977	1423	100	| Subfamily G
scaffold-ECSL-2000788-Oenothera_filiformis-MTJ_381_3	AT2G34660.1	74.88	1644	388	14	63	1702	1	1623	0	2328	1623	100	| Subfamily C
scaffold-RZTJ-2021817-Salix_fargesii_3	AT3G54540.1	79.64	727	136	6	14	732	1	723	0	1052	723	100	| Subfamily F
scaffold-AUIP-2001535-Phelline_lucida_1	AT4G33460.1	63.84	271	89	3	81	342	1	271	3e-108	314	271	100	| Subfamily I
scaffold-WBXY-2018474-WBXY-Oenothera_elata-3_samples_combined_2	AT3G55320.1	82.1	1419	232	11	188	1595	1	1408	0	2162	1408	100	| Subfamily B
scaffold-TEZA-2002671-Solidago_canadensis_1	AT1G15520.1	65.65	1441	462	8	596	2021	1	1423	0	1941	1423	100	| Subfamily G
scaffold-JEXA-2014937-Impatiens_balsamifera_4	AT2G26910.1	75.14	1420	351	1	89	1506	1	1420	0	2147	1420	100	| Subfamily G
scaffold-IORZ-2009091-Papaver_rhoeas-flower_bud_3	AT1G64550.1	80.11	719	139	3	10	728	1	715	0	1154	715	100	| Subfamily F
scaffold-HDWF-2015023-Francoa_appendiculata_6	AT2G26910.1	77.25	1424	320	2	38	1461	1	1420	0	2193	1420	100	| Subfamily G
scaffold-NTEO-2006979-Pittosporum_sahnianum_6	AT2G26910.1	75.42	1428	343	1	29	1456	1	1420	0	2157	1420	100	| Subfamily G
scaffold-AKTA-2048383-Atriplex_hortensis-mature_leaf_3	AT2G26910.1	74.37	1420	359	3	21	1435	1	1420	0	2208	1420	100	| Subfamily G
scaffold-VPCP-2003434-Portulaca_cryptopetala-mature_leaf_2	AT4G19210.1	92.73	605	44	0	55	659	1	605	0	1176	605	100	| Subfamily E
scaffold-QZBA-2013331-Papaver_rhoeas-root_1	AT3G55320.1	79.07	1414	281	8	49	1453	1	1408	0	2051	1408	100	| Subfamily B
scaffold-EQDA-2013718-Salvia_spp._5	AT4G19210.1	92.24	606	46	1	25	630	1	605	0	1158	605	100	| Subfamily E
scaffold-FHST-2065426-Taxodium_distichum_6	AT3G54540.1	78.25	731	138	7	93	810	1	723	0	1074	723	100	| Subfamily F
scaffold-ZJUL-2006336-Rhodiola_rosea_6	AT4G19210.1	87.36	609	73	1	46	654	1	605	0	1114	605	100	| Subfamily E
scaffold-UJGI-2022195-UJGI-Oenothera_rosea-4_samples_combined_1	AT2G34660.1	69.78	1628	481	8	144	1765	1	1623	0	2189	1623	100	| Subfamily C
scaffold-KTAR-2026535-Chionanthus_retusus_5	AT1G30400.2	73.2	1623	385	4	54	1627	1	1622	0	2297	1622	100	| Subfamily C
scaffold-WMUK-2025548-Schizolaena_sp._2	AT1G31770.1	77.29	656	141	4	27	682	1	648	0	934	648	100	| Subfamily G
scaffold-UTQR-2000108-Tabebuia_umbellate_5	AT3G54540.1	79.34	731	132	5	139	858	1	723	0	1070	723	100	| Subfamily F
scaffold-BTTS-2002904-Austrotaxus_spicata_2	AT3G54540.1	77.3	727	153	4	74	792	1	723	0	1006	723	100	| Subfamily F
scaffold-HENI-2010729-Quercus_shumardii_5	AT1G31770.1	78.57	658	131	3	74	731	1	648	0	1006	648	100	| Subfamily G
scaffold-GOQJ-2062689-Argemone_mexicana-stem_3	AT5G64840.1	76.5	715	144	7	29	742	1	692	0	891	692	100	| Subfamily F
scaffold-QJXB-2011101-Wikstroemia_indica_1	AT2G34660.1	77.31	1631	356	6	83	1707	1	1623	0	2325	1623	100	| Subfamily C
scaffold-RZTJ-2090999-Salix_fargesii_4	AT4G19210.1	92.73	605	44	0	50	654	1	605	0	1170	605	100	| Subfamily E
scaffold-PZRT-2012271-Nelumbo_nucifera_6	AT2G26910.1	71.06	1420	406	3	31	1445	1	1420	0	1996	1420	100	| Subfamily G
scaffold-JTQQ-2008766-Glycyrrhiza_lepidota_4	AT3G54540.1	80	730	134	5	57	781	1	723	0	1033	723	100	| Subfamily F
scaffold-GHLP-2008617-Solanum_dulcamara_6	AT3G54540.1	78.2	734	144	6	93	821	1	723	0	1039	723	100	| Subfamily F
scaffold-RRID-2004321-Papaver_bracteatum-leaf_6	AT2G34660.1	74.72	1626	402	5	69	1688	1	1623	0	2385	1623	100	| Subfamily C
scaffold-YOXI-2056525-Cylindrocystis_brebissonii-M2213_1	AT4G19210.1	87.11	605	75	2	84	685	1	605	0	1100	605	100	| Subfamily E
scaffold-IWIS-2047964-Portulaca_pilosa_2	AT4G19210.1	92.56	605	45	0	57	661	1	605	0	1175	605	100	| Subfamily E
scaffold-QVMR-2010807-Psilotum_nudum_4	AT4G19210.1	89.92	605	61	0	87	691	1	605	0	1133	605	100	| Subfamily E
scaffold-QXWF-2055647-Flaveria_kochiana_1	AT3G54540.1	74.59	736	162	4	56	779	1	723	0	1011	723	100	| Subfamily F
scaffold-DSWR-2003468-Flaveria_cronquestii-juvenile_leaf_6	AT3G54540.1	73.64	736	169	4	52	775	1	723	0	1011	723	100	| Subfamily F
scaffold-VNMY-2018775-Bischofia_javanica_1	AT1G66950.1	71.51	1460	409	2	89	1547	1	1454	0	2175	1454	100	| Subfamily G
scaffold-XMQO-2012951-Gunnera_manicata_6	AT5G64840.1	76.99	704	148	3	48	749	1	692	0	938	692	100	| Subfamily F
scaffold-IHPC-2002530-Platycodon_grandiflorus_5	AT2G34660.1	76.55	1629	371	4	109	1732	1	1623	0	2337	1623	100	| Subfamily C
scaffold-YLPM-2082162-Pseudotaxus_chienii_5	AT1G03905.1	67.91	296	89	3	59	354	1	290	4e-112	326	290	100	| Subfamily I
scaffold-UZWG-2004604-Castanea_pumila_4	AT2G26910.1	78.73	1420	300	1	62	1479	1	1420	0	2217	1420	100	| Subfamily G
scaffold-CZPV-2048206-Moringa_oleifera_3	AT1G03905.1	79.05	296	55	3	11	305	1	290	6e-168	465	290	100	| Subfamily I
scaffold-DMIN-2118722-Phycella_aff._cyrtanthoides_6	AT2G34660.1	74.56	1631	400	6	88	1711	1	1623	0	2306	1623	100	| Subfamily C
scaffold-BTTS-2077749-Austrotaxus_spicata_1	AT1G03905.1	68.24	296	88	3	71	366	1	290	8e-112	327	290	100	| Subfamily I
scaffold-RHAU-2064764-RHAU-Chamaseyce_mesebyranthemum-2_samples_combined_1	AT3G54540.1	79.84	729	133	5	63	783	1	723	0	1042	723	100	| Subfamily F
scaffold-FXGI-2003948-Stylidium_adnatum_2	AT1G15520.1	69.31	1440	416	6	127	1557	1	1423	0	1986	1423	100	| Subfamily G
scaffold-TQOO-2143187-TQOO-Loropetalum_chinense-2_samples_combined_1	AT4G33460.1	70.11	271	79	2	16	284	1	271	7e-124	352	271	100	| Subfamily I
scaffold-ONZG-2009310-Oenothera_laciniata-MTJ_99_1	AT1G67940.1	69.6	273	71	4	9	279	1	263	5e-126	357	263	100	| Subfamily I
scaffold-TNWF-2025230-Heliconia_sp.-B_2	AT2G34660.1	73.77	1632	415	6	79	1706	1	1623	0	2369	1623	100	| Subfamily C
scaffold-PGKL-2005744-Phellodendron_amurense_1	AT2G34660.1	76.21	1631	375	5	123	1748	1	1623	0	2330	1623	100	| Subfamily C
scaffold-QZBA-2016612-Papaver_rhoeas-root_6	AT3G53480.1	67.17	1453	469	5	9	1456	1	1450	0	2000	1450	100	| Subfamily G
scaffold-PDXY-2005308-Atriplex_rosea-mature_leaf_5	AT3G54540.1	75.93	723	166	3	62	776	1	723	0	965	723	100	| Subfamily F
scaffold-TDTF-2015125-Salix_sachalinensis_4	AT4G19210.1	92.56	605	45	0	36	640	1	605	0	1169	605	100	| Subfamily E
scaffold-GHLP-2057297-Solanum_dulcamara_4	AT5G02270.1	80.78	333	55	4	81	409	1	328	2e-168	472	328	100	| Subfamily I
scaffold-MJAV-2099852-Linum_usitatissimum-stem_apex_2	AT1G15520.1	69.24	1440	421	5	50	1484	1	1423	0	2023	1423	100	| Subfamily G
scaffold-SLYR-2105222-Cladrastis_lutea_1	AT1G63270.1	88.65	229	26	0	50	278	1	229	6e-138	386	229	100	| Subfamily I
scaffold-TZWR-2010747-Arabis_alpina_4	AT3G54540.1	89.36	724	75	2	20	742	1	723	0	1147	723	100	| Subfamily F
scaffold-LNER-2054053-Casuarina_glauca_2	AT3G54540.1	78.25	731	148	6	30	757	1	723	0	1023	723	100	| Subfamily F
scaffold-NEBM-2012551-Syzygium_macranthum_1	AT2G26910.1	78.87	1429	291	3	37	1463	1	1420	0	2248	1420	100	| Subfamily G
scaffold-YYPE-2000353-Austrocedrus_chilensis_6	AT3G54540.1	77.64	729	147	6	64	782	1	723	0	1040	723	100	| Subfamily F
scaffold-BKQU-2101284-Phytolacca_americana_6	AT5G64840.1	75.94	715	148	4	15	728	1	692	0	897	692	100	| Subfamily F
scaffold-VPCP-2003435-Portulaca_cryptopetala-mature_leaf_3	AT4G19210.1	92.73	605	44	0	57	661	1	605	0	1174	605	100	| Subfamily E
scaffold-RTTY-2005384-Salvadora_sp._5	AT5G58270.1	78.46	752	124	8	30	767	1	728	0	1098	728	100	| Subfamily B
scaffold-VTLJ-2071475-Caiophora_chuquitensis_3	AT5G64840.1	76.28	721	135	6	65	778	1	692	0	938	692	100	| Subfamily F
scaffold-FYSJ-2005163-Polygonum_convolvulus_1	AT3G54540.1	79.67	723	125	5	64	764	1	723	0	1025	723	100	| Subfamily F
scaffold-UOYN-2004973-Catharanthus_roseus_2	AT3G54540.1	76.91	732	153	4	58	782	1	723	0	966	723	100	| Subfamily F
scaffold-OAGK-2010869-Matricaria_matricariodes_6	AT3G54540.1	75.27	736	150	8	51	767	1	723	0	962	723	100	| Subfamily F
scaffold-IANR-2076074-Rosa_palustris_3	AT2G34660.1	75.93	1637	373	5	75	1704	1	1623	0	2363	1623	100	| Subfamily C
scaffold-IMZV-2002743-IMZV-Oenothera_grandis-5_samples_combined_2	AT2G34660.1	70.31	1627	473	7	9	1629	1	1623	0	2194	1623	100	| Subfamily C
scaffold-IIFB-2000624-Oenothera_gaura-MTJ_677_5	AT4G19210.1	91.4	605	52	0	59	663	1	605	0	1154	605	100	| Subfamily E
scaffold-ERWT-2045755-Ipomoea_coccinea_6	AT3G54540.1	80.44	726	131	5	68	785	1	723	0	1045	723	100	| Subfamily F
scaffold-XIRK-2004384-Athrotaxis_cupressoides_2	AT3G54540.1	78.9	730	136	7	90	808	1	723	0	1054	723	100	| Subfamily F
scaffold-RPPC-2011010-Erythroxylum_coca_6	AT3G28860.1	88.98	1252	136	2	147	1396	1	1252	0	2080	1252	100	| Subfamily B
scaffold-WEQK-2004629-Centella_asiatica_1	AT2G34660.1	77.27	1632	354	7	100	1723	1	1623	0	2373	1623	100	| Subfamily C
scaffold-UTQR-2009800-Tabebuia_umbellate_2	AT2G34660.1	77.38	1631	355	7	85	1709	1	1623	0	2456	1623	100	| Subfamily C
scaffold-QUTB-2017691-Aextoxicon_punctatum_5	AT2G26910.1	78.31	1420	308	0	126	1545	1	1420	0	2168	1420	100	| Subfamily G
scaffold-IZNU-2046097-Ipomoea_lobata_5	AT2G34660.1	75.31	1628	391	5	39	1660	1	1623	0	2405	1623	100	| Subfamily C
scaffold-DDEV-2024417-Canella_winterana-Soltis_2	AT2G34660.1	75.02	1633	392	7	130	1756	1	1623	0	2375	1623	100	| Subfamily C
scaffold-TZWR-2005530-Arabis_alpina_1	AT4G39850.1	94.4	1339	73	2	72	1410	1	1337	0	2443	1337	100	| Subfamily D
scaffold-UPZX-2004813-Cleome_viscosa_1	AT5G39040.1	88.1	647	72	4	61	705	1	644	0	1036	644	100	| Subfamily B
scaffold-VTUS-2052392-Goodyera_pubescens_5	AT3G55320.1	80.45	1412	263	5	168	1570	1	1408	0	2112	1408	100	| Subfamily B
scaffold-UCNM-2010305-Ajuga_reptans_4	AT2G34660.1	76.41	1632	367	8	92	1714	1	1623	0	2351	1623	100	| Subfamily C
scaffold-ZSSR-2111150-Xanthicercis_zambesiaca_5	AT2G34660.1	77.55	1630	351	5	85	1706	1	1623	0	2460	1623	100	| Subfamily C
scaffold-VXKB-2017730-Ipomoea_purpurea-leaf_stem_flower_4	AT2G34660.1	75.43	1628	389	5	39	1660	1	1623	0	2400	1623	100	| Subfamily C
scaffold-HENI-2002735-Quercus_shumardii_1	AT4G19210.1	93.06	605	42	0	74	678	1	605	0	1174	605	100	| Subfamily E
scaffold-CZPV-2000193-Moringa_oleifera_3	AT5G02270.1	83.73	332	46	3	12	339	1	328	0	538	328	100	| Subfamily I
scaffold-UCNM-2059886-Ajuga_reptans_4	AT2G26910.1	75.49	1420	348	0	146	1565	1	1420	0	2067	1420	100	| Subfamily G
scaffold-RTTY-2007757-Salvadora_sp._4	AT2G39480.1	90.41	1408	133	2	77	1483	1	1407	0	2409	1407	100	| Subfamily B
scaffold-KKDQ-2020979-Salix_viminalis_6	AT2G34660.1	77.84	1629	350	4	27	1650	1	1623	0	2474	1623	100	| Subfamily C
scaffold-JPDJ-2014934-Symplocus_sp._1	AT3G54540.1	78.53	736	143	4	76	809	1	723	0	1073	723	100	| Subfamily F
scaffold-XMVD-2001642-Chelidonium_majus_3	AT4G19210.1	92.23	605	47	0	45	649	1	605	0	1169	605	100	| Subfamily E
scaffold-XQWC-2021828-Michelia_maudiae_3	AT5G64840.1	74.72	716	156	3	37	751	1	692	0	834	692	100	| Subfamily F
scaffold-MIKW-2019869-Papaver_somniferum-root_4	AT4G19210.1	92.4	605	46	0	3	607	1	605	0	1165	605	100	| Subfamily E
scaffold-ZUHO-2003319-Anemone_hupenhensis_4	AT4G19210.1	93.88	605	36	1	68	671	1	605	0	1184	605	100	| Subfamily E
scaffold-JQCX-2084473-Curcuma_olena-A_3	AT5G64840.1	73.92	717	157	6	66	777	1	692	0	896	692	100	| Subfamily F
scaffold-YNUE-2095052-YNUE-Punica_granatum-4_samples_combined_6	AT2G13610.1	67.63	655	189	6	61	698	1	649	0	863	649	100	| Subfamily G
scaffold-QSKP-2006628-Polansia_trachysperma_3	AT3G13220.1	87.94	688	80	1	3	690	1	685	0	1164	685	100	| Subfamily G
scaffold-NVSO-2014558-Flaveria_palmeri_3	AT5G64840.1	77.45	705	139	4	38	735	1	692	0	914	692	100	| Subfamily F
scaffold-EMIG-2054030-Aerva_lanata-juvenile_leaf_6	AT1G63270.1	84.72	229	35	0	12	240	1	229	1e-138	389	229	100	| Subfamily I
scaffold-STDO-2002534-Papaver_setigerum-flower_bud_3	AT4G19210.1	92.4	605	46	0	24	628	1	605	0	1165	605	100	| Subfamily E
scaffold-AXNH-2000832-AXNH-Oenothera_filiformis-3_samples_combined_1	AT2G34660.1	74.83	1645	388	14	63	1703	1	1623	0	2325	1623	100	| Subfamily C
scaffold-AQZD-2001299-AQZD-Flaveria_pringlei-2_samples_combined_5	AT3G54540.1	75.54	736	155	5	29	752	1	723	0	1016	723	100	| Subfamily F
scaffold-SNNC-2053928-Leonurus_japonicus_5	AT2G34660.1	76.61	1633	364	10	105	1729	1	1623	0	2374	1623	100	| Subfamily C
scaffold-FAKD-2002102-Nelumbo_sp._2	AT5G64840.1	76.05	714	144	4	82	790	1	692	0	895	692	100	| Subfamily F
scaffold-UVDC-2041007-Azadirachta_indica_1	AT1G03905.1	78.77	292	59	2	7	297	1	290	2e-152	428	290	100	| Subfamily I
scaffold-RQUG-2031145-RQUG-Hakea_prostrata-2_samples_combined_4	AT2G26910.1	74.81	1421	357	1	35	1455	1	1420	0	2172	1420	100	| Subfamily G
scaffold-LRTN-2015375-Monotropa_uniflora_2	AT2G34660.1	76.95	1627	366	5	102	1723	1	1623	0	2425	1623	100	| Subfamily C
scaffold-WUZV-2016919-Lindenbergia_philippensis-flower_4	AT1G15520.1	68.51	1429	440	6	49	1473	1	1423	0	2009	1423	100	| Subfamily G
scaffold-WEQK-2002812-Centella_asiatica_1	AT1G15520.1	70.31	1445	405	6	87	1529	1	1423	0	2063	1423	100	| Subfamily G
scaffold-BQEQ-2059442-Psychotria_ipecacuanha-invitro_plantlet_6	AT3G28860.1	88.74	1252	138	2	214	1462	1	1252	0	2070	1252	100	| Subfamily B
scaffold-CMEQ-2011627-Orthotrichum_lyellii_3	AT2G34660.1	59.74	1637	641	7	115	1747	1	1623	0	1924	1623	100	| Subfamily C
scaffold-WUZV-2011011-Lindenbergia_philippensis-flower_1	AT2G26910.1	75.77	1420	344	0	71	1490	1	1420	0	2156	1420	100	| Subfamily G
scaffold-LEMW-2010180-LEMW-Curcuma_olena-2_samples_combined_1	AT2G34660.1	73.87	1630	415	6	143	1768	1	1623	0	2355	1623	100	| Subfamily C
scaffold-NMDZ-2097308-Solanum_sisymbriifolium_6	AT1G64550.1	79.11	718	147	3	60	777	1	715	0	1102	715	100	| Subfamily F
scaffold-YSRZ-2011435-Fouqueria_macdougalli_3	AT3G54540.1	81.21	729	128	4	28	753	1	723	0	1093	723	100	| Subfamily F
scaffold-BEKN-2043386-BEKN-Papaver_rhoeas-5_samples_combined_5	AT3G53480.1	67.17	1453	469	5	38	1485	1	1450	0	2001	1450	100	| Subfamily G
scaffold-QKMG-2012760-Phoradendron_serotinum_6	AT4G19210.1	92.56	605	45	0	49	653	1	605	0	1165	605	100	| Subfamily E
scaffold-KYAD-2054831-Celtis_occidentalis_3	AT3G55090.1	72.37	771	171	7	58	821	1	736	0	1026	736	100	| Subfamily G
scaffold-VKOE-2050265-Aerva_lanata-mature_leaf_1	AT1G63270.1	84.72	229	35	0	9	237	1	229	2e-138	388	229	100	| Subfamily I
scaffold-AUIP-2030944-Phelline_lucida_6	AT3G62150.1	72.23	1311	347	6	104	1412	1	1296	0	1808	1296	100	| Subfamily B
scaffold-JETM-2024550-Bauhinia_tomentosa_6	AT2G26910.1	78.31	1420	308	0	50	1469	1	1420	0	2202	1420	100	| Subfamily G
scaffold-NWMY-2065376-Kadsura_heteroclite_4	AT3G54540.1	77.44	727	158	4	27	751	1	723	0	984	723	100	| Subfamily F
scaffold-UMUL-2020880-Paulownia_fargesii_1	AT2G34660.1	77.38	1631	353	7	138	1760	1	1623	0	2406	1623	100	| Subfamily C
scaffold-KKDQ-2024400-Salix_viminalis_4	AT2G26910.1	78.59	1420	304	0	64	1483	1	1420	0	2258	1420	100	| Subfamily G
scaffold-NUSE-2010269-Conzya_canadensis-glyphosate_resistant_3	AT3G55320.1	81.97	1414	233	9	160	1557	1	1408	0	2137	1408	100	| Subfamily B
scaffold-JTQQ-2073408-Glycyrrhiza_lepidota_5	AT1G15520.1	72.2	1428	383	7	74	1492	1	1423	0	2115	1423	100	| Subfamily G
scaffold-INSP-2054370-Myrica_cerifera_4	AT3G54540.1	79.81	733	137	3	30	761	1	723	0	1108	723	100	| Subfamily F
scaffold-AZBL-2002214-Petiveria_alliacea_1	AT2G34660.1	78	1632	343	6	91	1715	1	1623	0	2387	1623	100	| Subfamily C
scaffold-JNKW-2014269-Cicerbita_plumieri_1	AT1G15520.1	68.17	1439	435	6	105	1536	1	1423	0	1959	1423	100	| Subfamily G
scaffold-DGXS-2005958-Freycinetia_multiflora_4	AT2G26910.1	70.2	1453	398	3	72	1522	1	1420	0	2014	1420	100	| Subfamily G
scaffold-LHSH-2073862-LHSH-Punica_granatum-2_samples_combined_2	AT3G55320.1	83.85	1412	221	4	108	1516	1	1408	0	2147	1408	100	| Subfamily B
scaffold-OSMU-2018194-Lycium_sp._5	AT4G19210.1	92.74	606	43	1	10	615	1	605	0	1172	605	100	| Subfamily E
scaffold-JETM-2092823-Bauhinia_tomentosa_2	AT1G67940.1	69.89	269	70	3	89	352	1	263	2e-137	389	263	100	| Subfamily I
scaffold-JCMU-2002399-Pinguicula_caudata_3	AT3G54540.1	78.08	730	142	7	54	772	1	723	0	1025	723	100	| Subfamily F
scaffold-FALI-2124040-Calycanthus_floridus_6	AT3G54540.1	77.45	736	138	6	44	764	1	723	0	986	723	100	| Subfamily F
scaffold-HOOU-2010131-Oenothera_grandiflora-MTJ_541_3	AT1G67940.1	68.86	273	69	5	7	273	1	263	5e-122	345	263	100	| Subfamily I
scaffold-QACK-2017299-Helwingia_japonica_1	AT5G02270.1	82.58	333	49	4	73	401	1	328	2e-166	465	328	100	| Subfamily I
scaffold-IKFD-2013690-Quassia_amara_6	AT2G34660.1	77.41	1629	357	4	92	1715	1	1623	0	2476	1623	100	| Subfamily C
scaffold-UFQC-2010728-Apocynum_androsaemifolium-B_1	AT5G02270.1	80	330	63	3	3	331	1	328	0	509	328	100	| Subfamily I
scaffold-XQRV-2084193-XQRV-Ipomoea_purpurea-2_samples_combined_3	AT3G54540.1	79.86	725	136	4	57	773	1	723	0	1047	723	100	| Subfamily F
scaffold-YJJY-2009661-Woodsia_scopulina_2	AT4G19210.1	91.24	605	53	0	24	628	1	605	0	1150	605	100	| Subfamily E
scaffold-XQSG-2011442-Microbiota_decussata_4	AT2G41700.1	62.45	1939	654	18	178	2099	1	1882	0	2347	1882	100	| Subfamily A
scaffold-KJZG-2063250-Asplenium_platyneuron_4	AT4G19210.1	91.4	605	52	0	44	648	1	605	0	1153	605	100	| Subfamily E
scaffold-JGYZ-2047527-Holarrhena_pubescens_6	AT3G55320.1	84.84	1412	199	5	68	1468	1	1408	0	2279	1408	100	| Subfamily B
scaffold-IHPC-2005307-Platycodon_grandiflorus_6	AT1G15520.1	69.87	1437	416	6	113	1546	1	1423	0	1986	1423	100	| Subfamily G
scaffold-ALVQ-2024071-Tmesipteris_parva_4	AT1G03905.1	69.59	296	82	3	66	359	1	290	3e-132	375	290	100	| Subfamily I
scaffold-SART-2056706-Xeronema_callistemon_2	AT2G34660.1	74.98	1627	401	4	109	1733	1	1623	0	2366	1623	100	| Subfamily C
scaffold-MAQO-2000153-Gomortega_keule_3	AT4G19210.1	92.74	606	43	1	45	650	1	605	0	1170	605	100	| Subfamily E
scaffold-OXGJ-2048045-Glyptostrobus_pensilis_5	AT3G54540.1	78.39	731	137	7	86	803	1	723	0	1072	723	100	| Subfamily F
scaffold-QDVW-2064040-Saruma_henryi_4	AT5G64840.1	75.32	713	154	4	77	788	1	692	0	846	692	100	| Subfamily F
scaffold-RTTY-2014410-Salvadora_sp._3	AT2G01320.1	79.89	736	124	4	61	783	1	725	0	1125	725	100	| Subfamily G
scaffold-YRHD-2005380-Antirrhinum_braun-blanquetii_2	AT4G19210.1	92.08	606	47	1	58	663	1	605	0	1165	605	100	| Subfamily E
scaffold-MBQU-2003922-Cleome_gynandra-mature_leaf_4	AT5G14100.1	80.94	278	45	2	22	291	1	278	2e-145	408	278	100	| Subfamily I
scaffold-EVOD-2027871-EVOD-Eschscholzia_californica-5_samples_combined_6	AT3G55320.1	80.24	1417	255	7	59	1459	1	1408	0	2160	1408	100	| Subfamily B
scaffold-EDHN-2009030-Ficus_religiosa_3	AT3G55320.1	84.72	1414	203	5	75	1481	1	1408	0	2231	1408	100	| Subfamily B
scaffold-SQCF-2050182-Dryas_octopetala_6	AT4G19210.1	92.56	605	45	0	75	679	1	605	0	1165	605	100	| Subfamily E
scaffold-YZVJ-2012018-Cephalotus_follicularis_1	AT5G64840.1	77.75	701	139	6	17	709	1	692	0	913	692	100	| Subfamily F
scaffold-PUCW-2000391-Agastache_rugosa_2	AT2G34660.1	76.57	1626	371	5	86	1704	1	1623	0	2326	1623	100	| Subfamily C
scaffold-TXMP-2001327-Linum_strictum_2	AT1G15520.1	71.83	1434	390	6	45	1475	1	1423	0	2070	1423	100	| Subfamily G
scaffold-MVTX-2018336-Papaver_rhoeas-developing_fruit_6	AT1G64550.1	80.11	719	139	3	12	730	1	715	0	1155	715	100	| Subfamily F
scaffold-RVGH-2001695-Drypetes_deplanchei_1	AT1G67940.1	71.38	269	68	3	40	305	1	263	7e-123	352	263	100	| Subfamily I
scaffold-KEFD-2061659-Encalypta_streptocarpa_5	AT4G19210.1	90.58	605	56	1	74	677	1	605	0	1140	605	100	| Subfamily E
scaffold-DDRL-2016715-Tragopogon_dubius_3	AT2G34660.1	75.03	1626	395	4	43	1660	1	1623	0	2311	1623	100	| Subfamily C
scaffold-GNQG-2001647-Encephalartos_barteri_2	AT3G54540.1	77.37	729	148	6	104	821	1	723	0	1045	723	100	| Subfamily F
scaffold-GAON-2008389-Huperzia_squarrosa_4	AT3G54540.1	69.21	734	212	6	25	755	1	723	0	882	723	100	| Subfamily F
scaffold-YRHD-2055865-Antirrhinum_braun-blanquetii_1	AT2G26910.1	69.22	1423	433	4	24	1444	1	1420	0	1981	1420	100	| Subfamily G
scaffold-FAMO-2095755-Conopholis_americana_4	AT5G02270.1	75.99	329	64	3	39	353	1	328	7e-158	443	328	100	| Subfamily I
scaffold-PJSX-2000956-PJSX-Acacia_pycnantha-2_samples_combined_4	AT4G19210.1	90.43	606	56	2	73	677	1	605	0	1138	605	100	| Subfamily E
scaffold-GAKQ-2019741-Schlegelia_parasitica_1	AT2G34660.1	77.31	1631	353	7	149	1770	1	1623	0	2405	1623	100	| Subfamily C
scaffold-UTQR-2009798-Tabebuia_umbellate_2	AT2G34660.1	77.38	1631	355	7	117	1741	1	1623	0	2457	1623	100	| Subfamily C
scaffold-GANB-2004629-Cyathea_spinulosa_5	AT4G19210.1	89.92	605	60	1	43	646	1	605	0	1126	605	100	| Subfamily E
scaffold-QACK-2011025-Helwingia_japonica_4	AT2G34660.1	77.2	1627	362	3	73	1694	1	1623	0	2391	1623	100	| Subfamily C
scaffold-PJSX-2120358-PJSX-Acacia_pycnantha-2_samples_combined_1	AT5G64840.1	75.98	716	148	3	54	769	1	692	0	944	692	100	| Subfamily F
scaffold-FFFY-2012961-Valeriana_officianalis_4	AT2G34660.1	75.71	1630	381	5	37	1658	1	1623	0	2410	1623	100	| Subfamily C
scaffold-IRBN-2166720-Scapania_nemorosa_2	AT4G19210.1	90.58	605	57	0	38	642	1	605	0	1153	605	100	| Subfamily E
scaffold-SALZ-2004526-Pittosporum_resiniferum-fruit_6	AT5G14100.1	68.57	280	85	3	52	330	1	278	2e-119	342	278	100	| Subfamily I
scaffold-UCNM-2059892-Ajuga_reptans_3	AT3G55320.1	83.14	1412	226	4	141	1544	1	1408	0	2251	1408	100	| Subfamily B
scaffold-PDQH-2011742-PDQH-Aerva_lanata-2_samples_combined_2	AT2G26910.1	74.47	1422	357	4	96	1513	1	1420	0	2195	1420	100	| Subfamily G
scaffold-MHGD-2075715-Microcachrys_tetragona_3	AT5G64840.1	67.63	726	196	4	118	838	1	692	0	842	692	100	| Subfamily F
scaffold-JYMN-2028821-JYMN-Flaveria_brownii-2_samples_combined_5	AT3G54540.1	73.64	736	169	4	1	724	1	723	0	1010	723	100	| Subfamily F
scaffold-COBX-2069712-Polypremum_procumbens_3	AT5G02270.1	83.03	330	52	4	23	350	1	328	2e-179	497	328	100	| Subfamily I
scaffold-SCEB-2010522-Podocarpus_coriaceus_1	AT3G55320.1	76.39	1423	301	7	635	2037	1	1408	0	2042	1408	100	| Subfamily B
scaffold-PDQH-2064116-PDQH-Aerva_lanata-2_samples_combined_2	AT1G63270.1	84.72	229	35	0	12	240	1	229	1e-138	389	229	100	| Subfamily I
scaffold-QDVW-2009795-Saruma_henryi_3	AT1G15520.1	71.13	1448	390	4	141	1585	1	1423	0	2133	1423	100	| Subfamily G
scaffold-GOQJ-2008303-Argemone_mexicana-stem_2	AT2G34660.1	76.69	1626	370	5	33	1652	1	1623	0	2465	1623	100	| Subfamily C
scaffold-KPTE-2064143-Bixa_orellana_5	AT1G63270.1	87.34	229	29	0	129	357	1	229	1e-139	394	229	100	| Subfamily I
scaffold-QEBC-2053574-Punica_granatum-B_6	AT3G54540.1	81.66	736	119	6	57	789	1	723	0	1058	723	100	| Subfamily F
scaffold-JCMU-2029107-Pinguicula_caudata_6	AT2G26910.1	73.82	1421	371	1	118	1538	1	1420	0	2053	1420	100	| Subfamily G
scaffold-GBVZ-2077493-Thalictrum_thalictroides_4	AT5G02270.1	79.35	339	58	3	12	349	1	328	3e-179	499	328	100	| Subfamily I
scaffold-YNFJ-2003747-Microtea_debilis_3	AT5G64840.1	74.97	723	145	5	35	752	1	692	0	944	692	100	| Subfamily F
scaffold-IAJW-2005176-Amentotaxus_argotaenia_5	AT5G02270.1	73.21	336	81	3	3	337	1	328	6e-157	444	328	100	| Subfamily I
scaffold-CBJR-2007577-CBJR-Atriplex_rosea-2_samples_combined_5	AT4G19210.1	88.93	605	67	0	61	665	1	605	0	1100	605	100	| Subfamily E
scaffold-ODDO-2001474-Ardisia_humilis_1	AT2G34660.1	76.64	1627	371	4	54	1675	1	1623	0	2347	1623	100	| Subfamily C
scaffold-XWMS-2005627-Linum_perenne-in_bud_5	AT2G39480.1	83.81	1408	222	3	116	1518	1	1407	0	2316	1407	100	| Subfamily B
scaffold-OWFC-2013423-Halocarpus_bidwillii_6	AT3G54540.1	77.99	727	140	7	63	773	1	723	0	1069	723	100	| Subfamily F
scaffold-BUWV-2054808-Platycladus_orientalis_1	AT3G54540.1	78.1	726	144	5	111	824	1	723	0	1018	723	100	| Subfamily F
scaffold-HLJG-2017507-Viburnum_odoratissimum_6	AT4G33460.1	65.68	271	84	3	65	326	1	271	2e-125	358	271	100	| Subfamily I
scaffold-VPCP-2003433-Portulaca_cryptopetala-mature_leaf_2	AT4G19210.1	92.73	605	44	0	55	659	1	605	0	1176	605	100	| Subfamily E
scaffold-UAXP-2011983-Gyrostemon_ramulosus_3	AT1G03905.1	80.48	292	55	1	34	325	1	290	2e-157	439	290	100	| Subfamily I
scaffold-DZRA-2017454-Mirabilis_jalapa-mature_leaf_3	AT2G26910.1	75.16	1421	348	3	10	1426	1	1420	0	2167	1420	100	| Subfamily G
scaffold-ENCD-2000999-Alternanthera_brasileana-juvenile_leaf_4	AT4G19210.1	90.43	606	57	1	64	669	1	605	0	1144	605	100	| Subfamily E
scaffold-ONLQ-2014024-ONLQ-Atriplex_hortensis-2_samples_combined_3	AT2G26910.1	74.37	1420	359	3	21	1435	1	1420	0	2207	1420	100	| Subfamily G
scaffold-QKQO-2051174-Pseudotaxiphyllum_elegans_6	AT3G54540.1	69.22	731	208	6	75	796	1	723	0	847	723	100	| Subfamily F
scaffold-DSXO-2009153-Cryptomeria_japonica_2	AT3G54540.1	77.98	731	140	7	118	835	1	723	0	1069	723	100	| Subfamily F
scaffold-PLBZ-2033428-Chlorogalum_pomeridianum_3	AT2G34660.1	74.51	1632	401	6	62	1687	1	1623	0	2351	1623	100	| Subfamily C
scaffold-BZDF-2082380-BZDF-Oenothera_biennis-5_samples_combined_4	AT2G13610.1	67.94	652	188	5	47	680	1	649	0	799	649	100	| Subfamily G
scaffold-VFFP-2047607-Acer_negundo_1	AT3G54540.1	79.95	728	140	2	89	815	1	723	0	1053	723	100	| Subfamily F
scaffold-RXRQ-2024550-Phaeoceros_carolinianus-sporophyte_2	AT4G19210.1	89.92	605	61	0	40	644	1	605	0	1134	605	100	| Subfamily E
scaffold-FXGI-2055864-Stylidium_adnatum_2	AT2G34660.1	75.95	1630	376	6	45	1665	1	1623	0	2387	1623	100	| Subfamily C
scaffold-BFJL-2196036-Cornus_floridana_3	AT3G54540.1	78.94	736	141	3	92	826	1	723	0	1071	723	100	| Subfamily F
scaffold-TLCA-2000874-TLCA-Oenothera_speciosa-5_samples_combined_2	AT4G19210.1	90.91	605	53	1	57	659	1	605	0	1140	605	100	| Subfamily E
scaffold-PSHB-2015414-Lantana_camara_4	AT3G54540.1	78.04	733	139	5	66	786	1	723	0	1068	723	100	| Subfamily F
scaffold-PJSX-2000957-PJSX-Acacia_pycnantha-2_samples_combined_5	AT4G19210.1	90.43	606	56	2	73	677	1	605	0	1134	605	100	| Subfamily E
scaffold-GVCB-2044395-Oenothera_affinis-MTJ_529_1	AT1G67940.1	69.6	273	73	3	26	298	1	263	5e-126	357	263	100	| Subfamily I
scaffold-YKZB-2024997-Plantago_maritima_4	AT4G19210.1	91.42	606	51	1	32	637	1	605	0	1156	605	100	| Subfamily E
scaffold-ZMGN-2007821-Neurachne_munroi_2	AT2G34660.1	73.21	1635	422	9	58	1688	1	1623	0	2301	1623	100	| Subfamily C
scaffold-PZRT-2008043-Nelumbo_nucifera_1	AT2G34660.1	72.05	1628	449	6	89	1715	1	1623	0	2296	1623	100	| Subfamily C
scaffold-QEBC-2050506-Punica_granatum-B_6	AT1G67940.1	69.26	270	76	2	40	309	1	263	2e-131	373	263	100	| Subfamily I
scaffold-JYOB-2046584-Oenothera_filiformis-MTJ_380_1	AT2G34660.1	69.92	1629	477	9	35	1656	1	1623	0	2172	1623	100	| Subfamily C
scaffold-DLJZ-2006701-Solanum_ptychanthum_4	AT5G02270.1	81.08	333	54	3	69	397	1	328	9e-170	474	328	100	| Subfamily I
scaffold-CRNC-2043430-Limnanthes_douglassii_4	AT3G54540.1	78.85	733	127	7	43	757	1	723	0	1030	723	100	| Subfamily F
scaffold-OLXF-2009835-Hibiscus_cannabinus_5	AT1G64550.1	81.76	729	111	6	53	773	1	715	0	1161	715	100	| Subfamily F
scaffold-NJJO-2004859-Pilostyles_thunbergii_5	AT1G63270.1	76.42	229	54	0	9	237	1	229	1e-124	350	229	100	| Subfamily I
scaffold-WQUF-2001587-Nepenthes_alata-lower_leaf_6	AT2G34660.1	76.55	1629	371	5	98	1721	1	1623	0	2462	1623	100	| Subfamily C
scaffold-HTIP-2007770-Paeonia_lactiflora_6	AT3G59140.1	67.2	1491	443	11	86	1568	1	1453	0	1972	1453	100	| Subfamily C
scaffold-RDOO-2119507-Racomitrium_varium_1	AT4G19210.1	90.91	605	55	0	57	661	1	605	0	1145	605	100	| Subfamily E
scaffold-YQIJ-2047750-Phacelia_campanularia_1	AT3G54540.1	78.19	729	143	5	19	737	1	723	0	1038	723	100	| Subfamily F
scaffold-NWQC-2016854-Plagiochila_asplenioides_3	AT1G15520.1	57.39	1495	558	9	303	1790	1	1423	0	1646	1423	100	| Subfamily G
scaffold-UAXP-2009163-Gyrostemon_ramulosus_4	AT2G41700.1	79.35	1884	381	4	24	1901	1	1882	0	2977	1882	100	| Subfamily A
scaffold-HAOX-2005343-Spirogyra_sp._1	AT4G19210.1	87.99	608	69	3	13	619	1	605	0	1106	605	100	| Subfamily E
scaffold-HLJG-2029550-Viburnum_odoratissimum_4	AT5G02270.1	84.45	328	47	2	13	336	1	328	0	502	328	100	| Subfamily I
scaffold-AJJE-2009570-Terminalia_neotaliala_1	AT3G54540.1	79.78	732	133	6	70	795	1	723	0	1086	723	100	| Subfamily F
scaffold-UTQR-2017563-Tabebuia_umbellate_6	AT2G26910.1	76.13	1420	338	1	165	1583	1	1420	0	2223	1420	100	| Subfamily G
scaffold-EZXQ-2007432-Cleome_violaceae-B_5	AT5G06530.1	73.03	775	160	9	17	766	1	751	0	972	751	100	| Subfamily G
scaffold-JDTY-2024092-Rhodophiala_pratensis_4	AT2G34660.1	74.56	1631	400	6	76	1699	1	1623	0	2368	1623	100	| Subfamily C
scaffold-XGFU-2004566-Exocarpos_cupressiformis-Nov._4	AT2G34660.1	75.26	1629	389	5	41	1661	1	1623	0	2408	1623	100	| Subfamily C
scaffold-NNGU-2002393-Coriaria_nepalensis_6	AT5G64840.1	75.7	716	149	4	82	796	1	692	0	879	692	100	| Subfamily F
scaffold-QAUE-2124715-Actinidia_chinensis_4	AT2G34660.1	77.23	1629	360	4	61	1684	1	1623	0	2354	1623	100	| Subfamily C
scaffold-TMWO-2011419-Papaver_bracteatum-bulb_4	AT3G55320.1	79.21	1414	279	8	44	1448	1	1408	0	2053	1408	100	| Subfamily B
scaffold-VNMY-2005035-Bischofia_javanica_6	AT3G28860.1	89.22	1252	135	0	119	1370	1	1252	0	2076	1252	100	| Subfamily B
scaffold-MCNW-2011255-MCNW-Cannabis_sativa-3_samples_combined_6	AT2G34660.1	77.04	1629	360	5	73	1693	1	1623	0	2385	1623	100	| Subfamily C
scaffold-DRIL-2011316-Kalanchoe_crenato_diagremontiana_3	AT1G63270.1	79.91	229	46	0	93	321	1	229	9e-139	390	229	100	| Subfamily I
scaffold-KYAD-2011617-Celtis_occidentalis_4	AT1G15520.1	72.13	1435	386	4	52	1484	1	1423	0	2057	1423	100	| Subfamily G
scaffold-JNKW-2097845-Cicerbita_plumieri_3	AT5G64840.1	76.8	707	147	4	24	728	1	692	0	913	692	100	| Subfamily F
scaffold-KTWL-2001275-Kaliphora_madagascariensis_5	AT5G64840.1	77.1	703	149	3	45	746	1	692	0	952	692	100	| Subfamily F
scaffold-BDIW-2057043-Atriplex_hortensis-juvenile_leaf_3	AT1G31770.1	71.88	665	143	8	42	679	1	648	0	909	648	100	| Subfamily G
scaffold-IHPC-2012413-Platycodon_grandiflorus_3	AT3G55320.1	83.98	1411	210	5	44	1441	1	1408	0	2204	1408	100	| Subfamily B
scaffold-THHD-2013843-Elaeocarpus_sylvestris_1	AT3G54540.1	79.26	733	136	4	26	752	1	723	0	1092	723	100	| Subfamily F
scaffold-WAIL-2011859-Laurelia_sempervirens_5	AT1G15520.1	68.86	1461	413	6	120	1576	1	1423	0	2102	1423	100	| Subfamily G
scaffold-SILJ-2083812-Talbotia_elegans_2	AT5G64840.1	75.68	699	162	3	48	745	1	692	0	838	692	100	| Subfamily F
scaffold-INQX-2002937-Salix_acutifolia_4	AT2G26910.1	78.66	1420	303	0	41	1460	1	1420	0	2247	1420	100	| Subfamily G
scaffold-NVGZ-2110756-NVGZ-Cephalotaxus_harringtonia-2_samples_combined_6	AT5G02270.1	74.25	334	79	3	52	384	1	328	4e-158	448	328	100	| Subfamily I
scaffold-FXJC-2008040-Oenothera_rosea-MTJ_672_3	AT3G54540.1	79.24	737	129	9	62	788	1	723	0	1042	723	100	| Subfamily F
scaffold-EDBB-2018522-Polyscias_fruticosa_5	AT2G34660.1	77.84	1629	349	6	2	1624	1	1623	0	2353	1623	100	| Subfamily C
scaffold-LVUS-2058770-LVUS-Cleome_violaceae-2_samples_combined_3	AT1G70610.1	83.33	702	115	1	37	738	1	700	0	1228	700	100	| Subfamily B
scaffold-HJMP-2000151-Astragalus_membranaceus_6	AT3G54540.1	79.32	735	135	5	202	931	1	723	0	1006	723	100	| Subfamily F
scaffold-ACWS-2071007-Arucaria_sp._2	AT3G54540.1	77.47	728	148	5	112	828	1	723	0	1016	723	100	| Subfamily F
scaffold-GMHZ-2147512-GMHZ-Cryptomeria_japonica-2_samples_combined_5	AT3G54540.1	77.98	731	140	7	127	844	1	723	0	1068	723	100	| Subfamily F
scaffold-CVDF-2099975-Simmondsia_chinensis_5	AT1G63270.1	82.61	230	39	1	20	249	1	229	9e-135	375	229	100	| Subfamily I
scaffold-GVCB-2005497-Oenothera_affinis-MTJ_529_6	AT2G34660.1	75.81	1641	376	13	82	1719	1	1623	0	2344	1623	100	| Subfamily C
scaffold-PBUU-2012452-Lygodium_japonicum_1	AT4G19210.1	91.24	605	53	0	24	628	1	605	0	1157	605	100	| Subfamily E
scaffold-WCLG-2010997-Adiantum_aleuticum_6	AT4G19210.1	91.4	605	52	0	5	609	1	605	0	1148	605	100	| Subfamily E
scaffold-VDKG-2107845-VDKG-Cleome_gynandra-2_samples_combined_4	AT5G58270.1	79.92	737	105	7	17	719	1	728	0	1130	728	100	| Subfamily B
scaffold-WEAC-2081954-Strobilanthes_dyerianus_3	AT5G02270.1	79.52	332	62	3	93	422	1	328	4e-168	474	328	100	| Subfamily I
scaffold-GCFE-2014807-Verbena_hastata_1	AT2G34660.1	77.76	1628	350	6	122	1742	1	1623	0	2419	1623	100	| Subfamily C
scaffold-WRPP-2016146-Synsepalum_dulcificum_6	AT4G33460.1	67.4	273	78	4	57	320	1	271	3e-120	344	271	100	| Subfamily I
scaffold-HANM-2005797-Pholisma_arenarium_2	AT2G28070.1	78.52	731	148	5	85	807	1	730	0	1076	730	100	| Subfamily G
scaffold-SVQC-2012234-Kigelia_africana_3	AT3G54540.1	78.69	732	136	6	78	798	1	723	0	1037	723	100	| Subfamily F
scaffold-TMWO-2003077-Papaver_bracteatum-bulb_5	AT1G64550.1	80.39	719	137	3	55	773	1	715	0	1155	715	100	| Subfamily F
scaffold-WOHL-2033490-WOHL-Schlegelia_parasitica-2_samples_combined_6	AT4G39850.1	75.8	1343	314	6	127	1464	1	1337	0	2042	1337	100	| Subfamily D
scaffold-LLQV-2015635-LLQV-Portulaca_cryptopetala-2_samples_combined_3	AT4G19210.1	92.73	605	44	0	33	637	1	605	0	1178	605	100	| Subfamily E
scaffold-RRID-2021536-Papaver_bracteatum-leaf_2	AT4G19210.1	91.9	605	49	0	54	658	1	605	0	1162	605	100	| Subfamily E
scaffold-AYIY-2003406-Ruellia_brittoniana_6	AT2G34660.1	76.15	1627	376	7	89	1707	1	1623	0	2430	1623	100	| Subfamily C
scaffold-ZJUL-2011641-Rhodiola_rosea_4	AT2G26910.1	75.4	1423	347	2	127	1549	1	1420	0	2201	1420	100	| Subfamily G
scaffold-WZFE-2197780-Ascarina_rubricaulis_3	AT2G34660.1	75.21	1630	392	6	105	1729	1	1623	0	2399	1623	100	| Subfamily C
scaffold-JYOB-2002259-Oenothera_filiformis-MTJ_380_1	AT4G19210.1	91.4	605	52	0	48	652	1	605	0	1151	605	100	| Subfamily E
scaffold-BGXB-2005038-Plagiomnium_insigne_2	AT4G19210.1	90.59	606	56	1	52	657	1	605	0	1139	605	100	| Subfamily E
scaffold-DDRL-2072224-Tragopogon_dubius_4	AT5G64840.1	78.03	710	134	5	49	754	1	692	0	945	692	100	| Subfamily F
scaffold-FCCA-2000442-Boswellia_sacra_5	AT1G15520.1	73.16	1442	365	4	69	1507	1	1423	0	2060	1423	100	| Subfamily G
scaffold-JRNA-2013529-Phyllocladus_hypohyllus_3	AT3G54540.1	77.47	728	142	8	50	760	1	723	0	1055	723	100	| Subfamily F
scaffold-PMTB-2022779-PMTB-Oenothera_gaura-5_samples_combined_1	AT2G26910.1	78.94	1420	297	2	68	1485	1	1420	0	2267	1420	100	| Subfamily G
scaffold-BSEY-2013505-Daenikera_sp._2	AT3G54540.1	79.4	738	131	7	50	781	1	723	0	1087	723	100	| Subfamily F
scaffold-POZS-2134654-POZS-Linum_usitatissimum-3_samples_combined_1	AT2G26910.1	78.45	1420	306	0	89	1508	1	1420	0	2298	1420	100	| Subfamily G
scaffold-TMMR-2015079-Portulaca_cryptopetala-juvenile_leaf_6	AT4G19210.1	92.73	605	44	0	33	637	1	605	0	1176	605	100	| Subfamily E
scaffold-LHLE-2003293-Cystopteris_fragilis_1	AT4G19210.1	91.57	605	51	0	8	612	1	605	0	1147	605	100	| Subfamily E
scaffold-JMJV-2003204-Oenothera_gaura-MTJ_671_5	AT4G19210.1	91.4	605	52	0	44	648	1	605	0	1148	605	100	| Subfamily E
scaffold-JZVE-2007572-Parasitaxus_usta_4	AT3G55320.1	76.77	1412	313	5	100	1500	1	1408	0	2042	1408	100	| Subfamily B
scaffold-RQUG-2149638-RQUG-Hakea_prostrata-2_samples_combined_2	AT4G19210.1	93.22	605	41	0	48	652	1	605	0	1176	605	100	| Subfamily E
scaffold-OKEF-2000822-Hibbertia_grossulariifolia_6	AT5G64840.1	74.75	713	157	4	159	869	1	692	0	884	692	100	| Subfamily F
scaffold-KPTE-2001398-Bixa_orellana_5	AT1G64550.1	83.68	717	114	2	26	741	1	715	0	1179	715	100	| Subfamily F
scaffold-HTFH-2009372-Onoclea_sensibilis_2	AT3G54540.1	71.47	729	193	4	5	724	1	723	0	942	723	100	| Subfamily F
scaffold-IOVS-2014911-Pseudotsuga_menziesii_5	Os01t0976100-01	78.95	551	102	4	145	690	1	542	0	747	542	100	| Subfamily B
scaffold-WOBD-2021215-Limonium_spectabile_2	AT1G64550.1	81.06	718	133	2	56	773	1	715	0	1135	715	100	| Subfamily F
scaffold-ZSGF-2020220-ZSGF-Psychotria_ipecacuanha-2_samples_combined_4	AT5G64840.1	76.66	707	145	5	92	793	1	692	0	970	692	100	| Subfamily F
scaffold-RFSD-2019007-RFSD-Lactuca_graminifolia-2_samples_combined_6	AT5G02270.1	80.61	330	54	4	125	446	1	328	2e-169	475	328	100	| Subfamily I
scaffold-JRNA-2014715-Phyllocladus_hypohyllus_1	AT2G41700.1	62.64	1935	649	14	113	2026	1	1882	0	2337	1882	100	| Subfamily A
scaffold-WOGB-2095422-Andreaea_rupestris_6	AT4G19210.1	90.58	605	57	0	78	682	1	605	0	1139	605	100	| Subfamily E
scaffold-SQCF-2012063-Dryas_octopetala_6	AT2G26910.1	80.28	1420	277	1	103	1519	1	1420	0	2213	1420	100	| Subfamily G
scaffold-UJGI-2011239-UJGI-Oenothera_rosea-4_samples_combined_4	AT3G54540.1	79.24	737	129	9	37	763	1	723	0	1044	723	100	| Subfamily F
scaffold-ENQF-2001584-Lycopodium_annotinum_3	AT4G19210.1	90.08	605	59	1	69	672	1	605	0	1143	605	100	| Subfamily E
scaffold-ZCDJ-2011434-Acacia_argyrophylla-Nov._1	AT5G64840.1	75.84	716	149	3	66	781	1	692	0	941	692	100	| Subfamily F
scaffold-LFII-2053787-Linum_perenne-veg._1	AT4G19210.1	91.57	605	51	0	75	679	1	605	0	1163	605	100	| Subfamily E
scaffold-EJCM-2006971-EJCM-Lindenbergia_philippensis-2_samples_combined_3	AT2G26910.1	75.85	1420	343	0	112	1531	1	1420	0	2156	1420	100	| Subfamily G
scaffold-GNQG-2001646-Encephalartos_barteri_3	AT3G54540.1	77.37	729	148	6	41	758	1	723	0	1046	723	100	| Subfamily F
scaffold-UPZX-2000452-Cleome_viscosa_1	AT4G33460.1	82.35	272	39	3	12	275	1	271	5e-151	421	271	100	| Subfamily I
scaffold-IRAF-2020248-IRAF-Argemone_mexicana-5_samples_combined_4	AT3G54540.1	79.29	734	132	7	31	755	1	723	0	1049	723	100	| Subfamily F
scaffold-NUSE-2067777-Conzya_canadensis-glyphosate_resistant_6	AT2G34660.1	76.15	1627	373	4	74	1689	1	1623	0	2343	1623	100	| Subfamily C
scaffold-MHYG-2087636-MHYG-Conzya_canadensis-2_samples_combined_3	AT2G34660.1	76.15	1627	373	4	74	1689	1	1623	0	2343	1623	100	| Subfamily C
scaffold-NHUA-2078598-Castanea_crenata_1	AT5G13580.1	73.87	754	163	9	162	908	1	727	0	1025	727	100	| Subfamily G
scaffold-AAXJ-2057265-AAXJ-Atriplex_prostrata-2_samples_combined_3	AT2G26910.1	74.15	1420	362	3	21	1435	1	1420	0	2207	1420	100	| Subfamily G
scaffold-PMRP-2011313-Cannabis_sativa-stem_3	AT2G34660.1	76.93	1630	362	5	53	1675	1	1623	0	2366	1623	100	| Subfamily C
scaffold-MUCT-2000246-Atriplex_prostrata-juvenile_leaf_5	AT3G54540.1	76.21	723	164	3	46	760	1	723	0	964	723	100	| Subfamily F
scaffold-VNMY-2017901-Bischofia_javanica_1	AT3G54540.1	81.43	727	130	3	31	756	1	723	0	1097	723	100	| Subfamily F
scaffold-SIZE-2017670-Passiflora_caerulea_3	AT2G34660.1	78.4	1630	340	4	69	1693	1	1623	0	2478	1623	100	| Subfamily C
scaffold-IYDF-2002318-Thymus_vulgaris_1	AT1G15520.1	68.12	1471	414	8	413	1876	1	1423	0	1984	1423	100	| Subfamily G
scaffold-AXNH-2002643-AXNH-Oenothera_filiformis-3_samples_combined_1	AT4G19210.1	91.4	605	52	0	78	682	1	605	0	1150	605	100	| Subfamily E
scaffold-TUHA-2005494-Eschscholzia_californica-flower_bud_4	AT2G34660.1	75.58	1634	383	5	70	1698	1	1623	0	2434	1623	100	| Subfamily C
scaffold-GSZA-2016203-Lonicera_japonica_3	AT2G13610.1	68.8	657	173	9	53	685	1	649	0	794	649	100	| Subfamily G
scaffold-VTOK-2011179-Orobanche_fasciculata-flower_buds_2	AT2G34660.1	76.11	1628	376	5	126	1745	1	1623	0	2384	1623	100	| Subfamily C
scaffold-MCNW-2006631-MCNW-Cannabis_sativa-3_samples_combined_6	AT4G19210.1	92.56	605	45	0	54	658	1	605	0	1164	605	100	| Subfamily E
scaffold-TQKZ-2015767-Angelica_archangelica_5	AT3G28860.1	89.38	1252	133	0	79	1330	1	1252	0	2141	1252	100	| Subfamily B
scaffold-QKMG-2015276-Phoradendron_serotinum_5	AT3G54540.1	77.93	734	145	5	165	892	1	723	0	1047	723	100	| Subfamily F
scaffold-YMUO-2008547-Punica_granatum-developing_seeds_A_4	AT4G39850.1	77.98	1344	283	5	111	1448	1	1337	0	2041	1337	100	| Subfamily D
scaffold-RLCS-2054271-Flaveria_trinervia-juvenile_leaf_2	AT5G64840.1	78.16	705	137	3	29	729	1	692	0	924	692	100	| Subfamily F
scaffold-XBKS-2014373-Thyridolepis_mitchelliana_3	AT2G34660.1	72.75	1633	433	8	49	1679	1	1623	0	2287	1623	100	| Subfamily C
scaffold-PUCW-2048299-Agastache_rugosa_2	AT5G02270.1	81.63	332	54	3	59	387	1	328	7e-177	492	328	100	| Subfamily I
scaffold-YZVJ-2052357-Cephalotus_follicularis_2	AT3G54540.1	80.57	736	128	5	58	791	1	723	0	1078	723	100	| Subfamily F
scaffold-CVDF-2016635-Simmondsia_chinensis_2	AT2G41700.1	68.97	1895	570	8	27	1916	1	1882	0	2520	1882	100	| Subfamily A
scaffold-WWQZ-2023653-Medinilla_magnifica_1	AT3G54540.1	79.26	728	142	6	44	767	1	723	0	1030	723	100	| Subfamily F
scaffold-POPJ-2016791-Pteris_vittata_3	AT4G19210.1	90.91	605	55	0	33	637	1	605	0	1145	605	100	| Subfamily E
scaffold-COAQ-2002376-Malesherbia_fasiculata_5	AT3G47780.1	61.7	953	342	10	78	1025	1	935	0	1110	935	100	| Subfamily A
scaffold-POZS-2041112-POZS-Linum_usitatissimum-3_samples_combined_4	AT1G15520.1	69.24	1440	421	5	51	1485	1	1423	0	2022	1423	100	| Subfamily G
scaffold-GOQJ-2008304-Argemone_mexicana-stem_2	AT2G34660.1	75.86	1628	382	6	33	1654	1	1623	0	2424	1623	100	| Subfamily C
scaffold-UUJS-2118051-Nageia_nagi_6	AT3G55320.1	76.31	1414	318	6	564	1966	1	1408	0	2038	1408	100	| Subfamily B
scaffold-FUPX-2015271-Tragopogon_pratensis_1	AT2G34660.1	75.03	1626	395	5	95	1712	1	1623	0	2299	1623	100	| Subfamily C
scaffold-VTOK-2024311-Orobanche_fasciculata-flower_buds_5	AT3G54540.1	76.13	733	153	6	79	799	1	723	0	1025	723	100	| Subfamily F
scaffold-LWCK-2005174-Lycium_barbarum_5	AT4G19210.1	92.74	606	43	1	57	662	1	605	0	1172	605	100	| Subfamily E
scaffold-AJFN-2011800-Mydocarpus_sp._1	AT3G28860.1	89.14	1252	136	0	125	1376	1	1252	0	2086	1252	100	| Subfamily B
scaffold-POZS-2024956-POZS-Linum_usitatissimum-3_samples_combined_6	AT1G31770.1	76.71	657	144	4	16	672	1	648	0	989	648	100	| Subfamily G
scaffold-ZJDK-2009275-Sessuvium_ventricosum-juvenile_leaf_6	AT1G63270.1	85.15	229	34	0	45	273	1	229	3e-140	389	229	100	| Subfamily I
scaffold-LWCK-2014263-Lycium_barbarum_1	AT1G67940.1	68.03	269	80	1	33	301	1	263	9e-117	335	263	100	| Subfamily I
scaffold-OKEF-2099943-Hibbertia_grossulariifolia_6	AT1G15520.1	71.19	1451	383	5	216	1659	1	1423	0	2075	1423	100	| Subfamily G
scaffold-SSDU-2000058-SSDU-Papaver_bracteatum-3_samples_combined_3	AT1G64550.1	80.39	719	137	3	55	773	1	715	0	1155	715	100	| Subfamily F
scaffold-HTFH-2041904-Onoclea_sensibilis_5	AT4G19210.1	91.24	605	53	0	31	635	1	605	0	1147	605	100	| Subfamily E
scaffold-CGDN-2072297-Tetraclinis_sp._2	AT3G54540.1	77.53	730	145	6	29	746	1	723	0	1070	723	100	| Subfamily F
scaffold-FFGR-2001708-Netrium_digitus_4	AT4G19210.1	88.1	605	71	1	52	655	1	605	0	1120	605	100	| Subfamily E
scaffold-TXVB-2075827-Lunularia_cruciata_1	AT4G19210.1	90.74	605	56	0	66	670	1	605	0	1149	605	100	| Subfamily E
scaffold-GDZS-2031738-Byblis_gigantea_3	AT2G26910.1	76.2	1420	338	0	26	1445	1	1420	0	2136	1420	100	| Subfamily G
scaffold-ODDO-2106048-Ardisia_humilis_4	AT2G26910.1	76.35	1421	335	1	62	1482	1	1420	0	2234	1420	100	| Subfamily G
scaffold-VGHH-2003749-Hydrastis_canadensis_3	AT2G26910.1	75.81	1422	342	2	60	1481	1	1420	0	2078	1420	100	| Subfamily G
scaffold-UGNK-2006396-Marattia_attenuata_3	AT4G19210.1	90.91	605	55	0	70	674	1	605	0	1148	605	100	| Subfamily E
scaffold-WYIG-2029149-Dombeya_burgessiae_1	AT1G31770.1	77.13	656	124	5	49	686	1	648	0	932	648	100	| Subfamily G
scaffold-SBZH-2014192-Pennantia_corymbosa_6	AT5G02270.1	82.53	332	50	3	32	359	1	328	2e-177	495	328	100	| Subfamily I
scaffold-JPDJ-2017205-Symplocus_sp._4	AT2G26910.1	77.32	1420	322	0	28	1447	1	1420	0	2269	1420	100	| Subfamily G
scaffold-IPUI-2022414-Flaveria_brownii-mature_leaf_2	AT3G54540.1	73.64	736	169	4	1	724	1	723	0	1008	723	100	| Subfamily F
scaffold-CYVA-2019822-Cimicifuga_racemosa_2	AT3G55320.1	82.78	1411	227	4	63	1460	1	1408	0	2297	1408	100	| Subfamily B
scaffold-MIKW-2001558-Papaver_somniferum-root_4	AT3G55320.1	78.64	1414	287	8	87	1491	1	1408	0	1995	1408	100	| Subfamily B
scaffold-HNCF-2003379-Linum_hirsutum_6	AT1G15520.1	70.33	1439	406	7	36	1469	1	1423	0	2060	1423	100	| Subfamily G
scaffold-EILE-2042695-Rhamnus_japonica_4	AT1G31770.1	76.67	660	142	6	47	706	1	648	0	982	648	100	| Subfamily G
scaffold-EQDA-2058547-Salvia_spp._1	AT3G54540.1	75.96	728	161	4	61	779	1	723	0	989	723	100	| Subfamily F
scaffold-RKLL-2019085-Copaifera_officianalis_1	AT2G39480.1	86.21	1407	189	2	88	1489	1	1407	0	2277	1407	100	| Subfamily B
scaffold-ENCD-2001000-Alternanthera_brasileana-juvenile_leaf_4	AT4G19210.1	89.54	612	57	2	64	675	1	605	0	1139	605	100	| Subfamily E
scaffold-WHNV-2011400-Micromeria_fruticosa_6	AT3G55320.1	83.51	1413	217	4	138	1539	1	1408	0	2307	1408	100	| Subfamily B
scaffold-LEMW-2002575-LEMW-Curcuma_olena-2_samples_combined_6	AT5G64840.1	73.92	717	157	6	66	777	1	692	0	896	692	100	| Subfamily F
scaffold-DSUV-2002244-Asclepia_curassavica_2	AT1G15520.1	68.7	1444	426	5	50	1488	1	1423	0	2064	1423	100	| Subfamily G
scaffold-ZRIN-2017240-Uncarina_grandidieri_1	AT5G02270.1	83.54	328	52	2	63	388	1	328	0	504	328	100	| Subfamily I
scaffold-LVUS-2009018-LVUS-Cleome_violaceae-2_samples_combined_1	AT5G06530.1	72.84	777	160	10	17	768	1	751	0	972	751	100	| Subfamily G
scaffold-AWQB-2056793-Picea_engelmanii_6	AT5G64840.1	68.47	720	194	6	139	853	1	692	0	842	692	100	| Subfamily F
scaffold-IFLI-2005775-Callitris_gracilis-March_6	AT3G54540.1	78.46	729	141	7	30	748	1	723	0	1035	723	100	| Subfamily F
scaffold-GNQG-2087458-Encephalartos_barteri_5	AT2G34660.1	69.32	1633	488	7	54	1683	1	1623	0	2184	1623	100	| Subfamily C
scaffold-GETL-2015955-Pogostemon_sp._3	AT1G64550.1	79.33	721	138	3	40	755	1	715	0	1117	715	100	| Subfamily F
scaffold-HRVY-2005565-Flaveria_trinervia-mature_leaf_1	AT3G54540.1	73.37	736	171	4	50	773	1	723	0	1007	723	100	| Subfamily F
scaffold-PDIE-2003898-Cannabis_sativa-xylem_6	AT4G19210.1	92.56	605	45	0	48	652	1	605	0	1165	605	100	| Subfamily E
scaffold-KVAY-2014784-Trubulus_eichlerianus_5	AT1G63270.1	86.9	229	30	0	34	262	1	229	4e-140	393	229	100	| Subfamily I
scaffold-BDJQ-2013878-Zingiber_officinale-young_leaves_3	AT5G64840.1	73.71	719	155	7	22	733	1	692	0	887	692	100	| Subfamily F
scaffold-XDDT-2017834-Argyrochosma_nivea_2	AT4G19210.1	91.74	605	50	0	18	622	1	605	0	1147	605	100	| Subfamily E
scaffold-JGYZ-2003660-Holarrhena_pubescens_5	AT1G15520.1	66.44	1448	458	4	125	1569	1	1423	0	1861	1423	100	| Subfamily G
scaffold-WPHN-2000368-Idiospermum_australiense_6	AT2G26910.1	74.08	1439	351	6	101	1536	1	1420	0	2111	1420	100	| Subfamily G
scaffold-GVCB-2047790-Oenothera_affinis-MTJ_529_2	AT2G13610.1	68.04	654	183	5	34	666	1	649	0	802	649	100	| Subfamily G
scaffold-STDO-2002533-Papaver_setigerum-flower_bud_3	AT4G19210.1	92.23	605	47	0	24	628	1	605	0	1163	605	100	| Subfamily E
scaffold-NGRR-2008913-Ternstroemia_gymnanthera_6	AT3G54540.1	78.21	739	141	5	40	774	1	723	0	1043	723	100	| Subfamily F
scaffold-IHPC-2010067-Platycodon_grandiflorus_4	AT4G33460.1	64.94	271	86	3	30	291	1	271	2e-115	331	271	100	| Subfamily I
scaffold-OYST-2004805-Alternanthera_sessilis-juvenile_leaf_4	AT4G19210.1	91.09	606	53	1	62	667	1	605	0	1156	605	100	| Subfamily E
scaffold-KNMB-2005205-Lathyrus_sativus_1	AT3G54540.1	78.6	729	137	6	57	772	1	723	0	1073	723	100	| Subfamily F
scaffold-SOHV-2085504-Panicum_miliaceum_A_5	AT2G34660.1	73.18	1633	426	9	26	1656	1	1623	0	2282	1623	100	| Subfamily C
scaffold-UHBY-2011379-Oresitrophe_rupifraga_2	AT1G15520.1	72.09	1444	380	3	73	1514	1	1423	0	2108	1423	100	| Subfamily G
scaffold-CVDF-2020414-Simmondsia_chinensis_3	AT2G28070.1	77.84	731	152	5	272	993	1	730	0	1070	730	100	| Subfamily G
scaffold-SZPD-2003773-Tetrastigma_voinierianum_2	AT2G34660.1	77.51	1632	352	6	83	1708	1	1623	0	2481	1623	100	| Subfamily C
scaffold-UCNM-2010151-Ajuga_reptans_6	AT3G54540.1	78.47	734	138	5	79	803	1	723	0	1051	723	100	| Subfamily F
scaffold-XRTZ-2027492-Roya_obtusa_6	AT4G19210.1	84.39	615	84	3	73	685	1	605	0	1064	605	100	| Subfamily E
scaffold-NMGG-2064950-Hypecoum_procumbens_1	AT3G54540.1	76.61	731	155	5	46	768	1	723	0	1055	723	100	| Subfamily F
scaffold-DFHO-2057140-Danaea_nodosa_4	AT4G19210.1	90.58	605	57	0	35	639	1	605	0	1144	605	100	| Subfamily E
scaffold-WGET-2010366-Kochia_scoparia_5	AT1G15520.1	71.47	1437	392	7	48	1480	1	1423	0	2090	1423	100	| Subfamily G
scaffold-SJAN-2058330-Oenothera_serrulata-MTJ_70_2	AT1G64550.1	81.28	716	128	2	5	715	1	715	0	1152	715	100	| Subfamily F
scaffold-BJSW-2013256-BJSW-Cannabis_sativa-4_samples_combined_5	AT2G34660.1	76.93	1630	362	5	73	1695	1	1623	0	2364	1623	100	| Subfamily C
scaffold-HAEU-2007146-Berberidopsis_beckleri_4	AT3G47780.1	68.35	951	284	6	86	1035	1	935	0	1266	935	100	| Subfamily A
scaffold-JVSZ-2015214-Equisetum_hymale_4	AT3G54540.1	70.03	734	208	5	10	742	1	723	0	984	723	100	| Subfamily F
scaffold-PPPZ-2019964-Rhododendron_scopulorum_4	AT5G64840.1	75.21	718	152	5	85	802	1	692	0	943	692	100	| Subfamily F
scaffold-ZBPY-2035728-ZBPY-Alternanthera_brasileana-2_samples_combined_3	AT1G63270.1	84.28	229	36	0	1	229	1	229	2e-138	385	229	100	| Subfamily I
scaffold-NVGZ-2012163-NVGZ-Cephalotaxus_harringtonia-2_samples_combined_6	AT2G41700.1	63	1935	650	16	204	2125	1	1882	0	2390	1882	100	| Subfamily A
scaffold-CAIX-2039643-Melia_azedarach_6	AT1G03905.1	78.08	292	61	2	6	296	1	290	5e-152	426	290	100	| Subfamily I
scaffold-LHSH-2073245-LHSH-Punica_granatum-2_samples_combined_6	AT3G54540.1	81.66	736	119	6	66	798	1	723	0	1058	723	100	| Subfamily F
scaffold-FZQN-2002921-Silene_latifolia_5	AT4G19210.1	89.92	605	55	1	29	627	1	605	0	1134	605	100	| Subfamily E
scaffold-BSEY-2085735-Daenikera_sp._3	AT5G64840.1	74.72	716	156	4	7	721	1	692	0	982	692	100	| Subfamily F
scaffold-ZHEE-2004131-Ziziphus_jujuba_4	AT5G64840.1	77.05	719	137	5	64	781	1	692	0	953	692	100	| Subfamily F
scaffold-NJJO-2001493-Pilostyles_thunbergii_2	AT2G26910.1	69.22	1423	433	3	47	1467	1	1420	0	1886	1420	100	| Subfamily G
scaffold-LHLE-2073651-Cystopteris_fragilis_6	AT3G54540.1	71.21	726	200	4	15	734	1	723	0	919	723	100	| Subfamily F
scaffold-CGDN-2073219-Tetraclinis_sp._6	AT2G41700.1	62.44	1933	664	17	37	1958	1	1882	0	2357	1882	100	| Subfamily A
scaffold-DWAP-2045314-Oenothera_biennis-MTJ_676_1	AT1G67940.1	69.6	273	71	4	7	277	1	263	3e-126	355	263	100	| Subfamily I
scaffold-STKY-2079424-Balanophora_fungosa_6	AT1G15520.1	67.4	1445	445	5	96	1536	1	1423	0	1982	1423	100	| Subfamily G
scaffold-STDO-2019753-Papaver_setigerum-flower_bud_4	AT1G64550.1	79.72	720	141	4	26	745	1	715	0	1143	715	100	| Subfamily F
scaffold-TVSH-2071995-Bituminaria_bituminosa_1	AT5G64840.1	77.76	706	133	4	97	792	1	692	0	919	692	100	| Subfamily F
scaffold-ZSGF-2002149-ZSGF-Psychotria_ipecacuanha-2_samples_combined_1	AT2G34660.1	77.24	1630	357	6	202	1824	1	1623	0	2432	1623	100	| Subfamily C
scaffold-TRRQ-2019110-TRRQ-Narcissus_viridiflorus-2_samples_combined_2	AT2G34660.1	74	1631	407	7	77	1698	1	1623	0	2274	1623	100	| Subfamily C
scaffold-URZI-2012510-Epifagus_virginiana_1	AT1G64550.1	80.14	725	130	4	10	730	1	715	0	1103	715	100	| Subfamily F
scaffold-HMHL-2011086-Marchantia_paleacea-non_mycorrizal_4	AT4G19210.1	90.41	605	58	0	105	709	1	605	0	1149	605	100	| Subfamily E
scaffold-NNGU-2002392-Coriaria_nepalensis_6	AT5G64840.1	75.63	718	146	5	89	803	1	692	0	879	692	100	| Subfamily F
scaffold-UUJS-2006964-Nageia_nagi_2	AT1G15520.1	59.19	1431	540	12	15	1409	1	1423	0	1739	1423	100	| Subfamily G
scaffold-AXNH-2002644-AXNH-Oenothera_filiformis-3_samples_combined_1	AT4G19210.1	91.4	605	52	0	78	682	1	605	0	1152	605	100	| Subfamily E
scaffold-ESYX-2000355-Cunninghamia_lanceolata-branch_apex_with_needles_5	AT3G54540.1	77.09	729	150	5	62	779	1	723	0	1031	723	100	| Subfamily F
scaffold-XLGK-2057857-Podocarpus_rubens_5	AT5G02270.1	75.3	332	77	2	74	404	1	328	2e-159	452	328	100	| Subfamily I
scaffold-QSKP-2045946-Polansia_trachysperma_1	AT4G25450.1	84.26	718	106	5	2	716	1	714	0	1117	714	100	| Subfamily B
scaffold-PVGM-2152309-Oncotheca_balansae_5	AT5G64840.1	75.91	718	146	5	58	774	1	692	0	958	692	100	| Subfamily F
scaffold-BDJQ-2014621-Zingiber_officinale-young_leaves_3	AT2G34660.1	74.17	1630	410	5	96	1721	1	1623	0	2373	1623	100	| Subfamily C
scaffold-BNDE-2024674-Hypericum_perforatum_5	AT1G31770.1	75.42	655	133	5	6	639	1	648	0	944	648	100	| Subfamily G
scaffold-STDO-2019754-Papaver_setigerum-flower_bud_5	AT1G64550.1	79.58	720	142	4	26	745	1	715	0	1140	715	100	| Subfamily F
scaffold-WWSS-2003711-Taxus_baccata_5	AT3G54540.1	78.27	727	146	5	5	723	1	723	0	1045	723	100	| Subfamily F
scaffold-PTLU-2004930-Staphylea_trifolia_5	AT5G02270.1	82.83	332	49	3	40	367	1	328	4e-180	499	328	100	| Subfamily I
scaffold-CDFR-2064759-Manoao_colensoi_4	AT3G54540.1	77.58	727	144	5	81	792	1	723	0	1037	723	100	| Subfamily F
scaffold-WSYE-2002038-Conzya_canadensis-glyphosate_suseptible_4	AT1G15520.1	67.73	1444	435	7	57	1490	1	1423	0	2062	1423	100	| Subfamily G
scaffold-YMUO-2057744-Punica_granatum-developing_seeds_A_6	AT3G54540.1	81.66	736	119	6	64	796	1	723	0	1058	723	100	| Subfamily F
scaffold-YRHD-2055253-Antirrhinum_braun-blanquetii_4	AT3G13220.1	70.55	696	166	6	43	710	1	685	0	994	685	100	| Subfamily G
scaffold-BHYC-2005190-Linum_lewisii_2	AT5G02270.1	83.84	328	44	3	58	376	1	328	3e-179	501	328	100	| Subfamily I
scaffold-WKCY-2004218-Urtica_dioica_4	AT3G55320.1	83.98	1411	213	8	45	1445	1	1408	0	2144	1408	100	| Subfamily B
scaffold-MYZV-2055819-Tropaeolum_peregrinum_1	AT1G03905.1	76.61	295	64	2	4	298	1	290	2e-150	419	290	100	| Subfamily I
scaffold-YNUE-2095946-YNUE-Punica_granatum-4_samples_combined_5	AT3G55320.1	83.3	1413	226	5	124	1531	1	1408	0	2222	1408	100	| Subfamily B
scaffold-WWQZ-2027769-Medinilla_magnifica_6	AT1G67940.1	65.68	271	85	2	16	286	1	263	4e-111	321	263	100	| Subfamily I
scaffold-WXVX-2076064-Ledum_palustre_6	AT3G54540.1	76.47	731	163	4	13	742	1	723	0	1033	723	100	| Subfamily F
scaffold-AEPI-2013011-Linum_leonii_6	AT3G55320.1	83.62	1410	222	5	117	1519	1	1408	0	2317	1408	100	| Subfamily B
scaffold-OSHQ-2011909-Sarcandra_glabra_2	AT2G26910.1	74.56	1427	355	5	24	1449	1	1420	0	2112	1420	100	| Subfamily G
scaffold-DOVJ-2002496-Leontopodium_alpinum_6	AT4G19210.1	91.57	605	51	0	23	627	1	605	0	1163	605	100	| Subfamily E
scaffold-DTNC-2006610-Sinningia_tuberosa_1	AT2G26910.1	75.07	1420	354	0	28	1447	1	1420	0	2051	1420	100	| Subfamily G
scaffold-NUSE-2011320-Conzya_canadensis-glyphosate_resistant_1	AT3G54540.1	75.2	734	158	5	62	782	1	723	0	1002	723	100	| Subfamily F
scaffold-ZCDJ-2097230-Acacia_argyrophylla-Nov._4	AT4G19210.1	90.43	606	56	2	42	646	1	605	0	1139	605	100	| Subfamily E
scaffold-WBOD-2004147-Magnolia_grandiflora_2	AT5G64840.1	74.72	716	156	3	63	777	1	692	0	853	692	100	| Subfamily F
scaffold-PTLU-2025514-Staphylea_trifolia_6	AT3G13220.1	77.44	687	145	8	23	701	1	685	0	1020	685	100	| Subfamily G
scaffold-ZLOA-2104856-Cleome_gynandra-juvenile_leaf_2	AT3G54540.1	86.34	725	94	4	29	750	1	723	0	1130	723	100	| Subfamily F
scaffold-MYZV-2013038-Tropaeolum_peregrinum_6	AT4G19210.1	91.57	605	51	0	138	742	1	605	0	1167	605	100	| Subfamily E
scaffold-BFMT-2073846-Argemone_mexicana-developing_fruit_5	AT5G64840.1	76.5	715	144	7	8	721	1	692	0	890	692	100	| Subfamily F
scaffold-AXNH-2015887-AXNH-Oenothera_filiformis-3_samples_combined_4	AT3G55320.1	82.24	1419	228	11	70	1475	1	1408	0	2175	1408	100	| Subfamily B
scaffold-VXKB-2064614-Ipomoea_purpurea-leaf_stem_flower_4	AT3G54540.1	79.86	725	136	4	45	761	1	723	0	1047	723	100	| Subfamily F
scaffold-PHOQ-2026219-Orobanche_fasciculata-stem_5	AT3G54540.1	76.13	733	153	6	81	801	1	723	0	1023	723	100	| Subfamily F
scaffold-YRBQ-2016362-YRBQ-Flaveria_angustifolia-2_samples_combined_1	AT2G34660.1	75.45	1625	386	4	81	1694	1	1623	0	2322	1623	100	| Subfamily C
scaffold-DJSE-2024051-DJSE-Ophioglossum_vulgatum-2_samples_combined_6	AT4G19210.1	91.4	605	52	0	33	637	1	605	0	1154	605	100	| Subfamily E
scaffold-LNER-2000777-Casuarina_glauca_4	AT2G26910.1	75.94	1430	334	2	24	1453	1	1420	0	2123	1420	100	| Subfamily G
scaffold-ICUS-2055194-Oenothera_laciniata-MTJ_98_3	AT1G67940.1	69.96	273	70	4	8	278	1	263	2e-126	357	263	100	| Subfamily I
scaffold-EXHX-2010803-Flaveria_angustifolia-juvenile_leaf_4	AT3G54540.1	75.82	736	153	5	41	764	1	723	0	1025	723	100	| Subfamily F
scaffold-LFQH-2052359-Portulaca_amilis-juvenile_leaf_3	AT2G28070.1	74.59	732	180	3	79	806	1	730	0	1011	730	100	| Subfamily G
scaffold-WUZV-2017166-Lindenbergia_philippensis-flower_5	AT3G54540.1	80.11	729	128	4	51	768	1	723	0	1031	723	100	| Subfamily F
scaffold-PAZJ-2061810-Ricinus_communis_2	AT1G63270.1	86.03	229	32	0	35	263	1	229	1e-140	392	229	100	| Subfamily I
scaffold-AUIP-2015380-Phelline_lucida_5	AT2G34660.1	77.96	1629	346	5	69	1690	1	1623	0	2339	1623	100	| Subfamily C
scaffold-VPDX-2011767-Chamaseyce_mesebyranthemum-mature_leaf_6	AT3G54540.1	79.84	729	133	5	59	779	1	723	0	1043	723	100	| Subfamily F
scaffold-LDEL-2007993-LDEL-Portulaca_amilis-2_samples_combined_2	AT2G28070.1	74.59	732	180	3	104	831	1	730	0	1011	730	100	| Subfamily G
scaffold-UCNM-2013994-Ajuga_reptans_4	AT1G31770.1	73.32	656	160	4	24	672	1	648	0	899	648	100	| Subfamily G
scaffold-PIYM-2005896-PIYM-Galax_urceolata-2_samples_combined_1	AT3G54540.1	76.8	724	165	3	33	754	1	723	0	1026	723	100	| Subfamily F
scaffold-KFAL-2000364-Oenothera_rosea-MTJ_392_2	AT4G19210.1	91.4	605	52	0	47	651	1	605	0	1151	605	100	| Subfamily E
scaffold-YRHD-2002790-Antirrhinum_braun-blanquetii_6	AT1G15520.1	65.54	1425	486	4	46	1467	1	1423	0	1937	1423	100	| Subfamily G
scaffold-HNCF-2006180-Linum_hirsutum_6	AT5G64840.1	77.56	713	139	4	45	757	1	692	0	951	692	100	| Subfamily F
scaffold-BERS-2012081-Zaleya_pentandra_6	AT3G54540.1	76.33	731	156	6	76	797	1	723	0	986	723	100	| Subfamily F
scaffold-DLJZ-2006332-Solanum_ptychanthum_1	AT3G54540.1	78.2	734	144	6	25	753	1	723	0	1036	723	100	| Subfamily F
scaffold-TRRQ-2019111-TRRQ-Narcissus_viridiflorus-2_samples_combined_1	AT2G34660.1	74.13	1631	407	6	76	1699	1	1623	0	2281	1623	100	| Subfamily C
scaffold-YBQN-2129698-Odontoschisma_prostratum_6	AT4G19210.1	90.58	605	57	0	38	642	1	605	0	1145	605	100	| Subfamily E
scaffold-WXVX-2075977-Ledum_palustre_3	AT4G19210.1	93.39	605	40	0	75	679	1	605	0	1176	605	100	| Subfamily E
scaffold-OBTI-2007985-Peganum_harmala_2	AT4G33460.1	67.4	273	78	5	107	370	1	271	1e-116	337	271	100	| Subfamily I
scaffold-HAOX-2000066-Spirogyra_sp._1	AT5G64840.1	61.89	698	258	4	44	739	1	692	0	776	692	100	| Subfamily F
scaffold-RLZU-2006176-Oenothera_speciosa-MTJ_112_4	AT3G54540.1	78.83	737	132	9	49	775	1	723	0	1050	723	100	| Subfamily F
scaffold-WQUF-2022911-Nepenthes_alata-lower_leaf_6	AT3G54540.1	79.03	739	137	3	136	872	1	723	0	1085	723	100	| Subfamily F
scaffold-ZBVT-2064414-Chrysobalanus_icaco_2	AT1G31770.1	72.42	689	145	7	84	768	1	648	0	892	648	100	| Subfamily G
scaffold-QZBA-2013332-Papaver_rhoeas-root_3	AT3G55320.1	80.62	1419	261	7	76	1491	1	1408	0	2174	1408	100	| Subfamily B
scaffold-JYOB-2002257-Oenothera_filiformis-MTJ_380_1	AT4G19210.1	91.4	605	52	0	42	646	1	605	0	1150	605	100	| Subfamily E
scaffold-UPZX-2042452-Cleome_viscosa_4	AT1G67940.1	77.94	272	51	2	38	309	1	263	2e-148	414	263	100	| Subfamily I
scaffold-MBQU-2007401-Cleome_gynandra-mature_leaf_3	AT4G33460.1	83.09	272	37	3	60	323	1	271	2e-155	432	271	100	| Subfamily I
scaffold-MTHW-2012066-Platanthera_clavellata_6	AT3G55320.1	79.46	1412	277	5	138	1540	1	1408	0	2110	1408	100	| Subfamily B
scaffold-WBXY-2087988-WBXY-Oenothera_elata-3_samples_combined_6	AT1G67940.1	69.96	273	72	3	28	300	1	263	6e-127	359	263	100	| Subfamily I
scaffold-SDXI-2056463-Ipomoea_purpurea-leaf_2	AT5G02270.1	83.43	332	47	3	9	336	1	328	3e-179	498	328	100	| Subfamily I
scaffold-PJSX-2015722-PJSX-Acacia_pycnantha-2_samples_combined_6	AT3G55320.1	84.96	1410	203	4	120	1522	1	1408	0	2327	1408	100	| Subfamily B
scaffold-DTNC-2056445-Sinningia_tuberosa_3	AT1G64550.1	81.06	718	128	2	20	732	1	715	0	1132	715	100	| Subfamily F
scaffold-WAXR-2040609-Litchi_chinensis_1	AT5G02270.1	85.84	332	39	3	29	356	1	328	0	514	328	100	| Subfamily I
scaffold-DDRL-2015659-Tragopogon_dubius_6	AT3G54540.1	74.52	734	154	6	50	761	1	723	0	982	723	100	| Subfamily F
scaffold-HQRJ-2020782-Loropetalum_chinense_1	AT2G26910.1	78.73	1420	302	0	68	1487	1	1420	0	2279	1420	100	| Subfamily G
scaffold-RXRQ-2140851-Phaeoceros_carolinianus-sporophyte_5	AT4G19210.1	89.59	605	63	0	17	621	1	605	0	1128	605	100	| Subfamily E
scaffold-AJJE-2009568-Terminalia_neotaliala_2	AT3G54540.1	79.78	732	133	6	81	806	1	723	0	1083	723	100	| Subfamily F
scaffold-AQZD-2001300-AQZD-Flaveria_pringlei-2_samples_combined_5	AT3G54540.1	75.54	736	155	5	29	752	1	723	0	1017	723	100	| Subfamily F
scaffold-RZSW-2000329-Flaveria_pringlei-mature_leaf_4	AT3G54540.1	75.54	736	155	5	29	752	1	723	0	1017	723	100	| Subfamily F
scaffold-YCVD-2011502-YCVD-Philadelphus_inodorus-2_samples_combined_6	AT5G02270.1	83.73	332	46	3	14	341	1	328	5e-179	498	328	100	| Subfamily I
scaffold-EDIT-2073691-EDIT-Sessuvium_ventricosum-2_samples_combined_6	AT2G26910.1	70.75	1422	413	2	33	1453	1	1420	0	1953	1420	100	| Subfamily G
scaffold-WWKL-2099334-Tapiscia_sinensis_1	AT1G31770.1	80.03	656	123	3	52	707	1	648	0	1023	648	100	| Subfamily G
scaffold-MBQU-2055406-Cleome_gynandra-mature_leaf_1	AT1G70610.1	83.36	703	114	1	33	735	1	700	0	1225	700	100	| Subfamily B
scaffold-ZSNV-2025875-Papaver_bracteatum-root_2	AT1G64550.1	80.39	719	137	3	31	749	1	715	0	1156	715	100	| Subfamily F
scaffold-NJKC-2005442-Eschscholzia_californica-stem_4	AT2G34660.1	75.74	1628	385	4	84	1706	1	1623	0	2435	1623	100	| Subfamily C
scaffold-XFFT-2053275-Cercocarpus_ledifolius_5	AT5G64840.1	76.57	717	142	4	80	795	1	692	0	944	692	100	| Subfamily F
scaffold-OBOJ-2090935-Hakea_prostrata-leaves_4	AT4G19210.1	93.22	605	41	0	48	652	1	605	0	1174	605	100	| Subfamily E
scaffold-PTLU-2019405-Staphylea_trifolia_1	AT3G54540.1	79.43	734	138	7	31	762	1	723	0	1006	723	100	| Subfamily F
scaffold-UWFU-2003062-Itea_virginica_1	AT5G02270.1	81.33	332	54	3	6	333	1	328	0	504	328	100	| Subfamily I
scaffold-WNGH-2090921-Aulacomnium_heterostichum_4	AT2G34660.1	59.99	1637	637	9	21	1653	1	1623	0	1884	1623	100	| Subfamily C
scaffold-RRID-2104650-Papaver_bracteatum-leaf_3	AT1G64550.1	80.39	719	137	3	30	748	1	715	0	1155	715	100	| Subfamily F
scaffold-FALI-2022795-Calycanthus_floridus_5	AT2G34660.1	75.47	1635	382	7	70	1697	1	1623	0	2457	1623	100	| Subfamily C
scaffold-RICC-2012931-Cystopteris_reevesiana_6	AT4G19210.1	91.57	605	51	0	27	631	1	605	0	1147	605	100	| Subfamily E
scaffold-KPTE-2010102-Bixa_orellana_6	AT1G51500.1	67.39	696	213	5	76	766	1	687	0	912	687	100	| Subfamily G
scaffold-QZZU-2015596-Pyrenacantha_malvifolia_5	AT3G47780.1	65.58	947	312	6	83	1027	1	935	0	1245	935	100	| Subfamily A
scaffold-WFBF-2012175-Podophyllum_peltatum_4	AT2G34660.1	76.71	1627	370	4	59	1680	1	1623	0	2413	1623	100	| Subfamily C
scaffold-BNTL-2019240-Souroubea_exauriculata_4	AT2G34660.1	76.24	1629	375	5	81	1703	1	1623	0	2396	1623	100	| Subfamily C
scaffold-IKFD-2052449-Quassia_amara_5	AT5G02270.1	81.02	332	55	3	20	347	1	328	0	526	328	100	| Subfamily I
scaffold-JOPH-2003023-Psychotria_ipecacuanha-root_culture_5	AT2G34660.1	77.3	1630	356	6	81	1703	1	1623	0	2434	1623	100	| Subfamily C
scaffold-DDRL-2003567-Tragopogon_dubius_2	AT1G15520.1	67.82	1439	437	6	76	1504	1	1423	0	2004	1423	100	| Subfamily G
scaffold-TAGM-2046188-Melissa_officinalis_1	AT5G02270.1	79.27	328	58	3	3	320	1	328	2e-166	464	328	100	| Subfamily I
scaffold-ECSL-2000789-Oenothera_filiformis-MTJ_381_3	AT2G34660.1	74.88	1644	388	14	70	1709	1	1623	0	2327	1623	100	| Subfamily C
scaffold-GJTI-2059676-Cephalotaxus_harringtonia_2	AT5G02270.1	74.25	334	79	3	45	377	1	328	4e-158	447	328	100	| Subfamily I
scaffold-CPLT-2049535-Portulaca_grandiflora_4	AT4G19210.1	92.73	605	44	0	69	673	1	605	0	1176	605	100	| Subfamily E
scaffold-UJWU-2009946-Pleopeltis_polypodioides-dehydrating_fronds_5	AT4G19210.1	91.74	605	50	0	15	619	1	605	0	1152	605	100	| Subfamily E
scaffold-CZPV-2051039-Moringa_oleifera_6	AT1G31770.1	78.63	655	133	3	37	691	1	648	0	966	648	100	| Subfamily G
scaffold-ICUS-2056032-Oenothera_laciniata-MTJ_98_5	AT5G02270.1	80.18	333	61	1	64	396	1	328	7e-172	479	328	100	| Subfamily I
scaffold-VGSX-2070619-Retrophyllum_minus_2	AT5G02270.1	75	332	78	2	69	399	1	328	1e-158	448	328	100	| Subfamily I
scaffold-VTLJ-2009861-Caiophora_chuquitensis_3	AT5G02270.1	84.24	330	48	3	12	339	1	328	0	503	328	100	| Subfamily I
scaffold-ZHMB-2002534-Krameria_lanceolata_1	AT5G02270.1	79.94	334	60	3	38	370	1	328	6e-175	489	328	100	| Subfamily I
scaffold-IRAF-2022926-IRAF-Argemone_mexicana-5_samples_combined_3	AT3G55320.1	80.33	1413	261	8	74	1474	1	1408	0	2056	1408	100	| Subfamily B
scaffold-WMUK-2094112-Schizolaena_sp._6	AT5G02270.1	84.34	332	41	4	34	358	1	328	0	509	328	100	| Subfamily I
scaffold-MZLD-2010286-Ligustrum_sinense_5	AT2G34660.1	76.2	1630	372	6	78	1698	1	1623	0	2367	1623	100	| Subfamily C
scaffold-ZTHV-2084960-Atrichum_angustatum_5	AT4G19210.1	90.25	605	59	0	59	663	1	605	0	1142	605	100	| Subfamily E
scaffold-VVRN-2098198-Lonchitis_hirsuta_2	AT4G19210.1	90.74	605	56	0	58	662	1	605	0	1144	605	100	| Subfamily E
scaffold-YKQR-2003245-YKQR-Hamamelis_virginiana-2_samples_combined_6	AT3G54540.1	79.38	737	136	6	6	740	1	723	0	1052	723	100	| Subfamily F
scaffold-WCZB-2120181-Phaeoceros_carolinianus-gametophyte_1	AT3G55320.1	58.6	1418	554	12	358	1752	1	1408	0	1587	1408	100	| Subfamily B
scaffold-HENI-2012140-Quercus_shumardii_1	AT3G54540.1	79.95	728	133	4	41	760	1	723	0	1080	723	100	| Subfamily F
scaffold-YNUE-2017468-YNUE-Punica_granatum-4_samples_combined_4	AT1G67940.1	69.26	270	76	2	80	349	1	263	3e-130	372	263	100	| Subfamily I
scaffold-XRCX-2021094-Aster_tataricus_5	AT5G64840.1	78.25	699	142	3	47	742	1	692	0	907	692	100	| Subfamily F
scaffold-BDIW-2001454-Atriplex_hortensis-juvenile_leaf_4	AT4G19210.1	88.93	605	67	0	51	655	1	605	0	1098	605	100	| Subfamily E
scaffold-HUSX-2052509-Roridula_gorgonias_6	AT5G02270.1	83.73	332	46	3	4	331	1	328	0	506	328	100	| Subfamily I
scaffold-YNUE-2095678-YNUE-Punica_granatum-4_samples_combined_6	AT3G47780.1	66.63	953	296	9	60	1008	1	935	0	1213	935	100	| Subfamily A
scaffold-BSEY-2009759-Daenikera_sp._2	AT3G47780.1	67.12	952	293	8	73	1021	1	935	0	1226	935	100	| Subfamily A
scaffold-ZFRE-2007429-Phaeoceros_carolinianus-sporophyte_1575_6	AT4G19210.1	89.42	605	64	0	42	646	1	605	0	1132	605	100	| Subfamily E
scaffold-VGSX-2074437-Retrophyllum_minus_3	AT2G41700.1	61.89	1939	657	18	176	2089	1	1882	0	2309	1882	100	| Subfamily A
scaffold-LHLE-2003292-Cystopteris_fragilis_1	AT4G19210.1	91.57	605	51	0	8	612	1	605	0	1147	605	100	| Subfamily E
scaffold-KKDQ-2080392-Salix_viminalis_3	AT5G14100.1	67.99	278	85	2	18	291	1	278	2e-118	338	278	100	| Subfamily I
scaffold-EYRD-2020905-EYRD-Alternanthera_tenella-2_samples_combined_2	AT1G31770.1	70.69	662	159	8	41	681	1	648	0	873	648	100	| Subfamily G
scaffold-UDHA-2028259-Ceratocapnos_vesicaria_1	AT4G19210.1	91.07	605	51	1	31	632	1	605	0	1103	605	100	| Subfamily E
scaffold-CAQZ-2006878-Symphoricarpos_sp._1	AT3G54540.1	77.96	726	150	3	55	773	1	723	0	1052	723	100	| Subfamily F
scaffold-WKCY-2003147-Urtica_dioica_1	AT2G34660.1	75.64	1630	380	5	68	1687	1	1623	0	2434	1623	100	| Subfamily C
scaffold-URCP-2006536-Athyrium_filix_femina_2	AT4G19210.1	91.57	605	51	0	95	699	1	605	0	1154	605	100	| Subfamily E
scaffold-SWPE-2017489-Reseda_odorata_5	AT2G26910.1	83.73	1420	231	0	29	1448	1	1420	0	2447	1420	100	| Subfamily G
scaffold-TXMP-2040817-Linum_strictum_4	AT5G02270.1	85.2	331	43	3	14	341	1	328	0	520	328	100	| Subfamily I
scaffold-YUOM-2037499-Rhus_radicans_3	AT5G02270.1	85.24	332	41	3	6	333	1	328	0	514	328	100	| Subfamily I
scaffold-XLGK-2013124-Podocarpus_rubens_6	AT3G55320.1	76.32	1423	302	7	408	1810	1	1408	0	2034	1408	100	| Subfamily B
scaffold-SUFP-2027776-Papaver_somniferum-stem_3	AT1G64550.1	80.39	719	137	3	21	739	1	715	0	1157	715	100	| Subfamily F
scaffold-RTNA-2010791-Oxera_pulchella_4	AT2G26910.1	75.56	1420	347	0	109	1528	1	1420	0	2090	1420	100	| Subfamily G
scaffold-DAYQ-2005249-Mitella_pentandra_4	AT1G15520.1	71.07	1445	384	6	60	1492	1	1423	0	2075	1423	100	| Subfamily G
scaffold-REOF-2104223-Hakea_prostrata-roots_6	AT4G19210.1	93.22	605	41	0	59	663	1	605	0	1174	605	100	| Subfamily E
scaffold-XSSD-2085328-Amaranthus_cruentus_5	AT5G64840.1	72.63	727	162	7	87	811	1	692	0	836	692	100	| Subfamily F
scaffold-LHSH-2073867-LHSH-Punica_granatum-2_samples_combined_3	AT3G55320.1	83.3	1413	226	5	124	1531	1	1408	0	2222	1408	100	| Subfamily B
scaffold-CQMG-2000424-Ulmus_alata_5	AT3G54540.1	80.33	727	134	5	73	794	1	723	0	1073	723	100	| Subfamily F
scaffold-IFCJ-2025140-Canella_winterana-Soltis_B_5	AT1G64550.1	80.36	718	138	2	21	738	1	715	0	1174	715	100	| Subfamily F
scaffold-TZWR-2047251-Arabis_alpina_4	AT2G26910.1	95.14	1420	69	0	41	1460	1	1420	0	2711	1420	100	| Subfamily G
scaffold-DAYQ-2058418-Mitella_pentandra_6	AT2G26910.1	76.76	1420	329	1	72	1490	1	1420	0	2154	1420	100	| Subfamily G
scaffold-ZCUA-2001753-ZCUA-Flaveria_trinervia-2_samples_combined_4	AT2G34660.1	75.63	1625	383	4	78	1691	1	1623	0	2318	1623	100	| Subfamily C
scaffold-PJSX-2005837-PJSX-Acacia_pycnantha-2_samples_combined_3	AT3G54540.1	78.02	728	144	3	9	725	1	723	0	1031	723	100	| Subfamily F
scaffold-YFQX-2014490-YFQX-Apocynum_androsaemifolium-2_samples_combined_6	AT5G02270.1	79.58	333	60	4	3	332	1	328	0	508	328	100	| Subfamily I
scaffold-SQCF-2007905-Dryas_octopetala_4	AT5G64840.1	76.71	717	141	4	110	825	1	692	0	957	692	100	| Subfamily F
scaffold-IHPC-2076205-Platycodon_grandiflorus_5	AT3G54540.1	78.6	729	140	6	48	766	1	723	0	1048	723	100	| Subfamily F
scaffold-PSJT-2038567-Uvaria_microcarpa_2	AT2G26910.1	74.45	1421	360	3	44	1462	1	1420	0	2167	1420	100	| Subfamily G
scaffold-TIUZ-2060458-Cunonia_capensis_4	AT3G59140.1	69.24	1489	414	12	71	1551	1	1453	0	1953	1453	100	| Subfamily C
scaffold-YRHD-2007541-Antirrhinum_braun-blanquetii_4	AT2G34660.1	76.29	1628	375	5	71	1692	1	1623	0	2423	1623	100	| Subfamily C
scaffold-KRJP-2008403-Peumus_boldus_2	AT4G19210.1	92.73	605	44	0	52	656	1	605	0	1174	605	100	| Subfamily E
scaffold-NXTS-2003039-NXTS-Mollugo_verticillata-2_samples_combined_6	AT3G54540.1	80.22	728	135	4	31	754	1	723	0	1026	723	100	| Subfamily F
scaffold-MGBF-2003152-Acacia_pycnantha-Nov._3	AT3G54540.1	76.31	743	145	4	9	740	1	723	0	1021	723	100	| Subfamily F
scaffold-SEMK-2044588-Oenothera_grandis-MTJ_206_3	AT1G67940.1	69.6	273	71	4	33	303	1	263	8e-126	356	263	100	| Subfamily I
scaffold-OLES-2140858-Schiedea_membranacea_4	AT3G13220.1	73.58	685	174	4	17	694	1	685	0	962	685	100	| Subfamily G
scaffold-BNDE-2027202-Hypericum_perforatum_3	AT2G41700.1	71.19	1892	532	7	9	1897	1	1882	0	2593	1882	100	| Subfamily A
scaffold-VDKG-2005728-VDKG-Cleome_gynandra-2_samples_combined_4	AT5G14100.1	80.94	278	45	2	22	291	1	278	2e-145	408	278	100	| Subfamily I
scaffold-JETM-2095550-Bauhinia_tomentosa_1	AT2G34660.1	78.04	1630	343	4	64	1685	1	1623	0	2471	1623	100	| Subfamily C
scaffold-ZSGF-2010891-ZSGF-Psychotria_ipecacuanha-2_samples_combined_3	AT3G53480.1	64.58	1454	506	4	53	1501	1	1450	0	1962	1450	100	| Subfamily G
scaffold-FXJC-2008039-Oenothera_rosea-MTJ_672_1	AT3G54540.1	79.24	737	129	9	62	788	1	723	0	1044	723	100	| Subfamily F
scaffold-MHYG-2002541-MHYG-Conzya_canadensis-2_samples_combined_2	AT1G15520.1	66.97	1444	449	7	76	1512	1	1423	0	1976	1423	100	| Subfamily G
scaffold-WOHL-2042751-WOHL-Schlegelia_parasitica-2_samples_combined_1	AT2G34660.1	77.31	1631	353	7	183	1804	1	1623	0	2403	1623	100	| Subfamily C
scaffold-YNFJ-2003748-Microtea_debilis_3	AT5G64840.1	75.1	723	144	5	35	752	1	692	0	946	692	100	| Subfamily F
scaffold-XWMS-2056276-Linum_perenne-in_bud_4	AT2G26910.1	78.17	1420	310	0	46	1465	1	1420	0	2218	1420	100	| Subfamily G
scaffold-VVRN-2009632-Lonchitis_hirsuta_1	AT3G54540.1	72.28	725	198	3	18	741	1	723	0	932	723	100	| Subfamily F
scaffold-GOQJ-2010279-Argemone_mexicana-stem_3	AT3G54540.1	79.29	734	132	7	24	748	1	723	0	1048	723	100	| Subfamily F
scaffold-AXNH-2005685-AXNH-Oenothera_filiformis-3_samples_combined_6	AT2G26910.1	78.94	1420	297	2	56	1473	1	1420	0	2265	1420	100	| Subfamily G
scaffold-VDKG-2010134-VDKG-Cleome_gynandra-2_samples_combined_6	AT3G59140.1	77.07	1461	323	7	37	1493	1	1453	0	2087	1453	100	| Subfamily C
scaffold-EZXQ-2005440-Cleome_violaceae-B_2	AT1G67940.1	79.85	268	49	2	71	338	1	263	1e-145	420	263	100	| Subfamily I
scaffold-NNOK-2007442-Neurachne_tenuifolia_1	AT2G34660.1	73.46	1635	418	9	132	1762	1	1623	0	2321	1623	100	| Subfamily C
scaffold-MBQU-2007033-Cleome_gynandra-mature_leaf_6	AT3G59140.1	77.41	1461	318	7	38	1494	1	1453	0	2117	1453	100	| Subfamily C
scaffold-YFQX-2007577-YFQX-Apocynum_androsaemifolium-2_samples_combined_4	AT1G15520.1	69.71	1446	411	4	68	1509	1	1423	0	2125	1423	100	| Subfamily G
scaffold-WNGH-2090427-Aulacomnium_heterostichum_3	AT4G19210.1	90.41	605	58	0	83	687	1	605	0	1133	605	100	| Subfamily E
scaffold-JQCX-2007414-Curcuma_olena-A_1	AT2G34660.1	73.87	1630	415	6	103	1728	1	1623	0	2355	1623	100	| Subfamily C
scaffold-BSVG-2079168-Gyrocarpus_americanus_3	AT3G54540.1	79.13	733	133	10	29	751	1	723	0	1081	723	100	| Subfamily F
scaffold-BFMT-2008847-Argemone_mexicana-developing_fruit_2	AT2G34660.1	76.55	1629	370	6	76	1698	1	1623	0	2457	1623	100	| Subfamily C
scaffold-XOAL-2041680-Dolichomastix_tenuilepi_1	AT1G03905.1	48.64	294	146	3	34	326	1	290	4e-84	257	290	100	| Subfamily I
scaffold-ONLQ-2002811-ONLQ-Atriplex_hortensis-2_samples_combined_6	AT1G63270.1	84.28	229	36	0	361	589	1	229	1e-132	388	229	100	| Subfamily I
scaffold-GETL-2002436-Pogostemon_sp._4	AT1G31770.1	72.73	660	159	6	25	675	1	648	0	891	648	100	| Subfamily G
scaffold-SCAO-2035400-SCAO-Mollugo_nudicaulis-2_samples_combined_3	AT5G14100.1	66.9	281	82	3	14	286	1	278	6e-121	346	278	100	| Subfamily I
scaffold-MYZV-2001499-Tropaeolum_peregrinum_2	AT2G34660.1	76.63	1630	372	6	77	1704	1	1623	0	2444	1623	100	| Subfamily C
scaffold-SSDU-2012261-SSDU-Papaver_bracteatum-3_samples_combined_1	AT3G55320.1	80.61	1418	258	6	109	1519	1	1408	0	2165	1408	100	| Subfamily B
scaffold-WZFE-2197568-Ascarina_rubricaulis_3	AT5G64840.1	75.91	714	148	5	78	789	1	692	0	910	692	100	| Subfamily F
scaffold-SJAN-2058311-Oenothera_serrulata-MTJ_70_4	AT4G19210.1	91.07	605	54	0	56	660	1	605	0	1149	605	100	| Subfamily E
scaffold-VYLQ-2009849-Cassytha_filiformis_4	AT2G26910.1	72.66	1423	384	5	19	1439	1	1420	0	2123	1420	100	| Subfamily G
scaffold-ODDO-2001473-Ardisia_humilis_1	AT2G34660.1	76.89	1627	367	4	53	1674	1	1623	0	2353	1623	100	| Subfamily C
scaffold-KVAY-2008430-Trubulus_eichlerianus_6	AT3G54540.1	78.39	731	143	4	49	772	1	723	0	1014	723	100	| Subfamily F
scaffold-MRKX-2013902-Phytolacca_bogotensis_2	AT3G54540.1	79.75	726	141	2	60	782	1	723	0	1005	723	100	| Subfamily F
scaffold-CZPV-2009744-Moringa_oleifera_1	AT4G25450.1	72.22	720	190	4	4	719	1	714	0	891	714	100	| Subfamily B
scaffold-DCDT-2016949-Cheilanthes_arizonica_3	AT4G19210.1	91.57	605	51	0	38	642	1	605	0	1145	605	100	| Subfamily E
scaffold-DUQG-2012051-Tanacetum_parthenium_1	AT3G54540.1	74.28	731	165	5	40	755	1	723	0	1014	723	100	| Subfamily F
scaffold-KYAD-2005567-Celtis_occidentalis_4	AT2G29940.1	74.84	1439	337	5	66	1492	1	1426	0	2069	1426	100	| Subfamily G
scaffold-MHYG-2016409-MHYG-Conzya_canadensis-2_samples_combined_5	AT3G54540.1	75.2	734	158	5	76	796	1	723	0	1003	723	100	| Subfamily F
scaffold-EMAL-2006630-Ehretia_acuminata_2	AT3G54540.1	79.04	730	141	3	20	744	1	723	0	1027	723	100	| Subfamily F
scaffold-TMAJ-2014499-Neckera_douglasii_1	AT2G34660.1	59.82	1640	636	10	138	1771	1	1623	0	1917	1623	100	| Subfamily C
scaffold-PTFA-2005695-Jacquinia_sp._3	AT3G54540.1	79.45	725	139	4	120	836	1	723	0	1075	723	100	| Subfamily F
scaffold-VUGF-2001822-Punica_granatum-developing_seeds_B_4	AT3G47780.1	66.63	953	296	9	42	990	1	935	0	1212	935	100	| Subfamily A
scaffold-GJTI-2012362-Cephalotaxus_harringtonia_4	AT2G41700.1	63	1935	650	16	197	2118	1	1882	0	2394	1882	100	| Subfamily A
scaffold-WRPP-2020816-Synsepalum_dulcificum_1	AT2G26910.1	76.21	1421	337	1	75	1495	1	1420	0	2221	1420	100	| Subfamily G
scaffold-XVJB-2007357-Morus_nigra_3	AT5G64840.1	76.42	721	135	5	57	771	1	692	0	907	692	100	| Subfamily F
scaffold-TEZA-2018222-Solidago_canadensis_1	AT2G34660.1	75.66	1627	378	5	63	1675	1	1623	0	2317	1623	100	| Subfamily C
scaffold-AJFN-2101486-Mydocarpus_sp._6	AT2G26910.1	76.35	1425	332	3	88	1512	1	1420	0	2212	1420	100	| Subfamily G
scaffold-DXOU-2002150-Nothoceros_aenigmaticus_5	AT4G19210.1	89.92	605	61	0	5	609	1	605	0	1109	605	100	| Subfamily E
scaffold-BVOF-2013940-BVOF-Linum_perenne-2_samples_combined_6	AT4G19210.1	91.57	605	51	0	75	679	1	605	0	1164	605	100	| Subfamily E
scaffold-AUGV-2008908-Capnoides_sempervirens_2	AT4G19210.1	91.4	605	51	1	56	659	1	605	0	1109	605	100	| Subfamily E
scaffold-SSDU-2001651-SSDU-Papaver_bracteatum-3_samples_combined_3	AT4G19210.1	91.9	605	49	0	58	662	1	605	0	1161	605	100	| Subfamily E
scaffold-IRAF-2004152-IRAF-Argemone_mexicana-5_samples_combined_2	AT2G26910.1	73.77	1422	370	3	117	1537	1	1420	0	2118	1420	100	| Subfamily G
scaffold-EPVF-2045918-Atriplex_prostrata-mature_leaf_3	AT3G54540.1	76.21	723	164	3	12	726	1	723	0	965	723	100	| Subfamily F
scaffold-LYPZ-2004498-LYPZ-Flaveria_pubescens-2_samples_combined_5	AT3G54540.1	73.51	736	170	4	4	727	1	723	0	1009	723	100	| Subfamily F
scaffold-BFIK-2030077-Entransia_fimbriat_5	AT4G19210.1	85.12	605	88	1	46	648	1	605	0	1038	605	100	| Subfamily E
scaffold-TNVE-2115016-Trianthemum_portulacastrum-juvenile_leaf_5	AT1G63270.1	87.34	229	29	0	10	238	1	229	6e-143	395	229	100	| Subfamily I
scaffold-NJLF-2007178-Viola_canadensis_1	AT4G33460.1	66.79	271	83	3	19	282	1	271	1e-122	347	271	100	| Subfamily I
scaffold-HILW-2113148-Acmopyle_pancheri_6	AT5G02270.1	74.7	332	79	2	66	396	1	328	1e-156	445	328	100	| Subfamily I
scaffold-UPZX-2004257-Cleome_viscosa_3	AT5G14100.1	80.94	278	49	2	54	327	1	278	2e-137	391	278	100	| Subfamily I
scaffold-HBHB-2012643-Aesculus_pavia_2	AT4G19210.1	75.55	638	123	5	66	703	1	605	0	951	605	100	| Subfamily E
scaffold-BWRK-2084233-BWRK-Alternanthera_sessilis-2_samples_combined_4	AT1G63270.1	84.28	229	36	0	40	268	1	229	2e-137	384	229	100	| Subfamily I
scaffold-VUSY-2024341-Nyssa_ogeche_6	AT2G41700.1	72.61	1895	503	6	56	1947	1	1882	0	2729	1882	100	| Subfamily A
scaffold-OSHQ-2011803-Sarcandra_glabra_1	AT5G64840.1	77.76	715	134	7	67	779	1	692	0	934	692	100	| Subfamily F
scaffold-WGET-2042332-Kochia_scoparia_6	AT3G54540.1	76.13	733	153	5	13	733	1	723	0	927	723	100	| Subfamily F
scaffold-WPHN-2007225-Idiospermum_australiense_4	AT2G34660.1	75.64	1634	381	7	149	1776	1	1623	0	2436	1623	100	| Subfamily C
scaffold-JOPH-2003024-Psychotria_ipecacuanha-root_culture_5	AT2G34660.1	77.3	1630	356	6	82	1704	1	1623	0	2435	1623	100	| Subfamily C
scaffold-OOVX-2045253-Boykinia_jamesii_4	AT5G02270.1	85.06	328	45	2	4	327	1	328	0	520	328	100	| Subfamily I
scaffold-CPLT-2049471-Portulaca_grandiflora_2	AT3G54540.1	80.03	726	127	5	36	746	1	723	0	986	723	100	| Subfamily F
scaffold-JRNA-2013952-Phyllocladus_hypohyllus_4	AT3G55320.1	76.91	1412	311	5	637	2037	1	1408	0	2014	1408	100	| Subfamily B
scaffold-VLNB-2001858-Gompholobium_polymorphum_1	AT3G54540.1	79.21	736	134	6	42	771	1	723	0	1084	723	100	| Subfamily F
scaffold-GNQG-2001648-Encephalartos_barteri_3	AT3G54540.1	76.68	729	149	7	41	754	1	723	0	1030	723	100	| Subfamily F
scaffold-MKZR-2025645-Nicotiana_sylvestris_2	AT4G19210.1	92.08	606	47	1	24	629	1	605	0	1168	605	100	| Subfamily E
scaffold-SMZF-2011982-Argemone_mexicana-root_3	AT2G34660.1	75.86	1628	382	6	63	1684	1	1623	0	2425	1623	100	| Subfamily C
scaffold-EVOD-2030489-EVOD-Eschscholzia_californica-5_samples_combined_6	AT1G67940.1	66.54	266	82	2	6	267	1	263	4e-129	362	263	100	| Subfamily I
scaffold-GCFE-2052184-Verbena_hastata_6	AT1G67940.1	71.1	263	76	0	19	281	1	263	3e-137	384	263	100	| Subfamily I
scaffold-PGKL-2005743-Phellodendron_amurense_1	AT2G34660.1	77.06	1630	361	5	123	1746	1	1623	0	2392	1623	100	| Subfamily C
scaffold-GFVW-2027208-Flaveria_pringlei-juvenile_leaf_3	AT2G34660.1	75.63	1625	383	4	79	1692	1	1623	0	2327	1623	100	| Subfamily C
scaffold-YDEH-2004591-Argemone_mexicana-leaf_6	AT2G34660.1	76.69	1626	370	5	54	1673	1	1623	0	2464	1623	100	| Subfamily C
scaffold-VDKG-2016721-VDKG-Cleome_gynandra-2_samples_combined_4	AT5G39040.1	86.4	647	79	4	94	734	1	644	0	1024	644	100	| Subfamily B
scaffold-IHPC-2076323-Platycodon_grandiflorus_1	AT2G3950.1	71.84	760	186	5	69	820	1	740	0	969	740	100	| Subfamily G
scaffold-PJSX-2006345-PJSX-Acacia_pycnantha-2_samples_combined_3	AT2G26910.1	77.11	1420	324	1	21	1439	1	1420	0	2195	1420	100	| Subfamily G
scaffold-TQKZ-2006070-Angelica_archangelica_6	AT1G15520.1	68.56	1444	425	5	91	1526	1	1423	0	2001	1423	100	| Subfamily G
scaffold-WBXY-2014249-WBXY-Oenothera_elata-3_samples_combined_4	AT2G13610.1	67.94	652	187	5	32	664	1	649	0	799	649	100	| Subfamily G
scaffold-PEZP-2067591-Glycyrrhiza_glabra_5	AT1G63270.1	84.72	229	35	0	65	293	1	229	2e-136	383	229	100	| Subfamily I
scaffold-WMUK-2093294-Schizolaena_sp._1	AT1G63270.1	89.08	229	25	0	32	260	1	229	5e-143	400	229	100	| Subfamily I
scaffold-RNBN-2007137-Mollugo_cerviana_4	AT1G17840.1	83.38	704	111	2	31	729	1	703	0	1152	703	100	| Subfamily G
scaffold-VFFP-2009199-Acer_negundo_2	AT3G28860.1	90.58	1252	117	1	92	1342	1	1252	0	2167	1252	100	| Subfamily B
scaffold-SZPD-2001092-Tetrastigma_voinierianum_2	AT3G54540.1	81.32	728	123	4	23	742	1	723	0	1071	723	100	| Subfamily F
scaffold-RHAU-2012703-RHAU-Chamaseyce_mesebyranthemum-2_samples_combined_4	AT1G64550.1	83.08	715	119	2	44	756	1	715	0	1168	715	100	| Subfamily F
scaffold-VKJD-2130766-VKJD-Maesa_lanceolata-2_samples_combined_3	AT5G02270.1	81.33	332	54	3	10	337	1	328	8e-155	438	328	100	| Subfamily I
scaffold-BNDE-2009003-Hypericum_perforatum_1	AT3G59140.1	66.71	1481	461	11	35	1511	1	1453	0	1970	1453	100	| Subfamily C
scaffold-ANON-2036515-Leiosporoceros_dussii-B_1	AT4G19210.1	89.59	605	63	0	33	637	1	605	0	1137	605	100	| Subfamily E
scaffold-XHHU-2010133-XHHU-Heliconia_sp.-2_samples_combined_2	AT2G34660.1	73.71	1632	416	6	79	1706	1	1623	0	2368	1623	100	| Subfamily C
scaffold-ZBTA-2122559-ZBTA-Boerhavia_cf._spiderwort-2_samples_combined_2	AT2G26910.1	75.35	1420	344	3	17	1430	1	1420	0	2157	1420	100	| Subfamily G
scaffold-HNCF-2003377-Linum_hirsutum_6	AT1G15520.1	69.49	1439	418	7	55	1488	1	1423	0	2041	1423	100	| Subfamily G
scaffold-CHTD-2012516-Oenothera_grandis-MTJ_133_4	AT1G67940.1	69.96	273	70	4	7	277	1	263	4e-126	357	263	100	| Subfamily I
scaffold-DHPO-2078322-Eupomatia_bennettii_6	AT5G64840.1	73.75	720	157	5	54	769	1	692	0	856	692	100	| Subfamily F
scaffold-PHOQ-2027274-Orobanche_fasciculata-stem_4	AT3G55320.1	82.11	1414	238	5	122	1526	1	1408	0	2172	1408	100	| Subfamily B
scaffold-EZXQ-2005471-Cleome_violaceae-B_4	AT5G64840.1	85.59	694	89	3	72	756	1	692	0	1015	692	100	| Subfamily F
scaffold-SMMC-2033313-Chenopodium_quinoa_2	AT1G31770.1	71.41	661	153	7	68	705	1	648	0	900	648	100	| Subfamily G
scaffold-QNIK-2010222-Trianthemum_portulacastrum-mature_leaf_4	AT1G63270.1	87.34	229	29	0	143	371	1	229	2e-141	396	229	100	| Subfamily I
scaffold-GCYL-2048686-Portulaca_suffruticosa_2	AT4G19210.1	92.73	605	44	0	57	661	1	605	0	1176	605	100	| Subfamily E
scaffold-DDEV-2017308-Canella_winterana-Soltis_6	AT5G64840.1	72.59	715	168	3	84	793	1	692	0	848	692	100	| Subfamily F
scaffold-TJLC-2014450-Nothofagus_obliqua_4	AT3G54540.1	79.64	732	138	4	27	756	1	723	0	1047	723	100	| Subfamily F
scaffold-VITX-2099626-Blechnum_spicant_3	AT4G19210.1	91.4	605	52	0	22	626	1	605	0	1152	605	100	| Subfamily E
scaffold-BHYC-2055264-Linum_lewisii_2	AT5G64840.1	78.71	695	137	4	48	734	1	692	0	962	692	100	| Subfamily F
scaffold-NRXL-2066879-Metasequoia_glyptostroboides_4	AT2G41700.1	62.51	1926	674	13	150	2071	1	1882	0	2363	1882	100	| Subfamily A
scaffold-KCPT-2028107-Linum_macraei_6	AT2G41700.1	70.81	1898	527	10	168	2054	1	1882	0	2571	1882	100	| Subfamily A
scaffold-TJQY-2004904-Kerria_japonica_4	AT4G19210.1	92.43	608	43	1	17	624	1	605	0	1165	605	100	| Subfamily E
scaffold-ALUC-2054081-Ipomoea_quamoclit_5	AT5G02270.1	83.13	332	48	3	50	377	1	328	7e-178	495	328	100	| Subfamily I
scaffold-JVSZ-2132329-Equisetum_hymale_2	AT4G19210.1	91.24	605	53	0	10	614	1	605	0	1157	605	100	| Subfamily E
scaffold-JMJV-2048419-Oenothera_gaura-MTJ_671_5	AT1G67940.1	68.38	272	75	3	45	314	1	263	1e-123	350	263	100	| Subfamily I
scaffold-PIYM-2003785-PIYM-Galax_urceolata-2_samples_combined_4	AT5G14100.1	69.42	278	79	3	26	297	1	278	4e-117	337	278	100	| Subfamily I
scaffold-UWFU-2008702-Itea_virginica_6	AT3G54540.1	78.71	728	149	5	107	833	1	723	0	1036	723	100	| Subfamily F
scaffold-IORZ-2009093-Papaver_rhoeas-flower_bud_3	AT1G64550.1	80.11	719	139	3	10	728	1	715	0	1154	715	100	| Subfamily F
scaffold-PAWA-2048226-Aristolochia_elegans_6	AT3G54540.1	75.41	728	161	5	13	727	1	723	0	1004	723	100	| Subfamily F
scaffold-FGRF-2015974-Asparagus_densiflorus_5	AT2G34660.1	74.39	1628	410	5	71	1696	1	1623	0	2316	1623	100	| Subfamily C
scaffold-LACT-2005588-Oenothera_gaura-MTJ_651_2	AT2G13610.1	67.32	667	176	6	30	672	1	649	0	803	649	100	| Subfamily G
scaffold-DHPO-2078556-Eupomatia_bennettii_1	AT2G34660.1	73.93	1634	410	7	184	1812	1	1623	0	2338	1623	100	| Subfamily C
scaffold-HAEU-2056144-Berberidopsis_beckleri_5	AT2G26910.1	79.86	1420	286	0	15	1434	1	1420	0	2283	1420	100	| Subfamily G
scaffold-KTAR-2026536-Chionanthus_retusus_5	AT1G30400.2	75.49	1624	393	4	54	1674	1	1622	0	2365	1622	100	| Subfamily C
scaffold-IDAU-2044256-Oenothera_elata_hookeri-MTJ_664_1	AT1G67940.1	69.96	273	70	4	3	273	1	263	1e-125	357	263	100	| Subfamily I
scaffold-BJSW-2007352-BJSW-Cannabis_sativa-4_samples_combined_1	AT3G55320.1	84.85	1413	201	5	65	1469	1	1408	0	2291	1408	100	| Subfamily B
scaffold-YWNF-2051846-Hedwigia_ciliata_3	AT4G19210.1	89.92	605	61	0	74	678	1	605	0	1132	605	100	| Subfamily E
scaffold-RXRQ-2013143-Phaeoceros_carolinianus-sporophyte_5	AT3G55320.1	58.39	1418	557	12	318	1712	1	1408	0	1583	1408	100	| Subfamily B
scaffold-ZYAX-2012669-Taxus_cuspidata_5	AT2G41700.1	61.82	1938	665	18	137	2055	1	1882	0	2337	1882	100	| Subfamily A
scaffold-IZLO-2064420-Lobelia_siphilitica_3	AT2G34660.1	76.23	1628	377	3	103	1725	1	1623	0	2370	1623	100	| Subfamily C
scaffold-MCNW-2006630-MCNW-Cannabis_sativa-3_samples_combined_4	AT4G19210.1	92.56	605	45	0	54	658	1	605	0	1165	605	100	| Subfamily E
scaffold-LWDA-2015900-Alnus_serrulata_1	AT3G55090.1	70.35	769	179	9	101	853	1	736	0	978	736	100	| Subfamily G
scaffold-MFZO-2026360-Zygnemopsis_sp._1	AT4G19210.1	88.26	605	68	1	68	669	1	605	0	1121	605	100	| Subfamily E
scaffold-OTAN-2006671-Deutzia_scabra_2	AT3G54540.1	77.05	732	151	5	49	772	1	723	0	1031	723	100	| Subfamily F
scaffold-OBOJ-2018227-Hakea_prostrata-leaves_6	AT2G26910.1	74.81	1421	357	1	35	1455	1	1420	0	2170	1420	100	| Subfamily G
scaffold-BYQM-2062504-Posidonia_australis_6	AT1G64550.1	78.03	719	153	3	21	738	1	715	0	1105	715	100	| Subfamily F
scaffold-TAVP-2008716-Calliergon_cordifolium_6	AT4G19210.1	90.91	605	55	0	89	693	1	605	0	1140	605	100	| Subfamily E
scaffold-QJXB-2013457-Wikstroemia_indica_1	AT2G41700.1	71.76	1891	523	8	36	1924	1	1882	0	2655	1882	100	| Subfamily A
scaffold-QPDY-2030799-Coleochaete_irregularis_2	AT4G19210.1	88.93	605	67	0	63	667	1	605	0	1124	605	100	| Subfamily E
scaffold-ASMV-2012365-Ilex_vomitoria_2	AT3G54540.1	78.26	736	145	5	48	781	1	723	0	1067	723	100	| Subfamily F
scaffold-UCNM-2007876-Ajuga_reptans_3	AT1G15520.1	68.6	1452	420	7	43	1487	1	1423	0	1996	1423	100	| Subfamily G
scaffold-CVDF-2004531-Simmondsia_chinensis_4	AT2G26910.1	76.2	1420	332	2	35	1448	1	1420	0	2174	1420	100	| Subfamily G
scaffold-FAMO-2024836-Conopholis_americana_3	AT3G54540.1	78.28	732	139	5	68	788	1	723	0	1058	723	100	| Subfamily F
scaffold-ORKS-2059848-Philonotis_fontana_2	AT4G19210.1	90.58	605	57	0	83	687	1	605	0	1137	605	100	| Subfamily E
scaffold-QACK-2016578-Helwingia_japonica_1	AT3G47780.1	64.73	947	321	5	86	1031	1	935	0	1236	935	100	| Subfamily A
scaffold-UHBY-2011380-Oresitrophe_rupifraga_3	AT1G15520.1	71.63	1438	389	7	103	1536	1	1423	0	2063	1423	100	| Subfamily G
scaffold-CUVY-2029907-Mollugo_nudicaulis-juvenile_leaf_1	AT5G14100.1	66.9	281	82	3	8	280	1	278	5e-121	346	278	100	| Subfamily I
scaffold-AUIP-2030773-Phelline_lucida_3	AT2G3950.1	71.87	750	190	6	86	824	1	740	0	1011	740	100	| Subfamily G
scaffold-MZLD-2029451-Ligustrum_sinense_4	AT1G66950.1	69.95	1484	414	3	44	1525	1	1454	0	2005	1454	100	| Subfamily G
scaffold-JEPE-2062272-JEPE-Flaveria_bidentis-2_samples_combined_3	AT3G54540.1	73.51	736	170	4	45	768	1	723	0	1006	723	100	| Subfamily F
scaffold-LELS-2010634-Haemaria_discolor_4	AT2G34660.1	73.91	1629	413	6	84	1706	1	1623	0	2395	1623	100	| Subfamily C
scaffold-XXHP-2090179-Cystopteris_fragilis-Stewart_1	AT4G19210.1	91.57	605	51	0	17	621	1	605	0	1147	605	100	| Subfamily E
scaffold-UCNM-2015346-Ajuga_reptans_2	AT3G13080.1	65.35	1518	502	11	97	1594	1	1514	0	1827	1514	100	| Subfamily C
scaffold-RJIM-2058113-RJIM-Melia_azedarach-2_samples_combined_5	AT1G03905.1	78.08	292	61	2	6	296	1	290	2e-151	425	290	100	| Subfamily I
scaffold-TXMP-2006396-Linum_strictum_6	AT1G31770.1	78.9	654	129	5	19	669	1	648	0	962	648	100	| Subfamily G
scaffold-KEGA-2014640-KEGA-Glycine_soja-9_samples_combined_5	AT1G02520.1	68.94	1288	372	9	77	1346	1	1278	0	1669	1278	100	| Subfamily B
scaffold-TUHA-2005492-Eschscholzia_californica-flower_bud_6	AT2G34660.1	75.68	1628	386	4	70	1692	1	1623	0	2435	1623	100	| Subfamily C
scaffold-TMMR-2015080-Portulaca_cryptopetala-juvenile_leaf_4	AT4G19210.1	92.73	605	44	0	33	637	1	605	0	1176	605	100	| Subfamily E
scaffold-ATQZ-2015671-Acacia_pycnantha-March_4	AT4G19210.1	90.43	606	56	2	46	650	1	605	0	1138	605	100	| Subfamily E
scaffold-FCHS-2007354-Deparia_lobato-crenata_4	AT4G19210.1	91.57	605	51	0	6	610	1	605	0	1153	605	100	| Subfamily E
scaffold-LFII-2002346-Linum_perenne-veg._1	AT3G55320.1	83.62	1410	222	5	110	1512	1	1408	0	2320	1408	100	| Subfamily B
scaffold-FFFY-2002168-Valeriana_officianalis_5	AT3G54540.1	78.07	725	149	5	15	731	1	723	0	1033	723	100	| Subfamily F
scaffold-NKIN-2003236-Thujopsis_dolabrata_1	AT3G54540.1	78.25	731	138	7	62	779	1	723	0	1075	723	100	| Subfamily F
scaffold-ZCUA-2060550-ZCUA-Flaveria_trinervia-2_samples_combined_2	AT3G54540.1	73.37	736	171	4	56	779	1	723	0	1006	723	100	| Subfamily F
scaffold-TPEM-2029171-Platyspermation_crassifolium_2	AT2G34660.1	76.15	1627	379	4	55	1676	1	1623	0	2365	1623	100	| Subfamily C
scaffold-TTRG-2097305-Lupinus_angustifolius_6	AT1G15520.1	71.25	1433	395	5	33	1458	1	1423	0	2168	1423	100	| Subfamily G
scaffold-HELY-2054968-Cleome_violaceae_6	AT1G70610.1	83.33	702	115	1	16	717	1	700	0	1230	700	100	| Subfamily B
scaffold-VUSY-2134792-Nyssa_ogeche_2	AT5G02270.1	85.54	332	40	3	29	356	1	328	0	519	328	100	| Subfamily I
scaffold-ZETY-2007930-Hydrangea_quercifolia_2	AT3G54540.1	78.66	745	129	5	25	761	1	723	0	1043	723	100	| Subfamily F
scaffold-VKGP-2005197-Geranium_carolinianum_4	AT2G01320.1	75.38	731	157	4	20	733	1	725	0	1070	725	100	| Subfamily G
scaffold-THHD-2059347-Elaeocarpus_sylvestris_4	AT5G39040.1	78.17	646	139	2	64	709	1	644	0	943	644	100	| Subfamily B
scaffold-UYED-2003112-Flaveria_sonorensis_5	AT2G34660.1	75.77	1630	377	4	3	1621	1	1623	0	2328	1623	100	| Subfamily C
scaffold-HAEU-2052654-Berberidopsis_beckleri_1	AT5G02270.1	79.52	332	51	5	9	327	1	328	2e-173	481	328	100	| Subfamily I
scaffold-SWGX-2009912-Tetrazygia_bicolor_3	AT1G67940.1	66.05	271	84	2	41	311	1	263	1e-111	323	263	100	| Subfamily I
scaffold-WSYE-2008358-Conzya_canadensis-glyphosate_suseptible_4	AT3G54540.1	75.2	734	158	5	76	796	1	723	0	1003	723	100	| Subfamily F
scaffold-NUSE-2003678-Conzya_canadensis-glyphosate_resistant_3	AT3G47780.1	64.14	951	320	7	52	997	1	935	0	1176	935	100	| Subfamily A
scaffold-ZTLR-2046558-Rhizophora_mangle_2	AT5G02270.1	84.68	333	42	4	35	363	1	328	0	510	328	100	| Subfamily I
scaffold-MCNW-2009358-MCNW-Cannabis_sativa-3_samples_combined_5	AT3G28860.1	89.7	1252	127	2	206	1455	1	1252	0	2124	1252	100	| Subfamily B
scaffold-BEKN-2041556-BEKN-Papaver_rhoeas-5_samples_combined_3	AT1G64550.1	80.11	719	139	3	12	730	1	715	0	1153	715	100	| Subfamily F
scaffold-THHD-2012410-Elaeocarpus_sylvestris_4	AT1G31770.1	78.76	659	129	5	46	704	1	648	0	974	648	100	| Subfamily G
scaffold-BFMT-2074150-Argemone_mexicana-developing_fruit_1	AT2G26910.1	73.77	1422	370	3	17	1437	1	1420	0	2117	1420	100	| Subfamily G
scaffold-MYZV-2057458-Tropaeolum_peregrinum_1	AT5G14100.1	72.5	280	74	2	2	280	1	278	5e-131	374	278	100	| Subfamily I
scaffold-YDEH-2006583-Argemone_mexicana-leaf_6	AT1G64550.1	81.25	720	129	4	75	793	1	715	0	1147	715	100	| Subfamily F
scaffold-FFPD-2008109-Ceratodon_purpureus_1	AT4G19210.1	90.25	605	59	0	155	759	1	605	0	1134	605	100	| Subfamily E
scaffold-YADI-2068600-Asclepias_syriaca_5	AT2G26910.1	68.96	1427	430	9	102	1522	1	1420	0	1935	1420	100	| Subfamily G
scaffold-XGFU-2004565-Exocarpos_cupressiformis-Nov._4	AT2G34660.1	76.61	1629	367	5	41	1661	1	1623	0	2476	1623	100	| Subfamily C
scaffold-UAXP-2021677-Gyrostemon_ramulosus_4	AT3G28860.1	92.01	1252	97	3	92	1340	1	1252	0	2163	1252	100	| Subfamily B
scaffold-OCTM-2007539-Begonia_sp._6	AT4G19210.1	92.89	605	40	1	27	628	1	605	0	1161	605	100	| Subfamily E
scaffold-PMRP-2003819-Cannabis_sativa-stem_4	AT4G19210.1	92.56	605	45	0	54	658	1	605	0	1165	605	100	| Subfamily E
scaffold-MAQO-2019129-Gomortega_keule_3	AT2G34660.1	75.15	1630	391	8	197	1819	1	1623	0	2335	1623	100	| Subfamily C
scaffold-HYZL-2002394-Akania_lucens_3	AT3G54540.1	81.58	733	123	4	60	790	1	723	0	1099	723	100	| Subfamily F
scaffold-TGOP-2003148-Oenothera_gaura-MTJ_402_5	AT4G19210.1	91.4	605	52	0	42	646	1	605	0	1151	605	100	| Subfamily E
scaffold-NHUA-2078404-Castanea_crenata_2	AT1G31770.1	78.59	654	134	2	38	691	1	648	0	1009	648	100	| Subfamily G
scaffold-ZBVT-2065109-Chrysobalanus_icaco_3	AT2G34660.1	77.61	1630	353	4	52	1676	1	1623	0	2435	1623	100	| Subfamily C
scaffold-ZINQ-2002183-ZINQ-Oenothera_grandiflora-5_samples_combined_6	AT2G34660.1	75.58	1642	379	12	62	1700	1	1623	0	2331	1623	100	| Subfamily C
scaffold-QSKP-2043965-Polansia_trachysperma_5	AT5G02270.1	90.96	332	25	2	36	366	1	328	0	561	328	100	| Subfamily I
scaffold-GHLP-2012892-Solanum_dulcamara_1	AT2G34660.1	75.37	1628	386	5	104	1721	1	1623	0	2296	1623	100	| Subfamily C
scaffold-HNCF-2006183-Linum_hirsutum_5	AT5G64840.1	77.56	713	139	4	45	757	1	692	0	954	692	100	| Subfamily F
scaffold-YQEC-2077220-Woodsia_ilvensis_3	AT4G19210.1	91.24	605	53	0	43	647	1	605	0	1146	605	100	| Subfamily E
scaffold-ERXG-2018082-Eschscholzia_californica-developing_fruit_4	AT1G04120.1	75.87	1517	361	5	201	1715	1	1514	0	2245	1514	100	| Subfamily C
scaffold-OYLU-2007188-Curcuma_olena-B_1	AT2G34660.1	73.87	1630	415	6	63	1688	1	1623	0	2357	1623	100	| Subfamily C
scaffold-CCHG-2011722-Argemone_mexicana-flower_bud_2	AT3G54540.1	79.29	734	132	7	26	750	1	723	0	1047	723	100	| Subfamily F
scaffold-KYAD-2010939-Celtis_occidentalis_2	AT3G55320.1	84.65	1414	203	6	127	1532	1	1408	0	2248	1408	100	| Subfamily B
scaffold-VDKG-2107897-VDKG-Cleome_gynandra-2_samples_combined_6	AT3G54540.1	86.34	725	94	4	40	761	1	723	0	1129	723	100	| Subfamily F
scaffold-VTOK-2028235-Orobanche_fasciculata-flower_buds_6	AT4G19210.1	91.27	607	50	3	51	656	1	605	0	1141	605	100	| Subfamily E
scaffold-RJIM-2003252-RJIM-Melia_azedarach-2_samples_combined_2	AT5G02270.1	86.45	332	37	3	10	337	1	328	0	525	328	100	| Subfamily I
scaffold-OGSY-2009583-Linum_usitatissimum-stem_region_4_5	AT4G19210.1	91.9	605	49	0	44	648	1	605	0	1166	605	100	| Subfamily E
scaffold-UAXP-2014895-Gyrostemon_ramulosus_3	AT3G53480.1	76.65	1456	323	5	231	1675	1	1450	0	2298	1450	100	| Subfamily G
scaffold-XRCX-2007758-Aster_tataricus_5	AT3G54540.1	75.48	734	159	5	22	745	1	723	0	1003	723	100	| Subfamily F
scaffold-MRKX-2094884-Phytolacca_bogotensis_2	AT5G64840.1	75.66	715	150	4	56	769	1	692	0	891	692	100	| Subfamily F
scaffold-OPZX-2054328-Sessuvium_ventricosum-mature_leaf_2	AT2G41700.1	68.8	1891	559	8	60	1928	1	1882	0	2566	1882	100	| Subfamily A
scaffold-IZLO-2064401-Lobelia_siphilitica_6	AT2G26910.1	75.42	1420	348	1	37	1455	1	1420	0	2258	1420	100	| Subfamily G
scaffold-BPKH-2008045-Neurachne_annularis_4	AT2G34660.1	73.21	1635	422	9	59	1689	1	1623	0	2288	1623	100	| Subfamily C
scaffold-HOUF-2010037-Cryptomeria_japonica-leaf_1	AT3G54540.1	77.98	731	140	7	130	847	1	723	0	1068	723	100	| Subfamily F
scaffold-FCCA-2004675-Boswellia_sacra_1	AT2G34660.1	77.55	1630	354	5	105	1729	1	1623	0	2395	1623	100	| Subfamily C
scaffold-JADL-2049562-Rhynchostegium_serrulatum_6	AT2G34660.1	60.39	1641	625	10	112	1745	1	1623	0	1905	1623	100	| Subfamily C
scaffold-TIUZ-2013678-Cunonia_capensis_6	AT2G34660.1	77.91	1630	347	5	72	1695	1	1623	0	2455	1623	100	| Subfamily C
scaffold-SIBR-2063385-Celsia_arcturus_5	AT3G54540.1	79.37	732	131	4	79	799	1	723	0	1108	723	100	| Subfamily F
scaffold-GQAV-2006870-Mirabilis_jalapa-juvenile_leaf_6	AT3G54540.1	77.37	729	150	5	48	767	1	723	0	991	723	100	| Subfamily F
scaffold-KFAL-2000363-Oenothera_rosea-MTJ_392_2	AT4G19210.1	91.4	605	52	0	39	643	1	605	0	1152	605	100	| Subfamily E
scaffold-CIEA-2006486-Juncus_inflexus_2	AT2G34660.1	72.68	1629	437	6	78	1704	1	1623	0	2297	1623	100	| Subfamily C
scaffold-BZDF-2011785-BZDF-Oenothera_biennis-5_samples_combined_4	AT2G26910.1	79.01	1420	296	2	72	1489	1	1420	0	2282	1420	100	| Subfamily G
scaffold-SUVN-2013510-SUVN-Hedera_helix-2_samples_combined_4	AT3G47780.1	68.98	951	275	8	72	1018	1	935	0	1253	935	100	| Subfamily A
scaffold-XMVD-2013792-Chelidonium_majus_4	AT5G64840.1	74.9	717	153	5	79	793	1	692	0	857	692	100	| Subfamily F
scaffold-GFVW-2000665-Flaveria_pringlei-juvenile_leaf_4	AT3G54540.1	75.68	736	154	5	29	752	1	723	0	1019	723	100	| Subfamily F
scaffold-RQNK-2006319-RQNK-Papaver_somniferum-5_samples_combined_3	AT3G55320.1	78.36	1414	288	8	124	1525	1	1408	0	1988	1408	100	| Subfamily B
scaffold-KPUM-2008497-Exacum_affine_4	AT3G54540.1	78.43	737	131	7	56	778	1	723	0	1031	723	100	| Subfamily F
scaffold-ZJUL-2010057-Rhodiola_rosea_4	AT2G34660.1	76.23	1632	366	6	75	1693	1	1623	0	2404	1623	100	| Subfamily C
scaffold-TCBC-2018923-Megaceros_vincentianus_3	AT3G55320.1	58.13	1421	557	14	90	1485	1	1408	0	1561	1408	100	| Subfamily B
scaffold-PTFA-2005693-Jacquinia_sp._1	AT3G54540.1	79.45	725	139	4	131	847	1	723	0	1073	723	100	| Subfamily F
scaffold-BSEY-2017172-Daenikera_sp._3	AT2G26910.1	77.25	1420	323	0	124	1543	1	1420	0	2266	1420	100	| Subfamily G
scaffold-LHSH-2072850-LHSH-Punica_granatum-2_samples_combined_4	AT2G13610.1	67.63	655	189	6	31	668	1	649	0	863	649	100	| Subfamily G
scaffold-GSXD-2016631-Myriopteris_eatonii_3	AT4G19210.1	91.9	605	49	0	11	615	1	605	0	1147	605	100	| Subfamily E
scaffold-QUTB-2010045-Aextoxicon_punctatum_3	AT2G13610.1	72.11	649	171	3	23	661	1	649	0	921	649	100	| Subfamily G
scaffold-VFFP-2012444-Acer_negundo_4	AT3G55320.1	85.22	1414	197	6	144	1551	1	1408	0	2275	1408	100	| Subfamily B
scaffold-WSYE-2067661-Conzya_canadensis-glyphosate_suseptible_1	AT2G34660.1	76.15	1627	373	4	74	1689	1	1623	0	2343	1623	100	| Subfamily C
scaffold-AALA-2079346-Meliosma_cuneifolia_6	AT5G64840.1	74.44	716	158	3	34	748	1	692	0	902	692	100	| Subfamily F
scaffold-GDKK-2014388-Gloriosa_superba_1	AT2G34660.1	74.28	1633	398	7	48	1668	1	1623	0	2353	1623	100	| Subfamily C
scaffold-KAWQ-2056867-Stangeria_eriopus_3	AT5G64840.1	69.12	719	193	6	46	762	1	692	0	895	692	100	| Subfamily F
scaffold-LFQH-2052245-Portulaca_amilis-juvenile_leaf_5	AT4G19210.1	92.89	605	43	0	60	664	1	605	0	1175	605	100	| Subfamily E
scaffold-XGFU-2130856-Exocarpos_cupressiformis-Nov._1	AT3G47780.1	66.91	943	297	8	40	975	1	935	0	1201	935	100	| Subfamily A
scaffold-MHYG-2016408-MHYG-Conzya_canadensis-2_samples_combined_5	AT3G54540.1	75.2	734	158	5	76	796	1	723	0	1001	723	100	| Subfamily F
scaffold-JTQQ-2073429-Glycyrrhiza_lepidota_4	AT2G41700.1	71.69	1897	516	8	40	1930	1	1882	0	2709	1882	100	| Subfamily A
scaffold-KGJF-2017771-Tragopogon_porrifolius_6	AT1G15520.1	68.56	1441	430	6	106	1541	1	1423	0	2026	1423	100	| Subfamily G
scaffold-TGOP-2003147-Oenothera_gaura-MTJ_402_5	AT4G19210.1	91.4	605	52	0	54	658	1	605	0	1150	605	100	| Subfamily E
scaffold-ONLQ-2001990-ONLQ-Atriplex_hortensis-2_samples_combined_5	AT4G19210.1	88.93	605	67	0	63	667	1	605	0	1098	605	100	| Subfamily E
scaffold-EDBB-2000758-Polyscias_fruticosa_3	AT4G33460.1	66.05	271	84	3	23	285	1	271	8e-114	326	271	100	| Subfamily I
scaffold-SVQC-2001113-Kigelia_africana_6	AT5G02270.1	82.23	332	52	3	98	426	1	328	3e-175	491	328	100	| Subfamily I
scaffold-QZZU-2066145-Pyrenacantha_malvifolia_5	AT5G02270.1	80.72	332	56	3	41	368	1	328	2e-163	462	328	100	| Subfamily I
scaffold-FFPD-2002429-Ceratodon_purpureus_1	AT4G19210.1	89.92	605	61	0	52	656	1	605	0	1132	605	100	| Subfamily E
scaffold-DXQW-2016353-Juglans_nigra_2	AT2G34660.1	77.06	1630	361	5	100	1723	1	1623	0	2390	1623	100	| Subfamily C
scaffold-LWCK-2002067-Lycium_barbarum_5	AT2G34660.1	73.33	1627	388	6	77	1661	1	1623	0	2246	1623	100	| Subfamily C
scaffold-EDBB-2019324-Polyscias_fruticosa_2	AT3G47780.1	68.35	951	278	9	72	1015	1	935	0	1251	935	100	| Subfamily A
scaffold-WOHL-2181171-WOHL-Schlegelia_parasitica-2_samples_combined_4	AT3G54540.1	79.21	731	135	5	135	856	1	723	0	1075	723	100	| Subfamily F
scaffold-HOOU-2051991-Oenothera_grandiflora-MTJ_541_4	AT2G13610.1	67.94	652	188	5	37	670	1	649	0	800	649	100	| Subfamily G
scaffold-PVGM-2001603-Oncotheca_balansae_5	AT2G26910.1	77.2	1421	323	1	60	1480	1	1420	0	2311	1420	100	| Subfamily G
scaffold-IMZV-2002710-IMZV-Oenothera_grandis-5_samples_combined_4	AT2G34660.1	75.75	1641	377	14	63	1700	1	1623	0	2336	1623	100	| Subfamily C
scaffold-JTQQ-2071417-Glycyrrhiza_lepidota_1	AT5G02270.1	84.04	332	48	2	39	369	1	328	2e-177	499	328	100	| Subfamily I
scaffold-IYDF-2002317-Thymus_vulgaris_1	AT1G15520.1	67.44	1471	423	9	77	1539	1	1423	0	1950	1423	100	| Subfamily G
scaffold-HNCF-2063704-Linum_hirsutum_5	AT5G02270.1	83.83	334	46	4	20	351	1	328	0	512	328	100	| Subfamily I
scaffold-KFZY-2002846-Tragopogon_castellanus_3	AT3G54540.1	74.11	734	157	6	50	761	1	723	0	975	723	100	| Subfamily F
scaffold-PIUF-2092066-Pellia_cf._Epiphylla_6	AT4G19210.1	90.41	605	58	0	166	770	1	605	0	1142	605	100	| Subfamily E
scaffold-KGJF-2089754-Tragopogon_porrifolius_1	AT5G64840.1	78.03	710	134	5	49	754	1	692	0	946	692	100	| Subfamily F
scaffold-KJAA-2124119-KJAA-Mollugo_pentaphylla-2_samples_combined_5	AT2G41700.1	68.38	1891	564	9	58	1923	1	1882	0	2534	1882	100	| Subfamily A
scaffold-TZWR-2000337-Arabis_alpina_6	AT1G51500.1	95.09	692	29	1	26	717	1	687	0	1220	687	100	| Subfamily G
scaffold-EJCM-2077335-EJCM-Lindenbergia_philippensis-2_samples_combined_3	AT3G13080.1	66.06	1535	493	12	6	1533	1	1514	0	1959	1514	100	| Subfamily C
scaffold-ZFRE-2020792-Phaeoceros_carolinianus-sporophyte_1575_6	AT4G19210.1	89.75	605	62	0	18	622	1	605	0	1132	605	100	| Subfamily E
scaffold-BMJR-2063355-Adiantum_tenerum_1	AT3G54540.1	72.23	731	186	5	4	725	1	723	0	942	723	100	| Subfamily F
scaffold-ASMV-2015694-Ilex_vomitoria_4	AT2G34660.1	71.95	1629	446	4	101	1724	1	1623	0	2265	1623	100	| Subfamily C
scaffold-VUGF-2006331-Punica_granatum-developing_seeds_B_5	AT4G39850.1	77.98	1344	283	5	181	1518	1	1337	0	2043	1337	100	| Subfamily D
scaffold-YFZK-2045015-Sciadopitys_verticillata_4	AT3G54540.1	76.54	729	158	4	74	795	1	723	0	1019	723	100	| Subfamily F
scaffold-FRPM-2014284-Calocedrus_decurrens_5	AT3G54540.1	77.47	728	146	6	155	869	1	723	0	1045	723	100	| Subfamily F
scaffold-KPTE-2007960-Bixa_orellana_3	AT5G02270.1	85.24	332	41	3	7	334	1	328	0	515	328	100	| Subfamily I
scaffold-BYQM-2003027-Posidonia_australis_5	AT2G34660.1	71.25	1628	449	8	34	1647	1	1623	0	2274	1623	100	| Subfamily C
scaffold-FAJB-2057887-Paraphymatoceros_hallii_6	AT3G55320.1	58.46	1418	556	12	355	1749	1	1408	0	1588	1408	100	| Subfamily B
scaffold-SALZ-2071393-Pittosporum_resiniferum-fruit_1	AT3G54540.1	77.51	738	146	6	47	779	1	723	0	1018	723	100	| Subfamily F
scaffold-UPZX-2043161-Cleome_viscosa_1	AT5G02270.1	90.66	332	26	2	14	344	1	328	0	554	328	100	| Subfamily I
scaffold-OOSO-2086356-Helonias_bullata_2	AT5G64840.1	73.32	716	166	4	62	776	1	692	0	875	692	100	| Subfamily F
scaffold-IORZ-2004137-Papaver_rhoeas-flower_bud_3	AT4G19210.1	92.56	605	45	0	55	659	1	605	0	1165	605	100	| Subfamily E
scaffold-EDIT-2007589-EDIT-Sessuvium_ventricosum-2_samples_combined_1	AT3G47780.1	62.58	954	329	9	39	983	1	935	0	1131	935	100	| Subfamily A
scaffold-HBUQ-2039732-Licania_michauxii_3	AT3G54540.1	81.52	736	119	3	63	794	1	723	0	1047	723	100	| Subfamily F
scaffold-VKJD-2019263-VKJD-Maesa_lanceolata-2_samples_combined_6	AT3G54540.1	78.91	735	142	3	32	765	1	723	0	1047	723	100	| Subfamily F
scaffold-IHPC-2007904-Platycodon_grandiflorus_6	AT2G26910.1	75.92	1420	341	1	40	1458	1	1420	0	2205	1420	100	| Subfamily G
scaffold-JEXA-2016494-Impatiens_balsamifera_4	AT1G64550.1	80.39	719	133	4	50	764	1	715	0	1130	715	100	| Subfamily F
scaffold-HQRJ-2123240-Loropetalum_chinense_6	AT4G33460.1	69.74	271	80	2	23	291	1	271	6e-123	350	271	100	| Subfamily I
scaffold-MYZV-2001498-Tropaeolum_peregrinum_2	AT2G34660.1	77.48	1630	358	6	77	1704	1	1623	0	2482	1623	100	| Subfamily C
scaffold-HLJG-2027332-Viburnum_odoratissimum_5	AT2G34660.1	77.29	1629	359	4	62	1685	1	1623	0	2350	1623	100	| Subfamily C
scaffold-DTOA-2015873-Maesa_lanceolata_6	AT3G54540.1	78.91	735	142	3	32	765	1	723	0	1048	723	100	| Subfamily F
scaffold-BMRX-2002678-Papaver_somniferum-leaf_3	AT4G19210.1	92.23	605	47	0	3	607	1	605	0	1164	605	100	| Subfamily E
scaffold-UWFU-2008703-Itea_virginica_6	AT3G54540.1	78.71	728	149	5	107	833	1	723	0	1035	723	100	| Subfamily F
scaffold-LEMW-2010179-LEMW-Curcuma_olena-2_samples_combined_1	AT2G34660.1	73.87	1630	415	6	103	1728	1	1623	0	2355	1623	100	| Subfamily C
scaffold-ARYD-2005607-ARYD-Oenothera_laciniata-5_samples_combined_6	AT2G13610.1	68.2	654	182	5	47	679	1	649	0	809	649	100	| Subfamily G
scaffold-TOKV-2059696-Aphanopetalum_resinosum_5	AT5G64840.1	78.08	707	140	4	52	758	1	692	0	905	692	100	| Subfamily F
scaffold-QNOC-2008458-Sanguisorba_minor_4	AT5G64840.1	77.55	695	153	1	47	741	1	692	0	891	692	100	| Subfamily F
scaffold-ZINQ-2018642-ZINQ-Oenothera_grandiflora-5_samples_combined_6	AT2G26910.1	79.08	1420	295	2	75	1492	1	1420	0	2284	1420	100	| Subfamily G
scaffold-YRHD-2053044-Antirrhinum_braun-blanquetii_6	AT5G02270.1	80.42	332	60	2	85	415	1	328	3e-175	490	328	100	| Subfamily I
scaffold-WBXY-2004091-WBXY-Oenothera_elata-3_samples_combined_1	AT2G34660.1	75.81	1641	376	13	84	1721	1	1623	0	2334	1623	100	| Subfamily C
scaffold-UUJS-2005677-Nageia_nagi_5	AT5G02270.1	74.7	332	79	2	71	401	1	328	7e-159	450	328	100	| Subfamily I
scaffold-GOQJ-2000602-Argemone_mexicana-stem_3	AT4G19210.1	93.06	605	42	0	27	631	1	605	0	1176	605	100	| Subfamily E
scaffold-CBJR-2067951-CBJR-Atriplex_rosea-2_samples_combined_2	AT3G54540.1	75.93	723	166	3	26	740	1	723	0	963	723	100	| Subfamily F
scaffold-OGSY-2029807-Linum_usitatissimum-stem_region_4_5	AT2G26910.1	78.45	1420	306	0	56	1475	1	1420	0	2298	1420	100	| Subfamily G
scaffold-SMZF-2014691-Argemone_mexicana-root_5	AT3G55320.1	80.33	1413	261	8	74	1474	1	1408	0	2056	1408	100	| Subfamily B
scaffold-VXOD-2000811-Linum_tenuifolium_4	AT2G34660.1	77.44	1631	352	5	93	1715	1	1623	0	2420	1623	100	| Subfamily C
scaffold-OBTI-2000183-Peganum_harmala_6	AT2G34660.1	77.66	1629	353	4	87	1710	1	1623	0	2451	1623	100	| Subfamily C
scaffold-ZINQ-2020696-ZINQ-Oenothera_grandiflora-5_samples_combined_2	AT2G13610.1	67.94	652	188	5	37	670	1	649	0	799	649	100	| Subfamily G
scaffold-VVPY-2064163-Croton_tiglium_6	AT5G02270.1	86.14	332	38	3	2	329	1	328	0	523	328	100	| Subfamily I
scaffold-CMEQ-2006947-Orthotrichum_lyellii_2	AT4G19210.1	90.41	605	58	0	84	688	1	605	0	1136	605	100	| Subfamily E
scaffold-DAYQ-2013515-Mitella_pentandra_2	AT3G54540.1	76.52	724	168	2	32	754	1	723	0	1028	723	100	| Subfamily F
scaffold-UHJR-2066785-Citrus_x_paradisi_6	AT5G02270.1	84.64	332	43	3	7	334	1	328	0	511	328	100	| Subfamily I
scaffold-VUGF-2007734-Punica_granatum-developing_seeds_B_1	AT3G55320.1	83.85	1412	221	4	15	1423	1	1408	0	2150	1408	100	| Subfamily B
scaffold-GKAG-2098303-Huperzia_lucidula_2	AT4G19210.1	90.25	605	58	1	49	652	1	605	0	1139	605	100	| Subfamily E
scaffold-JCMU-2119004-Pinguicula_caudata_4	AT5G02270.1	83.43	332	49	3	45	374	1	328	0	506	328	100	| Subfamily I
scaffold-FGDU-2008244-Syzygium_paniculatum_6	AT3G54540.1	80.79	734	126	5	61	790	1	723	0	1086	723	100	| Subfamily F
scaffold-GOQJ-2010278-Argemone_mexicana-stem_3	AT3G54540.1	79.29	734	132	7	24	748	1	723	0	1048	723	100	| Subfamily F
scaffold-YHZW-2169321-YHZW-Huperzia_selago-2_samples_combined_2	AT4G19210.1	90.25	605	58	1	77	680	1	605	0	1136	605	100	| Subfamily E
scaffold-QMWB-2061737-Anomodon_attenuatus_2	AT4G19210.1	90.91	605	55	0	79	683	1	605	0	1143	605	100	| Subfamily E
scaffold-YDEH-2000708-Argemone_mexicana-leaf_3	AT4G19210.1	93.06	605	42	0	27	631	1	605	0	1176	605	100	| Subfamily E
scaffold-DUQG-2012053-Tanacetum_parthenium_1	AT3G54540.1	74.01	731	166	4	17	731	1	723	0	1002	723	100	| Subfamily F
scaffold-BZMI-2005959-Mollugo_pentaphylla-juvenile_leaf_6	AT4G19210.1	91.42	606	51	1	37	642	1	605	0	1155	605	100	| Subfamily E
scaffold-IQYY-2009181-Narcissus_viridiflorus-flower_6	AT2G34660.1	74.13	1631	407	6	29	1652	1	1623	0	2281	1623	100	| Subfamily C
scaffold-VUSY-2023786-Nyssa_ogeche_1	AT4G33460.1	68.27	271	77	3	130	391	1	271	2e-119	345	271	100	| Subfamily I
scaffold-DGNP-2004279-Cannabis_sativa-core_5	AT3G28860.1	89.78	1252	126	2	160	1409	1	1252	0	2149	1252	100	| Subfamily B
scaffold-BHYC-2056254-Linum_lewisii_6	AT2G41700.1	69.38	1901	548	10	134	2019	1	1882	0	2509	1882	100	| Subfamily A
scaffold-CCID-2011275-Akebia_trifoliata_1	AT5G14100.1	69.15	282	76	5	3	277	1	278	2e-122	348	278	100	| Subfamily I
scaffold-JGAB-2010010-JGAB-Mirabilis_jalapa-2_samples_combined_6	AT3G59140.1	64.01	1495	481	13	20	1499	1	1453	0	1900	1453	100	| Subfamily C
scaffold-HBUQ-2039614-Licania_michauxii_5	AT1G31770.1	74.26	680	143	7	62	741	1	648	0	896	648	100	| Subfamily G
scaffold-ZJDK-2058819-Sessuvium_ventricosum-juvenile_leaf_2	AT2G26910.1	70.75	1422	413	2	33	1453	1	1420	0	1949	1420	100	| Subfamily G
scaffold-WEQK-2069161-Centella_asiatica_1	AT2G41700.1	70.74	1897	531	10	63	1950	1	1882	0	2644	1882	100	| Subfamily A
scaffold-RMMV-2058936-Callitris_macleayana-March_6	AT3G54540.1	78.36	730	140	7	28	746	1	723	0	1012	723	100	| Subfamily F
scaffold-NVGZ-2012162-NVGZ-Cephalotaxus_harringtonia-2_samples_combined_6	AT2G41700.1	63	1935	650	16	219	2140	1	1882	0	2391	1882	100	| Subfamily A
scaffold-JCLQ-2046686-Apocynum_androsaemifolium-A_6	AT5G64840.1	77.73	705	137	4	74	771	1	692	0	977	692	100	| Subfamily F
scaffold-ZGQD-2005549-Corydalis_linstowiana_3	AT3G54540.1	78.58	733	136	5	99	820	1	723	0	1053	723	100	| Subfamily F
scaffold-ZQWM-2093094-Lagarostrobos_franklinii_6	AT3G55320.1	76.62	1416	307	7	577	1976	1	1408	0	2074	1408	100	| Subfamily B
scaffold-RKLL-2019539-Copaifera_officianalis_2	AT3G47780.1	65.44	949	312	7	89	1035	1	935	0	1213	935	100	| Subfamily A
scaffold-XNXF-2013167-Dendrolycopodium_obscurum_5	AT4G19210.1	90.08	605	59	1	123	726	1	605	0	1137	605	100	| Subfamily E
scaffold-HQRJ-2006511-Loropetalum_chinense_2	AT5G14100.1	70.42	284	69	3	9	283	1	278	2e-125	361	278	100	| Subfamily I
scaffold-FPYZ-2019415-Papaver_somniferum-flower_bud_6	AT3G55320.1	78.01	1414	290	9	10	1408	1	1408	0	1971	1408	100	| Subfamily B
scaffold-ZETY-2014824-Hydrangea_quercifolia_1	AT5G02270.1	83.43	332	47	3	12	339	1	328	0	504	328	100	| Subfamily I
scaffold-FQGQ-2075029-Polystichum_acrostichoides_6	AT4G19210.1	90.91	605	55	0	27	631	1	605	0	1144	605	100	| Subfamily E
scaffold-SSDU-2044907-SSDU-Papaver_bracteatum-3_samples_combined_4	AT3G54540.1	65.29	726	238	6	74	788	1	723	0	905	723	100	| Subfamily F
scaffold-DOVJ-2009455-Leontopodium_alpinum_6	AT3G28860.1	87.94	1252	150	1	31	1281	1	1252	0	2110	1252	100	| Subfamily B
scaffold-ZHMB-2001552-Krameria_lanceolata_1	AT5G64840.1	76.03	705	147	4	53	748	1	692	0	915	692	100	| Subfamily F
scaffold-YSRZ-2019389-Fouqueria_macdougalli_4	AT2G34660.1	71.52	1636	444	6	75	1701	1	1623	0	2222	1623	100	| Subfamily C
scaffold-UHBY-2126286-Oresitrophe_rupifraga_1	AT2G28070.1	76.88	731	160	4	100	822	1	730	0	1077	730	100	| Subfamily G
scaffold-LAPO-2003946-Draba_oligosperma_3	AT3G55110.1	81.92	708	100	6	2	681	1	708	0	1137	708	100	| Subfamily G
scaffold-LQJY-2015379-Solanum_xanthocarpum_4	AT2G28070.1	75.65	731	169	5	71	793	1	730	0	1058	730	100	| Subfamily G
scaffold-MGVU-2040289-Allamanda_cathartica_1	AT5G64840.1	78.46	701	137	5	29	724	1	692	0	954	692	100	| Subfamily F
scaffold-BMIF-2092705-Odontosororia_sp._3	AT4G19210.1	91.57	605	51	0	39	643	1	605	0	1150	605	100	| Subfamily E
scaffold-VPDX-2012250-Chamaseyce_mesebyranthemum-mature_leaf_4	AT1G64550.1	82.94	715	119	2	25	736	1	715	0	1163	715	100	| Subfamily F
scaffold-TOKV-2011555-Aphanopetalum_resinosum_6	AT3G59140.1	66.91	1481	456	13	90	1564	1	1453	0	1967	1453	100	| Subfamily C
scaffold-FZQN-2002922-Silene_latifolia_5	AT4G19210.1	89.92	605	55	1	29	627	1	605	0	1134	605	100	| Subfamily E
scaffold-BYNZ-2007097-Portulaca_mauii_1	AT3G54540.1	80.44	726	124	5	33	743	1	723	0	992	723	100	| Subfamily F
scaffold-PXYR-2023574-Euphorbia_pekinensis_2	AT2G26910.1	78.8	1420	299	2	21	1438	1	1420	0	2271	1420	100	| Subfamily G
scaffold-XWDM-2008147-XWDM-Cystopteris_fragilis-2_samples_combined_1	AT4G19210.1	91.57	605	51	0	17	621	1	605	0	1147	605	100	| Subfamily E
scaffold-UFQC-2012656-Apocynum_androsaemifolium-B_3	AT1G15520.1	69.5	1446	411	5	116	1554	1	1423	0	2113	1423	100	| Subfamily G
scaffold-JTRM-2025052-Dipsacus_sativum_1	AT2G26910.1	76.55	1420	333	0	35	1454	1	1420	0	2177	1420	100	| Subfamily G
scaffold-OWAS-2078107-Rehmannia_glutinosa_1	AT3G13080.1	65.9	1528	483	13	46	1549	1	1514	0	1940	1514	100	| Subfamily C
scaffold-UTQR-2004141-Tabebuia_umbellate_1	AT3G53480.1	65.45	1450	488	5	11	1447	1	1450	0	1922	1450	100	| Subfamily G
scaffold-NRWZ-2100570-Metzgeria_crassipilis_3	AT4G19210.1	90.41	605	58	0	76	680	1	605	0	1141	605	100	| Subfamily E
scaffold-QEHE-2014564-Rauvolfia_tetraphyla_4	AT2G34660.1	76.89	1627	366	5	37	1657	1	1623	0	2387	1623	100	| Subfamily C
scaffold-YMUO-2011730-Punica_granatum-developing_seeds_A_1	AT3G47780.1	66.67	951	299	8	60	1008	1	935	0	1212	935	100	| Subfamily A
scaffold-EWHG-2002474-Oenothera_grandis-MTJ_207_5	AT1G67940.1	69.6	273	71	4	6	276	1	263	2e-126	356	263	100	| Subfamily I
scaffold-LFII-2053612-Linum_perenne-veg._2	AT1G31770.1	77.17	657	134	6	17	666	1	648	0	949	648	100	| Subfamily G
scaffold-CWYJ-2073145-Heracleum_lanatum_6	AT5G64840.1	76.41	708	151	4	50	757	1	692	0	930	692	100	| Subfamily F
scaffold-BERS-2063961-Zaleya_pentandra_2	AT1G63270.1	86.9	229	30	0	47	275	1	229	9e-142	398	229	100	| Subfamily I
scaffold-KPUM-2102563-Exacum_affine_6	AT5G52860.1	68.68	597	175	8	22	614	1	589	0	724	589	100	| Subfamily G
scaffold-SFKQ-2005763-Hilleria_latifolia_3	AT3G54540.1	77.03	727	155	5	58	776	1	723	0	991	723	100	| Subfamily F
scaffold-EQYT-2058804-Oenothera_berlandieri-MTJ_65_2	AT4G19210.1	91.07	605	54	0	48	652	1	605	0	1149	605	100	| Subfamily E
scaffold-BNDE-2007757-Hypericum_perforatum_2	AT4G19210.1	91.74	605	50	0	10	614	1	605	0	1162	605	100	| Subfamily E
scaffold-ODDO-2105233-Ardisia_humilis_3	AT1G64550.1	81.31	717	130	2	19	733	1	715	0	1106	715	100	| Subfamily F
scaffold-FPCO-2028813-Interfilum_paradoxum_6	AT4G19210.1	85.29	605	87	1	108	710	1	605	0	1067	605	100	| Subfamily E
scaffold-BNCU-2011843-Radula_lindenbergia_3	AT4G19210.1	90.91	605	55	0	69	673	1	605	0	1149	605	100	| Subfamily E
scaffold-ICOX-2011245-ICOX-Eleusine_coracana-3_samples_combined_4	AT2G34660.1	72.67	1632	434	9	93	1721	1	1623	0	2234	1623	100	| Subfamily C
scaffold-UAUU-2128849-UAUU-Falcatifolium_taxoides-3_samples_combined_3	AT3G55320.1	76.8	1414	311	6	585	1987	1	1408	0	2042	1408	100	| Subfamily B
scaffold-YHXT-2004173-Hamamelis_virginiana_6	AT5G02270.1	82.62	328	52	3	71	393	1	328	8e-178	496	328	100	| Subfamily I
scaffold-CSUV-2002553-Cochlearea_officinalis_3	AT2G01320.1	87.47	734	81	4	26	757	1	725	0	1204	725	100	| Subfamily G
scaffold-RNBN-2007859-Mollugo_cerviana_1	AT1G63270.1	86.9	229	30	0	106	334	1	229	9e-132	372	229	100	| Subfamily I
scaffold-WTDE-2127370-Johnsonia_pubescens_4	AT2G34660.1	74.94	1628	400	6	78	1702	1	1623	0	2406	1623	100	| Subfamily C
scaffold-ZTHV-2010572-Atrichum_angustatum_6	AT1G30400.2	60.83	1644	608	12	169	1798	1	1622	0	1831	1622	100	| Subfamily C
scaffold-EJCM-2009708-EJCM-Lindenbergia_philippensis-2_samples_combined_4	AT1G15520.1	68.65	1426	440	5	49	1470	1	1423	0	2014	1423	100	| Subfamily G
scaffold-ETCJ-2064258-Pilgerodendron_uviferum_3	AT3G54540.1	78.93	731	132	8	36	752	1	723	0	1065	723	100	| Subfamily F
scaffold-YZVJ-2011392-Cephalotus_follicularis_1	AT2G34660.1	78.28	1630	341	5	65	1688	1	1623	0	2420	1623	100	| Subfamily C
scaffold-WMUK-2016415-Schizolaena_sp._4	AT1G64550.1	84.94	717	105	2	8	723	1	715	0	1170	715	100	| Subfamily F
scaffold-IANR-2075525-Rosa_palustris_1	AT4G19210.1	93.06	605	42	0	54	658	1	605	0	1172	605	100	| Subfamily E
scaffold-KTWL-2001276-Kaliphora_madagascariensis_6	AT5G64840.1	77.1	703	149	3	45	746	1	692	0	952	692	100	| Subfamily F
scaffold-OTAN-2101475-Deutzia_scabra_5	AT5G64840.1	76.99	704	148	3	49	750	1	692	0	938	692	100	| Subfamily F
scaffold-DMLT-2006052-Vitex_agnus_castus_5	AT5G64840.1	74.51	714	151	5	68	772	1	692	0	915	692	100	| Subfamily F
scaffold-JPDJ-2015649-Symplocus_sp._4	AT2G34660.1	70.95	1628	462	5	95	1716	1	1623	0	2207	1623	100	| Subfamily C
scaffold-ZGDS-2018072-Lactuca_graminifolia-A_1	AT5G02270.1	80.85	329	54	3	26	346	1	328	6e-172	477	328	100	| Subfamily I
scaffold-AAXJ-2054310-AAXJ-Atriplex_prostrata-2_samples_combined_3	AT1G63270.1	84.72	229	35	0	44	272	1	229	4e-136	386	229	100	| Subfamily I
scaffold-RKLL-2003579-Copaifera_officianalis_4	AT2G34660.1	78.23	1631	339	5	60	1682	1	1623	0	2515	1623	100	| Subfamily C
scaffold-PHOQ-2011875-Orobanche_fasciculata-stem_3	AT2G34660.1	76.04	1628	377	5	158	1777	1	1623	0	2383	1623	100	| Subfamily C
scaffold-VFYZ-2042018-Thuja_plicata_6	AT3G54540.1	78.25	731	138	7	100	817	1	723	0	1075	723	100	| Subfamily F
scaffold-ZACW-2006423-Leucodon_sciuroides_5	AT4G19210.1	90.41	605	58	0	76	680	1	605	0	1139	605	100	| Subfamily E
scaffold-VQBJ-2003202-Coleochaete_scutata_2	AT4G19210.1	89.26	605	65	0	83	687	1	605	0	1127	605	100	| Subfamily E
scaffold-JMXW-2005298-Bryum_argenteum_5	AT2G34660.1	60.5	1633	629	7	92	1718	1	1623	0	1920	1623	100	| Subfamily C
scaffold-UWFU-2000304-Itea_virginica_2	AT1G15520.1	71.02	1439	397	5	93	1527	1	1423	0	2084	1423	100	| Subfamily G
scaffold-JNKW-2022629-Cicerbita_plumieri_4	AT2G26910.1	74.58	1420	360	1	25	1443	1	1420	0	2117	1420	100	| Subfamily G
scaffold-CVDF-2102306-Simmondsia_chinensis_1	AT5G02270.1	79.82	332	59	3	34	361	1	328	0	512	328	100	| Subfamily I
scaffold-KRJP-2019782-Peumus_boldus_4	AT1G15520.1	70.27	1443	403	6	96	1532	1	1423	0	2139	1423	100	| Subfamily G
scaffold-FUPX-2014736-Tragopogon_pratensis_2	AT3G54540.1	74.11	734	155	7	55	764	1	723	0	969	723	100	| Subfamily F
scaffold-NUZN-2011520-Cercidiphyllum_japonicum_3	AT4G19210.1	92.75	607	42	1	41	647	1	605	0	1168	605	100	| Subfamily E
scaffold-IKFD-2054266-Quassia_amara_6	AT3G54540.1	81.17	733	122	4	40	766	1	723	0	1102	723	100	| Subfamily F
scaffold-DTOA-2092694-Maesa_lanceolata_5	AT5G02270.1	81.33	332	54	3	10	337	1	328	1e-154	437	328	100	| Subfamily I
scaffold-ZACW-2017068-Leucodon_sciuroides_6	AT1G30400.2	59.14	1647	632	11	105	1735	1	1622	0	1916	1622	100	| Subfamily C
scaffold-TMWO-2025258-Papaver_bracteatum-bulb_2	AT4G19210.1	91.9	605	49	0	58	662	1	605	0	1162	605	100	| Subfamily E
scaffold-XWMS-2055698-Linum_perenne-in_bud_1	AT5G64840.1	78.71	695	137	4	47	733	1	692	0	966	692	100	| Subfamily F
scaffold-JHFI-2113460-Pellia_neesiana_1	AT4G19210.1	90.41	605	58	0	118	722	1	605	0	1141	605	100	| Subfamily E
scaffold-WKCY-2008429-Urtica_dioica_3	AT1G64550.1	80.7	715	133	1	10	719	1	715	0	1093	715	100	| Subfamily F
scaffold-BZDF-2020685-BZDF-Oenothera_biennis-5_samples_combined_3	AT1G67940.1	69.96	273	72	3	28	300	1	263	9e-127	359	263	100	| Subfamily I
scaffold-QEBC-2053413-Punica_granatum-B_5	AT2G13610.1	67.63	655	189	6	61	698	1	649	0	863	649	100	| Subfamily G
scaffold-MBQU-2055306-Cleome_gynandra-mature_leaf_4	AT5G39040.1	86.4	647	79	4	94	734	1	644	0	1024	644	100	| Subfamily B
scaffold-QXWF-2013233-Flaveria_kochiana_1	AT2G34660.1	75.2	1625	387	5	81	1691	1	1623	0	2330	1623	100	| Subfamily C
scaffold-WSPM-2047174-Rhytidiadelphus_loreus_5	AT4G19210.1	90.74	605	56	0	85	689	1	605	0	1140	605	100	| Subfamily E
scaffold-ZINQ-2021996-ZINQ-Oenothera_grandiflora-5_samples_combined_1	AT3G55320.1	83.29	1418	217	12	197	1604	1	1408	0	2116	1408	100	| Subfamily B
scaffold-QUTB-2005205-Aextoxicon_punctatum_3	AT1G31770.1	77.51	658	138	5	22	679	1	648	0	959	648	100	| Subfamily G
scaffold-HLJG-2029549-Viburnum_odoratissimum_6	AT5G02270.1	84.45	328	47	2	13	336	1	328	0	503	328	100	| Subfamily I
scaffold-SFKQ-2015645-Hilleria_latifolia_6	AT4G19210.1	92.4	605	46	0	84	688	1	605	0	1168	605	100	| Subfamily E
scaffold-KPUM-2020088-Exacum_affine_4	AT2G26910.1	75.35	1420	350	0	46	1465	1	1420	0	2170	1420	100	| Subfamily G
scaffold-AHRN-2016692-Cuscuta_pentagonia_1	AT4G19210.1	90.92	606	49	3	51	651	1	605	0	1138	605	100	| Subfamily E
scaffold-VJPU-2020910-VJPU-Boerhavia_dominnii-2_samples_combined_2	AT2G26910.1	75	1420	349	3	17	1430	1	1420	0	2142	1420	100	| Subfamily G
scaffold-TXMP-2044482-Linum_strictum_5	AT3G28860.1	89.16	1255	132	2	61	1314	1	1252	0	2113	1252	100	| Subfamily B
scaffold-WCQU-2004689-Staurodesmus_convergens_5	AT5G02270.1	66.57	335	105	4	47	381	1	328	2e-153	433	328	100	| Subfamily I
scaffold-ROLB-2077681-Oenothera_elata-multiple_tissue_pool_3	AT1G67940.1	69.96	273	72	3	24	296	1	263	8e-127	358	263	100	| Subfamily I
scaffold-FPYZ-2010317-Papaver_somniferum-flower_bud_5	AT4G19210.1	92.23	605	47	0	56	660	1	605	0	1165	605	100	| Subfamily E
scaffold-UCRN-2003545-Megaceros_tosanus_3	AT3G55320.1	58.27	1421	553	13	370	1763	1	1408	0	1574	1408	100	| Subfamily B
scaffold-EDXZ-2000581-Schlegelia_violacea_4	AT1G31770.1	73.63	656	162	6	1	653	1	648	0	866	648	100	| Subfamily G
scaffold-SUVN-2013511-SUVN-Hedera_helix-2_samples_combined_4	AT3G47780.1	68.98	951	275	8	72	1018	1	935	0	1252	935	100	| Subfamily A
scaffold-HJMP-2000149-Astragalus_membranaceus_4	AT3G54540.1	79.32	735	135	5	202	931	1	723	0	1006	723	100	| Subfamily F
scaffold-NHUA-2006885-Castanea_crenata_5	AT3G59140.1	67.23	1489	447	11	122	1605	1	1453	0	1957	1453	100	| Subfamily C
scaffold-WZFE-2016017-Ascarina_rubricaulis_2	AT5G14100.1	65.36	280	88	3	10	282	1	278	2e-97	284	278	100	| Subfamily I
scaffold-BEFC-2019932-Manilkara_zapota_1	AT3G54540.1	79.26	733	141	4	48	779	1	723	0	1049	723	100	| Subfamily F
scaffold-WQUF-2008306-Nepenthes_alata-lower_leaf_2	AT5G64840.1	74.55	715	156	4	72	783	1	692	0	913	692	100	| Subfamily F
scaffold-ERXG-2018668-Eschscholzia_californica-developing_fruit_6	AT3G55320.1	80.1	1412	263	6	68	1465	1	1408	0	2142	1408	100	| Subfamily B
scaffold-AHRN-2008720-Cuscuta_pentagonia_2	AT2G34660.1	75.06	1628	394	5	116	1736	1	1623	0	2363	1623	100	| Subfamily C
scaffold-QICX-2149983-Ailanthus_altissima_1	AT5G02270.1	84.04	332	45	3	10	337	1	328	0	508	328	100	| Subfamily I
scaffold-EDBB-2008313-Polyscias_fruticosa_2	AT3G54540.1	79	738	133	4	33	763	1	723	0	1091	723	100	| Subfamily F
scaffold-CYVA-2019568-Cimicifuga_racemosa_4	AT2G34660.1	76.76	1631	365	6	77	1701	1	1623	0	2334	1623	100	| Subfamily C
scaffold-LELS-2011346-Haemaria_discolor_4	AT5G64840.1	72.21	709	180	4	100	808	1	692	0	893	692	100	| Subfamily F
scaffold-ZVFS-2003991-Lindenbergia_philippensis-leaves_1	AT1G15520.1	69.48	1455	406	7	37	1485	1	1423	0	1976	1423	100	| Subfamily G
scaffold-YUOM-2005977-Rhus_radicans_2	AT2G34660.1	76.73	1629	368	4	89	1712	1	1623	0	2334	1623	100	| Subfamily C
scaffold-CCID-2005097-Akebia_trifoliata_4	AT3G54540.1	79.76	736	135	5	118	852	1	723	0	1037	723	100	| Subfamily F
scaffold-KJAA-2024557-KJAA-Mollugo_pentaphylla-2_samples_combined_3	AT3G47780.1	62.18	952	334	9	30	972	1	935	0	1144	935	100	| Subfamily A
scaffold-FWCQ-2002877-Garcinia_oblongiflolia_3	AT1G03905.1	78.35	291	57	2	18	303	1	290	1e-146	412	290	100	| Subfamily I
scaffold-DHAW-2013471-Geum_quellyon_5	AT4G19210.1	92.89	605	43	0	23	627	1	605	0	1168	605	100	| Subfamily E
scaffold-QMWB-2009956-Anomodon_attenuatus_3	AT2G34660.1	59.89	1643	630	11	143	1776	1	1623	0	1904	1623	100	| Subfamily C
scaffold-MHYG-2006224-MHYG-Conzya_canadensis-2_samples_combined_5	AT3G47780.1	64.14	951	320	7	53	998	1	935	0	1176	935	100	| Subfamily A
scaffold-PMTB-2080948-PMTB-Oenothera_gaura-5_samples_combined_1	AT3G55320.1	82.24	1419	228	11	67	1472	1	1408	0	2175	1408	100	| Subfamily B
scaffold-GAKQ-2014230-Schlegelia_parasitica_3	AT2G41700.1	69.71	1895	556	7	69	1958	1	1882	0	2557	1882	100	| Subfamily A
scaffold-UJGI-2011563-UJGI-Oenothera_rosea-4_samples_combined_3	AT1G15520.1	71.26	1437	395	6	67	1499	1	1423	0	2031	1423	100	| Subfamily G
scaffold-LQJY-2017812-Solanum_xanthocarpum_2	AT1G67940.1	69.63	270	75	1	35	304	1	263	7e-121	347	263	100	| Subfamily I
scaffold-XQSG-2002072-Microbiota_decussata_1	AT3G54540.1	78.37	726	142	5	82	795	1	723	0	1043	723	100	| Subfamily F
scaffold-WQRD-2059982-Galium_boreale_3	AT2G34660.1	77.04	1629	360	6	87	1707	1	1623	0	2338	1623	100	| Subfamily C
scaffold-EDEQ-2002008-Wrightia_natalensis_1	AT1G15520.1	70.49	1447	397	7	63	1503	1	1423	0	2063	1423	100	| Subfamily G
scaffold-SWGX-2002035-Tetrazygia_bicolor_6	AT3G54540.1	77.3	727	159	3	60	784	1	723	0	1016	723	100	| Subfamily F
scaffold-YJJY-2009660-Woodsia_scopulina_2	AT4G19210.1	91.24	605	53	0	24	628	1	605	0	1147	605	100	| Subfamily E
scaffold-JADL-2048984-Rhynchostegium_serrulatum_4	AT4G19210.1	90.91	605	55	0	94	698	1	605	0	1142	605	100	| Subfamily E
scaffold-ALUC-2056262-Ipomoea_quamoclit_5	AT2G34660.1	75.41	1627	391	4	41	1662	1	1623	0	2435	1623	100	| Subfamily C
scaffold-LHSH-2008166-LHSH-Punica_granatum-2_samples_combined_3	AT4G39850.1	77.98	1344	283	5	185	1522	1	1337	0	2043	1337	100	| Subfamily D
scaffold-RTTY-2021346-Salvadora_sp._4	AT4G39850.1	86.92	1338	172	3	100	1435	1	1337	0	2325	1337	100	| Subfamily D
scaffold-EEAQ-2000781-Sceptridium_dissectum_4	AT3G54540.1	71.7	728	196	4	107	829	1	723	0	914	723	100	| Subfamily F
scaffold-GNPX-2107250-Oxera_neriifolia_4	AT5G02270.1	82.62	328	54	2	20	344	1	328	2e-178	495	328	100	| Subfamily I
scaffold-TZNS-2012777-Canna_sp._1	AT2G34660.1	73.44	1630	424	6	103	1730	1	1623	0	2338	1623	100	| Subfamily C
scaffold-IRAF-2016748-IRAF-Argemone_mexicana-5_samples_combined_3	AT2G34660.1	73.42	1629	421	7	77	1699	1	1623	0	2322	1623	100	| Subfamily C
scaffold-RNBN-2045733-Mollugo_cerviana_4	AT4G19210.1	91.74	605	50	0	51	655	1	605	0	1167	605	100	| Subfamily E
scaffold-NDUV-2010272-Vittaria_appalachiana_3	AT3G54540.1	70.3	734	199	7	9	734	1	723	0	959	723	100	| Subfamily F
scaffold-GETL-2010802-Pogostemon_sp._4	AT2G34660.1	76.46	1627	373	7	89	1709	1	1623	0	2346	1623	100	| Subfamily C
scaffold-YFQX-2071394-YFQX-Apocynum_androsaemifolium-2_samples_combined_6	AT3G55320.1	84.77	1412	200	5	134	1534	1	1408	0	2284	1408	100	| Subfamily B
scaffold-XSNO-2007062-Oenothera_rosea-MTJ_71_1	AT4G19210.1	91.4	605	52	0	49	653	1	605	0	1154	605	100	| Subfamily E
scaffold-VUGF-2059715-Punica_granatum-developing_seeds_B_6	AT3G54540.1	81.66	736	119	6	66	798	1	723	0	1058	723	100	| Subfamily F
scaffold-EZXQ-2041242-Cleome_violaceae-B_5	AT4G39850.1	88.05	1339	157	3	65	1402	1	1337	0	2348	1337	100	| Subfamily D
scaffold-BFMT-2000801-Argemone_mexicana-developing_fruit_3	AT4G19210.1	93.06	605	42	0	27	631	1	605	0	1176	605	100	| Subfamily E
scaffold-FAMO-2097260-Conopholis_americana_2	AT1G64550.1	80.59	716	138	1	26	741	1	715	0	1120	715	100	| Subfamily F
scaffold-BFJL-2018512-Cornus_floridana_1	AT5G02270.1	84.94	332	42	3	30	357	1	328	0	514	328	100	| Subfamily I
scaffold-BCAA-2072528-Kirkia_wilmsii_5	AT5G02270.1	84.34	332	44	3	34	361	1	328	0	508	328	100	| Subfamily I
scaffold-SYHW-2002050-Ribes_aff._giraldii_2	AT1G15520.1	71.14	1445	391	6	181	1621	1	1423	0	2038	1423	100	| Subfamily G
scaffold-EDHN-2005757-Ficus_religiosa_1	AT2G26910.1	79.01	1420	298	0	15	1434	1	1420	0	2281	1420	100	| Subfamily G
scaffold-TZWR-2010043-Arabis_alpina_6	AT1G03905.1	93.13	291	19	1	11	301	1	290	3e-180	497	290	100	| Subfamily I
scaffold-HWUP-2023257-Sabal_bermudana_5	AT2G26910.1	72.35	1425	387	4	174	1596	1	1420	0	2010	1420	100	| Subfamily G
scaffold-VXOD-2049953-Linum_tenuifolium_4	AT1G31770.1	77.47	657	139	4	15	671	1	648	0	953	648	100	| Subfamily G
scaffold-UWOD-2140236-Plagiogyria_japonica_2	AT4G19210.1	91.24	605	53	0	72	676	1	605	0	1144	605	100	| Subfamily E
scaffold-FUPX-2067186-Tragopogon_pratensis_3	AT5G64840.1	78.03	710	134	5	112	817	1	692	0	944	692	100	| Subfamily F
scaffold-VXOD-2051218-Linum_tenuifolium_5	AT3G55320.1	85.67	1410	193	6	129	1531	1	1408	0	2294	1408	100	| Subfamily B
scaffold-TIUZ-2008452-Cunonia_capensis_3	AT1G31770.1	80.06	657	122	5	38	694	1	648	0	1020	648	100	| Subfamily G
scaffold-OGSY-2009582-Linum_usitatissimum-stem_region_4_5	AT4G19210.1	91.74	605	50	0	47	651	1	605	0	1165	605	100	| Subfamily E
scaffold-JETM-2027362-Bauhinia_tomentosa_3	AT2G41700.1	72.32	1897	505	8	28	1919	1	1882	0	2674	1882	100	| Subfamily A
scaffold-VNMY-2014003-Bischofia_javanica_2	AT2G26910.1	80.28	1420	277	2	101	1517	1	1420	0	2294	1420	100	| Subfamily G
scaffold-DRIL-2024330-Kalanchoe_crenato_diagremontiana_1	AT1G64550.1	82.01	717	127	1	11	727	1	715	0	1164	715	100	| Subfamily F
scaffold-SZPD-2003774-Tetrastigma_voinierianum_3	AT2G34660.1	77.51	1632	352	6	98	1723	1	1623	0	2478	1623	100	| Subfamily C
scaffold-WYIG-2029150-Dombeya_burgessiae_1	AT1G31770.1	75.37	670	125	6	49	700	1	648	0	924	648	100	| Subfamily G
scaffold-IKFD-2002001-Quassia_amara_2	AT1G15520.1	73.61	1459	345	5	39	1493	1	1423	0	2063	1423	100	| Subfamily G
scaffold-FUPX-2004172-Tragopogon_pratensis_3	AT1G15520.1	68.63	1441	429	6	48	1483	1	1423	0	2026	1423	100	| Subfamily G
scaffold-HRWG-2070545-Buxbaumia_aphylla_1	AT4G19210.1	90.25	605	59	0	82	686	1	605	0	1141	605	100	| Subfamily E
scaffold-STKY-2079423-Balanophora_fungosa_2	AT2G26910.1	70.32	1422	416	4	114	1531	1	1420	0	2009	1420	100	| Subfamily G
scaffold-TIUZ-2060069-Cunonia_capensis_3	AT3G54540.1	81.04	733	128	3	23	754	1	723	0	1135	723	100	| Subfamily F
scaffold-BFJL-2026110-Cornus_floridana_2	AT2G26910.1	77.25	1420	323	0	29	1448	1	1420	0	2200	1420	100	| Subfamily G
scaffold-MBWM-2091279-Boerhavia_cf._spiderwort-juvenile_leaf_5	AT2G26910.1	75.35	1420	344	3	17	1430	1	1420	0	2157	1420	100	| Subfamily G
scaffold-UPZX-2008863-Cleome_viscosa_5	AT3G59140.1	81.36	1459	265	3	64	1521	1	1453	0	2243	1453	100	| Subfamily C
scaffold-DMLT-2103251-Vitex_agnus_castus_4	AT3G54540.1	78.14	732	142	6	133	855	1	723	0	1026	723	100	| Subfamily F
scaffold-WOBD-2001701-Limonium_spectabile_2	AT3G28860.1	86.86	1256	157	6	197	1448	1	1252	0	2026	1252	100	| Subfamily B
scaffold-SALZ-2067603-Pittosporum_resiniferum-fruit_2	AT4G33460.1	66.79	271	81	4	51	312	1	271	1e-115	330	271	100	| Subfamily I
scaffold-FXJC-2011753-Oenothera_rosea-MTJ_672_4	AT2G34660.1	69.88	1627	480	7	16	1636	1	1623	0	2194	1623	100	| Subfamily C
scaffold-AHRN-2008721-Cuscuta_pentagonia_2	AT2G34660.1	74.45	1628	404	5	116	1736	1	1623	0	2351	1623	100	| Subfamily C
scaffold-YRBQ-2015685-YRBQ-Flaveria_angustifolia-2_samples_combined_2	AT3G54540.1	75.54	736	153	6	50	771	1	723	0	1017	723	100	| Subfamily F
scaffold-JNVS-2049463-Datura_metel_2	AT5G02270.1	82.88	333	48	4	65	393	1	328	3e-178	495	328	100	| Subfamily I
scaffold-LAPO-2003945-Draba_oligosperma_2	AT3G55110.1	82.2	708	111	4	65	757	1	708	0	1154	708	100	| Subfamily G
scaffold-BIDT-2020320-BIDT-Flaveria_cronquestii-2_samples_combined_4	AT2G34660.1	75.69	1625	382	4	58	1671	1	1623	0	2328	1623	100	| Subfamily C
scaffold-UCNM-2007901-Ajuga_reptans_6	AT1G15520.1	68.02	1454	428	6	86	1533	1	1423	0	1941	1423	100	| Subfamily G
scaffold-CVEG-2023323-Azolla_cf._caroliniana_2	AT4G19210.1	90.91	605	54	1	32	635	1	605	0	1138	605	100	| Subfamily E
scaffold-SZPD-2010594-Tetrastigma_voinierianum_2	AT5G02270.1	82.83	332	43	4	8	329	1	328	8e-177	490	328	100	| Subfamily I
scaffold-WHHY-2021879-Boerhavia_cf._spiderwort-mature_leaf_2	AT2G26910.1	75.35	1420	344	3	17	1430	1	1420	0	2158	1420	100	| Subfamily G
scaffold-XHKT-2013603-Sanguinaria_canadensis_3	AT3G54540.1	79.4	738	130	7	49	779	1	723	0	1050	723	100	| Subfamily F
scaffold-NMGG-2064915-Hypecoum_procumbens_6	AT4G19210.1	93.88	605	37	0	41	645	1	605	0	1182	605	100	| Subfamily E
scaffold-MVTX-2022879-Papaver_rhoeas-developing_fruit_5	AT3G55320.1	79.07	1414	281	8	50	1454	1	1408	0	2043	1408	100	| Subfamily B
scaffold-SJEV-2166262-SJEV-Canella_winterana-2_samples_combined_5	AT1G64550.1	80.36	718	138	2	21	738	1	715	0	1174	715	100	| Subfamily F
scaffold-WQML-2006032-Cryptogramma_acrostichoides_2	AT4G19210.1	91.07	605	54	0	28	632	1	605	0	1151	605	100	| Subfamily E
scaffold-DXQW-2012281-Juglans_nigra_2	AT3G54540.1	79.35	736	138	4	74	808	1	723	0	1056	723	100	| Subfamily F
scaffold-FAJB-2003739-Paraphymatoceros_hallii_2	AT4G19210.1	90.08	605	60	0	26	630	1	605	0	1145	605	100	| Subfamily E
scaffold-BMSE-2065314-Senecio_rowleyanus_6	AT2G34660.1	76.25	1625	373	4	57	1670	1	1623	0	2300	1623	100	| Subfamily C
scaffold-IANR-2011876-Rosa_palustris_2	AT3G54540.1	79.89	726	133	6	42	757	1	723	0	1057	723	100	| Subfamily F
scaffold-CKKR-2063580-Astilbe_chinensis_4	AT5G02270.1	84.45	328	49	2	4	329	1	328	0	513	328	100	| Subfamily I
scaffold-GCFE-2054847-Verbena_hastata_4	AT5G02270.1	83.69	331	50	3	44	373	1	328	4e-180	501	328	100	| Subfamily I
scaffold-GAKQ-2080470-Schlegelia_parasitica_1	AT3G54540.1	79.21	731	135	5	135	856	1	723	0	1075	723	100	| Subfamily F
scaffold-IZLO-2063736-Lobelia_siphilitica_5	AT3G54540.1	76.34	727	155	5	9	722	1	723	0	1021	723	100	| Subfamily F
scaffold-PMRP-2003820-Cannabis_sativa-stem_6	AT4G19210.1	92.56	605	45	0	54	658	1	605	0	1164	605	100	| Subfamily E
scaffold-OGSY-2028166-Linum_usitatissimum-stem_region_4_5	AT1G31770.1	76.71	657	144	4	16	672	1	648	0	988	648	100	| Subfamily G
scaffold-ZQRI-2067913-Timmia_austriaca_1	AT4G19210.1	90.58	605	57	0	63	667	1	605	0	1145	605	100	| Subfamily E
scaffold-RTNA-2089339-Oxera_pulchella_2	AT5G02270.1	81.93	332	53	3	27	355	1	328	1e-177	493	328	100	| Subfamily I
scaffold-TZWR-2046895-Arabis_alpina_2	AT4G25450.1	89.26	717	71	2	7	720	1	714	0	1161	714	100	| Subfamily B
scaffold-KBRW-2006033-Oenothera_clelandii-MTJ_390_1	AT1G67940.1	69.96	273	70	4	5	275	1	263	2e-126	356	263	100	| Subfamily I
scaffold-ERXG-2000293-Eschscholzia_californica-developing_fruit_3	AT2G34660.1	75.68	1628	386	4	54	1676	1	1623	0	2432	1623	100	| Subfamily C
scaffold-TQKZ-2010562-Angelica_archangelica_3	AT1G53270.1	53.48	617	257	9	95	708	1	590	0	608	590	100	| Subfamily G
scaffold-FXJC-2013336-Oenothera_rosea-MTJ_672_1	AT2G34660.1	74.95	1645	384	13	75	1713	1	1623	0	2340	1623	100	| Subfamily C
scaffold-YKZB-2007782-Plantago_maritima_3	AT3G54540.1	77.07	724	146	5	13	717	1	723	0	977	723	100	| Subfamily F
scaffold-JGYZ-2046650-Holarrhena_pubescens_2	AT5G64840.1	77.52	703	142	5	78	775	1	692	0	967	692	100	| Subfamily F
scaffold-GBCQ-2018908-Aerva_persica-juvenile_leaf_3	AT2G01320.1	70.8	733	191	5	41	758	1	725	0	983	725	100	| Subfamily G
scaffold-YGCX-2021443-Geranium_maculatum_2	AT1G17840.1	83.99	706	98	5	67	760	1	703	0	1165	703	100	| Subfamily G
scaffold-DCDT-2073297-Cheilanthes_arizonica_6	AT5G02270.1	71.04	328	89	2	3	324	1	328	3e-151	424	328	100	| Subfamily I
scaffold-NYBX-2028218-Huperzia_selago-A_5	AT4G19210.1	90.25	605	58	1	51	654	1	605	0	1138	605	100	| Subfamily E
scaffold-SMZF-2010403-Argemone_mexicana-root_4	AT3G54540.1	79.29	734	132	7	31	755	1	723	0	1049	723	100	| Subfamily F
scaffold-BEKN-2068965-BEKN-Papaver_rhoeas-5_samples_combined_2	AT3G55320.1	79.07	1414	281	8	56	1460	1	1408	0	2045	1408	100	| Subfamily B
scaffold-CAPN-2009043-Equisetum_diffusum_6	AT4G19210.1	91.4	605	52	0	34	638	1	605	0	1154	605	100	| Subfamily E
scaffold-THHD-2057077-Elaeocarpus_sylvestris_4	AT1G63270.1	87.77	229	28	0	79	307	1	229	3e-143	402	229	100	| Subfamily I
scaffold-VPCP-2003432-Portulaca_cryptopetala-mature_leaf_2	AT4G19210.1	92.73	605	44	0	55	659	1	605	0	1176	605	100	| Subfamily E
scaffold-VVPY-2067123-Croton_tiglium_6	AT4G19210.1	93.22	605	41	0	130	734	1	605	0	1177	605	100	| Subfamily E
scaffold-XMVD-2053541-Chelidonium_majus_1	AT2G34660.1	76.03	1627	380	5	125	1745	1	1623	0	2449	1623	100	| Subfamily C
scaffold-QNPH-2012526-QNPH-Colchicum_autumnale-3_samples_combined_5	AT2G34660.1	74.16	1629	407	5	31	1651	1	1623	0	2341	1623	100	| Subfamily C
scaffold-OEKO-2013429-OEKO-Heliotropium_filiforme-2_samples_combined_2	AT2G26910.1	75.49	1420	348	0	28	1447	1	1420	0	2209	1420	100	| Subfamily G
scaffold-TGOP-2010142-Oenothera_gaura-MTJ_402_1	AT2G34660.1	74.77	1645	389	14	74	1714	1	1623	0	2321	1623	100	| Subfamily C
scaffold-VUSY-2000527-Nyssa_ogeche_3	AT2G34660.1	73.54	1629	420	4	41	1664	1	1623	0	2326	1623	100	| Subfamily C
scaffold-VZCI-2106890-Illicium_floridanum_3	AT5G64840.1	74.72	724	146	5	58	776	1	692	0	878	692	100	| Subfamily F
scaffold-TVSH-2017931-Bituminaria_bituminosa_4	AT3G54540.1	78.63	730	145	4	15	740	1	723	0	994	723	100	| Subfamily F
scaffold-EDEQ-2072312-Wrightia_natalensis_5	AT5G02270.1	81.08	333	57	3	3	334	1	328	0	524	328	100	| Subfamily I
scaffold-NWMY-2010199-Kadsura_heteroclite_1	AT5G64840.1	73.61	735	150	6	50	783	1	692	0	894	692	100	| Subfamily F
scaffold-MUCT-2047809-Atriplex_prostrata-juvenile_leaf_1	AT1G63270.1	84.72	229	35	0	50	278	1	229	3e-136	387	229	100	| Subfamily I
scaffold-JNVS-2051884-Datura_metel_3	AT4G19210.1	92.41	606	45	1	45	650	1	605	0	1166	605	100	| Subfamily E
scaffold-YZVJ-2051406-Cephalotus_follicularis_2	AT4G33460.1	66.18	272	83	4	50	313	1	271	1e-119	342	271	100	| Subfamily I
scaffold-LVUS-2058638-LVUS-Cleome_violaceae-2_samples_combined_6	AT3G54540.1	85.52	725	97	4	42	760	1	723	0	1137	723	100	| Subfamily F
scaffold-SXML-2004806-Ilex_paraguariensis_5	AT3G54540.1	78.4	736	144	5	41	774	1	723	0	1066	723	100	| Subfamily F
scaffold-DMLT-2020030-Vitex_agnus_castus_5	AT2G34660.1	77.06	1630	361	6	88	1711	1	1623	0	2354	1623	100	| Subfamily C
scaffold-DTNC-2012227-Sinningia_tuberosa_5	AT5G02270.1	81.02	332	56	3	16	344	1	328	0	516	328	100	| Subfamily I
scaffold-RXEN-2007025-Polycarpaea_repens_1	AT3G54540.1	75.44	733	163	6	77	802	1	723	0	1005	723	100	| Subfamily F
scaffold-VXOD-2011859-Linum_tenuifolium_1	AT2G41700.1	70.59	1904	521	12	129	2015	1	1882	0	2588	1882	100	| Subfamily A
scaffold-VYDM-2021795-VYDM-Orobanche_fasciculata-2_samples_combined_2	AT2G34660.1	76.11	1628	376	5	118	1737	1	1623	0	2385	1623	100	| Subfamily C
scaffold-QSKP-2007153-Polansia_trachysperma_2	AT5G58270.1	80.98	731	108	5	183	885	1	728	0	1135	728	100	| Subfamily B
scaffold-NWQC-2160341-Plagiochila_asplenioides_1	AT4G19210.1	90.25	605	59	0	68	672	1	605	0	1142	605	100	| Subfamily E
scaffold-GAKQ-2015981-Schlegelia_parasitica_6	AT4G39850.1	75.8	1343	314	6	128	1465	1	1337	0	2045	1337	100	| Subfamily D
scaffold-NNGU-2002391-Coriaria_nepalensis_6	AT5G64840.1	75.63	718	146	5	89	803	1	692	0	877	692	100	| Subfamily F
scaffold-XZAQ-2001498-Oenothera_speciosa-MTJ_116_5	AT3G54540.1	77.07	737	141	10	45	767	1	723	0	1016	723	100	| Subfamily F
scaffold-LKKX-2010857-Talinum_sp.-A_1	AT3G47780.1	62.67	951	329	9	84	1024	1	935	0	1114	935	100	| Subfamily A
scaffold-ZCDJ-2011450-Acacia_argyrophylla-Nov._6	AT2G01320.1	72.34	734	189	4	25	753	1	725	0	1023	725	100	| Subfamily G
scaffold-WCQU-2004690-Staurodesmus_convergens_6	AT5G02270.1	66.57	335	105	4	47	381	1	328	1e-152	433	328	100	| Subfamily I
scaffold-OYLU-2001763-Curcuma_olena-B_5	AT5G64840.1	73.92	717	157	6	66	777	1	692	0	895	692	100	| Subfamily F
scaffold-QTJY-2014605-Euptelea_pleiosperma_1	AT5G64840.1	75.7	716	148	5	55	768	1	692	0	897	692	100	| Subfamily F
scaffold-DCCI-2084399-Calceolaria_pinifolia_2	AT3G47780.1	67.69	947	292	6	34	978	1	935	0	1233	935	100	| Subfamily A
scaffold-VFFP-2048258-Acer_negundo_3	AT2G41700.1	73.12	1901	482	8	52	1942	1	1882	0	2783	1882	100	| Subfamily A
scaffold-UTQR-2000109-Tabebuia_umbellate_5	AT3G54540.1	79.34	731	132	5	139	858	1	723	0	1068	723	100	| Subfamily F
scaffold-QNGJ-2074988-Cupressus_dupreziana_5	AT3G54540.1	79.01	729	136	7	62	779	1	723	0	1097	723	100	| Subfamily F
scaffold-NJLF-2005469-Viola_canadensis_4	AT5G64840.1	79.52	703	129	5	65	763	1	692	0	936	692	100	| Subfamily F
scaffold-LVUS-2005121-LVUS-Cleome_violaceae-2_samples_combined_2	AT5G14100.1	84.89	278	37	4	23	295	1	278	1e-152	435	278	100	| Subfamily I
scaffold-UPZX-2004329-Cleome_viscosa_3	AT5G58270.1	80.33	737	102	7	15	717	1	728	0	1113	728	100	| Subfamily B
scaffold-BQEQ-2006753-Psychotria_ipecacuanha-invitro_plantlet_5	AT2G34660.1	77.3	1630	356	6	86	1708	1	1623	0	2434	1623	100	| Subfamily C
scaffold-GETL-2003573-Pogostemon_sp._6	AT3G54540.1	76.77	736	141	6	85	803	1	723	0	1047	723	100	| Subfamily F
scaffold-VKJD-2017644-VKJD-Maesa_lanceolata-2_samples_combined_6	AT4G39850.1	76.93	1344	300	6	172	1512	1	1337	0	2037	1337	100	| Subfamily D
scaffold-TJLC-2014650-Nothofagus_obliqua_6	AT2G26910.1	79.72	1420	287	1	54	1472	1	1420	0	2264	1420	100	| Subfamily G
scaffold-TQKZ-2058067-Angelica_archangelica_5	AT4G33460.1	62.36	271	93	3	12	273	1	271	8e-108	310	271	100	| Subfamily I
scaffold-QHBI-2060153-Falcatifolium_taxoides-A_2	AT3G55320.1	76.8	1414	311	6	558	1960	1	1408	0	2044	1408	100	| Subfamily B
scaffold-WKCY-2050335-Urtica_dioica_2	AT2G26910.1	77.18	1420	324	0	108	1527	1	1420	0	2279	1420	100	| Subfamily G
scaffold-UAXP-2023324-Gyrostemon_ramulosus_6	AT1G64550.1	86.47	717	94	2	45	760	1	715	0	1193	715	100	| Subfamily F
scaffold-SMZF-2011981-Argemone_mexicana-root_3	AT2G34660.1	76.69	1626	370	5	63	1682	1	1623	0	2463	1623	100	| Subfamily C
scaffold-BCGB-2011892-Cinnamomum_camphora_6	AT3G54540.1	77.91	729	143	8	66	782	1	723	0	1013	723	100	| Subfamily F
scaffold-VSRH-2006170-Abies_lasiocarpa_6	AT5G64840.1	67.32	719	204	4	91	805	1	692	0	834	692	100	| Subfamily F
scaffold-BQEQ-2006755-Psychotria_ipecacuanha-invitro_plantlet_5	AT2G34660.1	77.3	1630	356	6	84	1706	1	1623	0	2436	1623	100	| Subfamily C
scaffold-LBZM-2004199-Atriplex_rosea-juvenile_leaf_2	AT4G19210.1	91.57	605	51	0	13	617	1	605	0	1138	605	100	| Subfamily E
scaffold-AALA-2014133-Meliosma_cuneifolia_6	AT4G33460.1	64.94	271	86	3	4	265	1	271	4e-115	328	271	100	| Subfamily I
scaffold-OGSY-2029676-Linum_usitatissimum-stem_region_4_6	AT1G15520.1	69.24	1440	421	5	51	1485	1	1423	0	2024	1423	100	| Subfamily G
scaffold-OBPL-2006489-Myristica_fragrans_4	AT2G3950.1	68.3	754	203	8	55	786	1	740	0	935	740	100	| Subfamily G
scaffold-CCHG-2063632-Argemone_mexicana-flower_bud_4	AT5G64840.1	76.5	715	144	7	25	738	1	692	0	890	692	100	| Subfamily F
scaffold-RTTY-2000878-Salvadora_sp._4	AT2G34660.1	85.48	1625	229	3	96	1715	1	1623	0	2718	1623	100	| Subfamily C
scaffold-TGKW-2016384-Frullania_6	AT4G19210.1	91.24	605	53	0	30	634	1	605	0	1150	605	100	| Subfamily E
scaffold-EZXQ-2038927-Cleome_violaceae-B_2	AT5G14100.1	84.89	278	37	4	23	295	1	278	2e-154	434	278	100	| Subfamily I
scaffold-VMXJ-2001122-Leucobryum_albidum_5	AT4G19210.1	87.84	617	63	1	80	696	1	605	0	1127	605	100	| Subfamily E
scaffold-LAPO-2021075-Draba_oligosperma_3	AT4G25450.1	90.67	718	62	3	21	737	1	714	0	1201	714	100	| Subfamily B
scaffold-YNUE-2022923-YNUE-Punica_granatum-4_samples_combined_6	AT3G55320.1	83.85	1412	221	4	107	1515	1	1408	0	2147	1408	100	| Subfamily B
scaffold-IHPC-2014065-Platycodon_grandiflorus_4	AT5G02270.1	82.07	329	56	3	23	349	1	328	9e-180	502	328	100	| Subfamily I
scaffold-ZSSR-2003297-Xanthicercis_zambesiaca_3	AT3G54540.1	79.7	734	132	7	45	772	1	723	0	1026	723	100	| Subfamily F
scaffold-RPPC-2004413-Erythroxylum_coca_5	AT2G26910.1	79.01	1420	297	1	47	1465	1	1420	0	2272	1420	100	| Subfamily G
scaffold-OXYP-2017111-Sideroxylon_reclinatum_5	AT3G54540.1	79.56	734	138	4	18	750	1	723	0	1075	723	100	| Subfamily F
scaffold-NWQC-2007906-Plagiochila_asplenioides_6	AT4G19210.1	90.41	605	58	0	46	650	1	605	0	1140	605	100	| Subfamily E
scaffold-DESP-2108218-Erigeron_speciosus_3	AT2G34660.1	76.34	1627	370	4	62	1677	1	1623	0	2316	1623	100	| Subfamily C
scaffold-YNUE-2095360-YNUE-Punica_granatum-4_samples_combined_1	AT3G54540.1	81.66	736	119	6	66	798	1	723	0	1058	723	100	| Subfamily F
scaffold-HQRJ-2014186-Loropetalum_chinense_6	AT1G31770.1	77.05	658	140	5	44	700	1	648	0	966	648	100	| Subfamily G
scaffold-NVSO-2006434-Flaveria_palmeri_1	AT2G34660.1	74.4	1625	403	4	84	1697	1	1623	0	2303	1623	100	| Subfamily C
scaffold-GHLP-2010174-Solanum_dulcamara_2	AT2G28070.1	76.06	731	160	5	84	800	1	730	0	1055	730	100	| Subfamily G
scaffold-GDZS-2031311-Byblis_gigantea_1	AT4G19210.1	92.24	606	46	1	67	672	1	605	0	1159	605	100	| Subfamily E
scaffold-QKQO-2012527-Pseudotaxiphyllum_elegans_6	AT1G30400.2	59.45	1635	640	12	105	1729	1	1622	0	1920	1622	100	| Subfamily C
scaffold-URCP-2006538-Athyrium_filix_femina_1	AT4G19210.1	91.57	605	51	0	226	830	1	605	0	1154	605	100	| Subfamily E
scaffold-RTNA-2090790-Oxera_pulchella_6	AT3G54540.1	78.17	733	141	5	96	819	1	723	0	1046	723	100	| Subfamily F
scaffold-PXYR-2099170-Euphorbia_pekinensis_6	AT4G33460.1	64.58	271	87	3	19	280	1	271	8e-127	358	271	100	| Subfamily I
scaffold-JMXW-2009762-Bryum_argenteum_2	AT4G19210.1	90.13	608	57	1	46	653	1	605	0	1135	605	100	| Subfamily E
scaffold-WCZB-2004187-Phaeoceros_carolinianus-gametophyte_5	AT4G19210.1	89.75	605	62	0	20	624	1	605	0	1134	605	100	| Subfamily E
scaffold-ZINQ-2002185-ZINQ-Oenothera_grandiflora-5_samples_combined_6	AT2G34660.1	75.62	1641	377	14	62	1697	1	1623	0	2323	1623	100	| Subfamily C
scaffold-POZS-2014639-POZS-Linum_usitatissimum-3_samples_combined_1	AT4G19210.1	92.07	605	48	0	44	648	1	605	0	1170	605	100	| Subfamily E
scaffold-ZHMB-2011253-Krameria_lanceolata_1	AT3G21090.1	63.17	695	244	4	47	733	1	691	0	876	691	100	| Subfamily G
scaffold-CYVA-2076478-Cimicifuga_racemosa_5	AT3G54540.1	79.32	735	137	5	54	785	1	723	0	1032	723	100	| Subfamily F
scaffold-ARYD-2025233-ARYD-Oenothera_laciniata-5_samples_combined_6	AT5G02270.1	80.48	333	60	1	70	402	1	328	3e-172	482	328	100	| Subfamily I
scaffold-RVGH-2006310-Drypetes_deplanchei_4	AT3G54540.1	80.79	734	128	4	76	807	1	723	0	1073	723	100	| Subfamily F
scaffold-PMTB-2008966-PMTB-Oenothera_gaura-5_samples_combined_4	AT2G34660.1	74.77	1645	389	14	63	1703	1	1623	0	2321	1623	100	| Subfamily C
scaffold-ZNZC-2008926-Flaveria_bidentis-juvenile_leaf_2	AT3G54540.1	73.51	736	170	4	45	768	1	723	0	1008	723	100	| Subfamily F
scaffold-WYIG-2033944-Dombeya_burgessiae_3	AT1G63270.1	85.59	229	33	0	126	354	1	229	3e-149	418	229	100	| Subfamily I
scaffold-WEEQ-2090160-Phaeoceros_carolinianus-gametophyte_1575_6	AT4G19210.1	89.75	605	62	0	19	623	1	605	0	1134	605	100	| Subfamily E
scaffold-JADL-2049191-Rhynchostegium_serrulatum_5	AT3G54540.1	68.81	731	211	6	100	821	1	723	0	845	723	100	| Subfamily F
scaffold-JCLQ-2000834-Apocynum_androsaemifolium-A_6	AT1G15520.1	69.36	1446	413	5	64	1502	1	1423	0	2110	1423	100	| Subfamily G
scaffold-ZTLR-2048717-Rhizophora_mangle_5	AT3G54540.1	79.75	731	138	4	97	825	1	723	0	1079	723	100	| Subfamily F
scaffold-QUTB-2075822-Aextoxicon_punctatum_4	AT5G02270.1	85.67	328	43	2	40	363	1	328	0	519	328	100	| Subfamily I
scaffold-YUOM-2039329-Rhus_radicans_5	AT1G31770.1	78.2	665	122	8	31	689	1	648	0	997	648	100	| Subfamily G
scaffold-AIOU-2069645-Brugmansia_sanguinea_2	AT5G02270.1	81.68	333	52	4	65	393	1	328	2e-173	484	328	100	| Subfamily I
scaffold-LVUS-2059114-LVUS-Cleome_violaceae-2_samples_combined_1	AT4G39850.1	88.05	1339	157	3	65	1402	1	1337	0	2348	1337	100	| Subfamily D
scaffold-BDIW-2057839-Atriplex_hortensis-juvenile_leaf_4	AT2G26910.1	74.37	1420	359	3	21	1435	1	1420	0	2207	1420	100	| Subfamily G
scaffold-ZSSR-2012125-Xanthicercis_zambesiaca_4	AT1G67940.1	70.9	268	68	3	40	302	1	263	2e-137	390	263	100	| Subfamily I
scaffold-SQCF-2005612-Dryas_octopetala_5	AT2G34660.1	76.8	1638	360	5	69	1701	1	1623	0	2357	1623	100	| Subfamily C
scaffold-SVVG-2013881-Fagus_sylvatica_1	AT3G47780.1	69.23	949	275	8	62	1007	1	935	0	1239	935	100	| Subfamily A
scaffold-CZPV-2051223-Moringa_oleifera_6	AT5G13580.1	76.16	755	147	11	84	833	1	727	0	1031	727	100	| Subfamily G
scaffold-KIIX-2091019-Pilularia_globulifera_5	AT3G54540.1	71.37	730	194	6	23	744	1	723	0	949	723	100	| Subfamily F
scaffold-HUSX-2055121-Roridula_gorgonias_6	AT5G64840.1	77.02	718	138	5	63	779	1	692	0	955	692	100	| Subfamily F
scaffold-CFRN-2000033-Carthamus_lanatus_2	AT2G34660.1	75.86	1624	383	3	66	1681	1	1623	0	2324	1623	100	| Subfamily C
scaffold-WHNV-2046961-Micromeria_fruticosa_2	AT3G47780.1	64.41	947	323	6	33	977	1	935	0	1180	935	100	| Subfamily A
scaffold-JSZD-2056055-Bursera_simaruba_5	AT5G02270.1	83.13	332	48	3	23	350	1	328	0	533	328	100	| Subfamily I
scaffold-TDTF-2020457-Salix_sachalinensis_5	AT2G26910.1	78.94	1420	299	0	50	1469	1	1420	0	2254	1420	100	| Subfamily G
scaffold-HLJG-2017508-Viburnum_odoratissimum_5	AT4G33460.1	65.68	271	84	3	66	327	1	271	7e-125	357	271	100	| Subfamily I
scaffold-OSHQ-2001732-Sarcandra_glabra_3	AT2G34660.1	74.48	1630	404	7	110	1734	1	1623	0	2360	1623	100	| Subfamily C
scaffold-YADI-2015636-Asclepias_syriaca_1	AT2G34660.1	76.97	1628	364	6	36	1657	1	1623	0	2356	1623	100	| Subfamily C
scaffold-DZRA-2002928-Mirabilis_jalapa-mature_leaf_3	AT3G54540.1	77.37	729	150	5	44	763	1	723	0	991	723	100	| Subfamily F
scaffold-SFZX-2005652-Cannabis_sativa-stem_peel_5	AT3G28860.1	89.7	1252	127	2	197	1446	1	1252	0	2120	1252	100	| Subfamily B
scaffold-SSDU-2012262-SSDU-Papaver_bracteatum-3_samples_combined_1	AT3G55320.1	79.21	1414	279	8	48	1452	1	1408	0	2050	1408	100	| Subfamily B
scaffold-MJAV-2023652-Linum_usitatissimum-stem_apex_6	AT5G02270.1	82.99	335	49	4	35	368	1	328	0	508	328	100	| Subfamily I
scaffold-UFJN-2089905-Diplazium_wichurae_2	AT4G19210.1	91.24	605	53	0	34	638	1	605	0	1151	605	100	| Subfamily E
scaffold-IZLO-2014698-Lobelia_siphilitica_2	AT2G26910.1	69.03	1427	433	5	13	1437	1	1420	0	1967	1420	100	| Subfamily G
scaffold-ZJUL-2008846-Rhodiola_rosea_6	AT1G64550.1	80.5	718	132	3	25	737	1	715	0	1125	715	100	| Subfamily F
scaffold-AZZW-2021327-Chlorokybus_atmophyticus_1	AT4G19210.1	85.15	606	86	2	67	669	1	605	0	1044	605	100	| Subfamily E
scaffold-BLWH-2006160-BLWH-Portulaca_mauii-2_samples_combined_2	AT2G41700.1	68.46	1893	555	12	82	1943	1	1882	0	2543	1882	100	| Subfamily A
scaffold-TMMR-2015078-Portulaca_cryptopetala-juvenile_leaf_6	AT4G19210.1	92.73	605	44	0	33	637	1	605	0	1176	605	100	| Subfamily E
scaffold-CCHG-2018483-Argemone_mexicana-flower_bud_4	AT3G55320.1	80.24	1412	265	5	63	1464	1	1408	0	2138	1408	100	| Subfamily B
scaffold-UPZX-2009298-Cleome_viscosa_3	AT1G66950.1	80.78	1457	276	2	16	1471	1	1454	0	2419	1454	100	| Subfamily G
scaffold-QZZU-2009402-Pyrenacantha_malvifolia_1	AT5G64840.1	78.01	714	132	5	363	1073	1	692	0	943	692	100	| Subfamily F
scaffold-DSUV-2002245-Asclepia_curassavica_2	AT1G15520.1	68.79	1445	425	5	105	1545	1	1423	0	2072	1423	100	| Subfamily G
scaffold-WUZV-2065406-Lindenbergia_philippensis-flower_6	AT3G13080.1	66.06	1535	493	12	35	1562	1	1514	0	1959	1514	100	| Subfamily C
scaffold-ZINQ-2076422-ZINQ-Oenothera_grandiflora-5_samples_combined_6	AT3G47780.1	66.84	950	298	7	60	1007	1	935	0	1158	935	100	| Subfamily A
scaffold-JOPH-2056153-Psychotria_ipecacuanha-root_culture_3	AT5G64840.1	76.66	707	145	5	91	792	1	692	0	972	692	100	| Subfamily F
scaffold-HMFE-2099307-HMFE-Allionia_incarnata-2_samples_combined_2	AT1G63270.1	85.22	230	33	1	59	288	1	229	3e-139	387	229	100	| Subfamily I
scaffold-FNEN-2074955-Phlox_sp._2	AT5G02270.1	83.48	333	46	4	8	336	1	328	0	501	328	100	| Subfamily I
scaffold-NFXV-2018243-Mumea_americana_5	AT2G26910.1	79.23	1420	295	0	32	1451	1	1420	0	2276	1420	100	| Subfamily G
scaffold-ABSS-2010007-Sassafras_albidum_6	AT1G64550.1	80.92	718	134	2	61	778	1	715	0	1139	715	100	| Subfamily F
scaffold-TAHF-2008912-Oenothera_grandis-MTJ_134_2	AT5G02270.1	80.78	333	59	1	73	405	1	328	3e-173	482	328	100	| Subfamily I
scaffold-EZXQ-2003566-Cleome_violaceae-B_4	AT2G01320.1	81.27	742	106	4	27	752	1	725	0	1113	725	100	| Subfamily G
scaffold-MIXZ-2077337-Agathis_robusta_2	AT3G54540.1	77.47	728	148	5	112	828	1	723	0	1015	723	100	| Subfamily F
scaffold-GZUR-2044451-Oenothera_grandiflora-MTJ_564_2	AT1G67940.1	69.96	273	72	3	13	285	1	263	7e-127	358	263	100	| Subfamily I
scaffold-TZWR-2046714-Arabis_alpina_1	AT4G19210.1	96.86	606	18	1	28	633	1	605	0	1217	605	100	| Subfamily E
scaffold-VBMM-2053933-Anomodon_rostratus_6	AT4G19210.1	90.74	605	56	0	98	702	1	605	0	1143	605	100	| Subfamily E
scaffold-TZNS-2012778-Canna_sp._3	AT2G34660.1	74.28	1633	405	7	68	1695	1	1623	0	2384	1623	100	| Subfamily C
scaffold-COBX-2008063-Polypremum_procumbens_5	AT2G34660.1	76.91	1624	367	4	96	1712	1	1623	0	2406	1623	100	| Subfamily C
scaffold-GAMH-2057700-Tsuga_heterophylla_5	AT5G64840.1	67.64	720	200	6	67	781	1	692	0	874	692	100	| Subfamily F
scaffold-AWJM-2011812-Edgeworthia_papyrifera_6	AT5G13580.1	74.6	752	156	11	89	830	1	727	0	958	727	100	| Subfamily G
scaffold-GHLP-2060385-Solanum_dulcamara_1	AT1G64550.1	79.39	718	145	3	53	770	1	715	0	1107	715	100	| Subfamily F
scaffold-EAVM-2017553-Amelanchier_canadensis_1	AT3G59140.1	65.23	1487	469	13	96	1568	1	1453	0	1794	1453	100	| Subfamily C
scaffold-IKFD-2002432-Quassia_amara_1	AT1G66950.1	71.83	1466	397	7	80	1541	1	1454	0	2170	1454	100	| Subfamily G
scaffold-PUDI-2001141-Daphne_geraldii_1	AT1G64550.1	80.22	718	137	4	38	753	1	715	0	1157	715	100	| Subfamily F
scaffold-XLGK-2010367-Podocarpus_rubens_1	AT1G15520.1	58.48	1433	550	8	89	1486	1	1423	0	1699	1423	100	| Subfamily G
scaffold-PEZP-2070923-Glycyrrhiza_glabra_5	AT3G54540.1	80.82	730	127	6	91	814	1	723	0	1059	723	100	| Subfamily F
scaffold-UCNM-2056768-Ajuga_reptans_1	AT5G02270.1	82.62	328	50	3	51	371	1	328	2e-177	494	328	100	| Subfamily I
scaffold-HYZL-2142901-Akania_lucens_6	AT1G15520.1	73.46	1462	346	4	49	1507	1	1423	0	2165	1423	100	| Subfamily G
scaffold-ZSGF-2021494-ZSGF-Psychotria_ipecacuanha-2_samples_combined_6	AT3G47780.1	67.36	959	287	7	63	1019	1	935	0	1252	935	100	| Subfamily A
scaffold-DHWX-2015868-Fontinalis_antipyretica_5	AT3G54540.1	68.58	732	209	7	74	793	1	723	0	832	723	100	| Subfamily F
scaffold-BNTL-2087909-Souroubea_exauriculata_2	AT2G26910.1	76.76	1420	328	1	86	1503	1	1420	0	2197	1420	100	| Subfamily G
scaffold-NEBM-2008206-Syzygium_macranthum_2	AT3G28860.1	89.06	1252	134	2	122	1370	1	1252	0	2155	1252	100	| Subfamily B
scaffold-FAJB-2003738-Paraphymatoceros_hallii_2	AT4G19210.1	90.08	605	60	0	26	630	1	605	0	1147	605	100	| Subfamily E
scaffold-AREG-2068979-Nothotsuga_longibracteata_4	AT5G64840.1	67.59	719	202	5	101	815	1	692	0	844	692	100	| Subfamily F
scaffold-VKJD-2012068-VKJD-Maesa_lanceolata-2_samples_combined_1	AT3G55320.1	84.9	1411	197	7	95	1492	1	1408	0	2276	1408	100	| Subfamily B
scaffold-VFFP-2007901-Acer_negundo_4	AT1G15520.1	63.02	1498	475	11	11	1504	1	1423	0	1924	1423	100	| Subfamily G
scaffold-QSLH-2014298-Ipomoea_hederacea_3	AT2G34660.1	75.14	1629	393	6	36	1658	1	1623	0	2380	1623	100	| Subfamily C
scaffold-LFII-2012743-Linum_perenne-veg._2	AT2G26910.1	78.17	1420	310	0	59	1478	1	1420	0	2218	1420	100	| Subfamily G
scaffold-BQEQ-2006754-Psychotria_ipecacuanha-invitro_plantlet_5	AT2G34660.1	77.3	1630	356	6	101	1723	1	1623	0	2434	1623	100	| Subfamily C
scaffold-PMRP-2005529-Cannabis_sativa-stem_4	AT3G28860.1	89.14	1252	127	3	205	1447	1	1252	0	2098	1252	100	| Subfamily B
scaffold-HBUQ-2008829-Licania_michauxii_3	AT1G15520.1	73.23	1442	364	6	70	1508	1	1423	0	2120	1423	100	| Subfamily G
scaffold-DUNJ-2001433-Helenium_autumnale_4	AT5G02270.1	77.13	328	63	3	62	377	1	328	1e-159	449	328	100	| Subfamily I
scaffold-OHAE-2128964-Polygala_lutea_2	AT5G02270.1	80.12	332	61	2	57	387	1	328	7e-177	493	328	100	| Subfamily I
scaffold-GNRI-2133556-Digitalis_purpurea_1	AT3G47780.1	66.7	949	301	5	98	1045	1	935	0	1231	935	100	| Subfamily A
scaffold-VKJD-2133009-VKJD-Maesa_lanceolata-2_samples_combined_5	AT5G64840.1	75.52	715	148	5	40	750	1	692	0	918	692	100	| Subfamily F
scaffold-VFFP-2048193-Acer_negundo_1	AT2G26910.1	80.7	1420	273	1	84	1502	1	1420	0	2332	1420	100	| Subfamily G
scaffold-UBLN-2086239-Xanthuium_strumarium_1	AT2G26910.1	74.37	1420	363	1	23	1441	1	1420	0	2178	1420	100	| Subfamily G
scaffold-JCMU-2022056-Pinguicula_caudata_1	AT2G34660.1	75.46	1630	386	8	78	1700	1	1623	0	2385	1623	100	| Subfamily C
scaffold-VCCF-2011440-Melia_azedarach-B_3	AT1G63270.1	86.03	229	32	0	31	259	1	229	5e-133	374	229	100	| Subfamily I
scaffold-RKGT-2019551-Eschscholzia_californica-root_4	AT3G55320.1	80.1	1412	263	6	80	1477	1	1408	0	2145	1408	100	| Subfamily B
scaffold-SIZE-2015762-Passiflora_caerulea_6	AT5G64840.1	76.61	714	139	5	84	791	1	692	0	951	692	100	| Subfamily F
scaffold-NJLF-2008543-Viola_canadensis_6	AT4G39850.1	76.69	1343	303	5	161	1499	1	1337	0	2064	1337	100	| Subfamily D
scaffold-PIYM-2081518-PIYM-Galax_urceolata-2_samples_combined_2	AT5G52860.1	67.73	598	177	4	26	616	1	589	0	704	589	100	| Subfamily G
scaffold-LQJY-2083963-Solanum_xanthocarpum_5	AT2G26910.1	69.46	1421	420	5	16	1423	1	1420	0	2013	1420	100	| Subfamily G
scaffold-FZJL-2167191-Austrobaileya_scandens_4	AT2G26910.1	73.54	1421	373	3	228	1646	1	1420	0	2107	1420	100	| Subfamily G
scaffold-OSIP-2126325-Garcinia_livingstonei_3	AT2G34660.1	78.7	1629	336	4	41	1664	1	1623	0	2550	1623	100	| Subfamily C
scaffold-UPZX-2045079-Cleome_viscosa_3	AT1G70610.1	84.38	704	105	2	24	726	1	700	0	1211	700	100	| Subfamily B
scaffold-GLVK-2012947-Salix_eriocephala_5	AT2G34660.1	77.85	1630	349	4	27	1651	1	1623	0	2471	1623	100	| Subfamily C
scaffold-WEEQ-2015233-Phaeoceros_carolinianus-gametophyte_1575_1	AT3G55320.1	58.6	1418	554	12	289	1683	1	1408	0	1590	1408	100	| Subfamily B
scaffold-LELS-2000418-Haemaria_discolor_2	AT2G26910.1	70.72	1421	412	4	90	1507	1	1420	0	2007	1420	100	| Subfamily G
scaffold-WHNV-2010689-Micromeria_fruticosa_3	AT2G26910.1	75.21	1420	350	1	123	1540	1	1420	0	2121	1420	100	| Subfamily G
scaffold-EXGW-2053957-Oenothera_biennis-MTJ_378_4	AT1G67940.1	69.96	273	72	3	29	301	1	263	1e-126	358	263	100	| Subfamily I
scaffold-TQOO-2021963-TQOO-Loropetalum_chinense-2_samples_combined_4	AT2G26910.1	77.74	1424	312	3	82	1504	1	1420	0	2240	1420	100	| Subfamily G
scaffold-VDKG-2018959-VDKG-Cleome_gynandra-2_samples_combined_4	AT2G13610.1	81.82	649	116	2	33	679	1	649	0	1024	649	100	| Subfamily G
scaffold-UFQC-2057970-Apocynum_androsaemifolium-B_1	AT3G55320.1	84.77	1412	200	5	134	1534	1	1408	0	2291	1408	100	| Subfamily B
scaffold-QAUE-2027938-Actinidia_chinensis_3	AT5G64840.1	75.32	709	156	4	17	723	1	692	0	959	692	100	| Subfamily F
scaffold-LVUS-2056349-LVUS-Cleome_violaceae-2_samples_combined_5	AT5G02270.1	91.87	332	22	2	35	365	1	328	0	562	328	100	| Subfamily I
scaffold-POZS-2014637-POZS-Linum_usitatissimum-3_samples_combined_3	AT4G19210.1	92.07	605	48	0	47	651	1	605	0	1169	605	100	| Subfamily E
scaffold-OYLU-2007189-Curcuma_olena-B_2	AT2G34660.1	73.87	1630	415	6	106	1731	1	1623	0	2355	1623	100	| Subfamily C
scaffold-CCHG-2000780-Argemone_mexicana-flower_bud_3	AT4G19210.1	93.06	605	42	0	27	631	1	605	0	1176	605	100	| Subfamily E
scaffold-UPOG-2057087-Anemone_pulsatilla_4	AT4G19210.1	94.05	605	35	1	50	653	1	605	0	1184	605	100	| Subfamily E
scaffold-XHKT-2004750-Sanguinaria_canadensis_6	AT3G28860.1	86.58	1252	163	3	201	1447	1	1252	0	2100	1252	100	| Subfamily B
scaffold-ZCDJ-2003776-Acacia_argyrophylla-Nov._4	AT2G26910.1	77.04	1420	325	1	37	1455	1	1420	0	2194	1420	100	| Subfamily G
scaffold-QSNJ-2009507-Taiwania_cryptomerioides_4	AT3G54540.1	77.72	727	148	5	82	798	1	723	0	1008	723	100	| Subfamily F
scaffold-BKQU-2101356-Phytolacca_americana_3	AT1G64550.1	81.34	718	131	2	69	786	1	715	0	1127	715	100	| Subfamily F
scaffold-TZWR-2047241-Arabis_alpina_1	AT2G3691.0	97.59	1286	29	1	57	1340	1	1286	0	2355	1286	100	| Subfamily B
scaffold-ZQVF-2010614-ZQVF-Cunninghamia_lanceolata-2_samples_combined_6	AT3G54540.1	77.23	729	149	5	75	792	1	723	0	1032	723	100	| Subfamily F
scaffold-ATQZ-2107363-Acacia_pycnantha-March_4	AT5G64840.1	75.98	716	148	3	52	767	1	692	0	945	692	100	| Subfamily F
scaffold-VGVI-2068474-Dendropemon_caribaeus_6	AT5G52860.1	64.4	604	196	4	42	641	1	589	0	719	589	100	| Subfamily G
scaffold-ZGQD-2012008-Corydalis_linstowiana_6	AT5G64840.1	73.99	719	160	6	40	758	1	692	0	879	692	100	| Subfamily F
scaffold-XISJ-2014479-XISJ-Anthirrhinum_majus-2_samples_combined_5	AT5G02270.1	80.12	332	61	2	23	353	1	328	5e-175	487	328	100	| Subfamily I
scaffold-JPDJ-2007804-Symplocus_sp._3	AT5G64840.1	77.23	707	145	4	64	769	1	692	0	952	692	100	| Subfamily F
scaffold-OBPL-2048355-Myristica_fragrans_2	AT2G13610.1	64.96	665	208	5	27	682	1	649	0	810	649	100	| Subfamily G
scaffold-EMBR-2006646-Ipomoea_pubescens_2	AT2G34660.1	75.43	1628	388	5	47	1667	1	1623	0	2409	1623	100	| Subfamily C
scaffold-EDEQ-2076075-Wrightia_natalensis_1	AT5G64840.1	78.71	700	139	4	85	782	1	692	0	976	692	100	| Subfamily F
scaffold-ATFX-2004240-Muntingia_calabura_1	AT2G34660.1	78.88	1629	330	5	72	1692	1	1623	0	2434	1623	100	| Subfamily C
scaffold-XGFU-2012069-Exocarpos_cupressiformis-Nov._4	AT3G54540.1	80.46	732	128	5	70	795	1	723	0	1051	723	100	| Subfamily F
scaffold-VXOD-2002041-Linum_tenuifolium_4	AT5G14100.1	67.02	282	86	4	23	301	1	278	2e-108	315	278	100	| Subfamily I
scaffold-CSUV-2009000-Cochlearea_officinalis_4	AT3G10670.1	89.94	338	31	2	36	370	1	338	0	512	338	100	| Subfamily I
scaffold-OMXG-2006523-Eleusine_coracana-root_unstressed_3	AT2G34660.1	72.43	1632	431	10	89	1710	1	1623	0	2216	1623	100	| Subfamily C
scaffold-AXNH-2002642-AXNH-Oenothera_filiformis-3_samples_combined_1	AT4G19210.1	91.4	605	52	0	78	682	1	605	0	1150	605	100	| Subfamily E
scaffold-TQKZ-2006108-Angelica_archangelica_2	AT2G26910.1	74.79	1424	352	2	38	1458	1	1420	0	2137	1420	100	| Subfamily G
scaffold-IDAU-2048460-Oenothera_elata_hookeri-MTJ_664_3	AT2G34660.1	75.81	1641	376	13	79	1716	1	1623	0	2336	1623	100	| Subfamily C
scaffold-LVUS-2011633-LVUS-Cleome_violaceae-2_samples_combined_6	AT5G58270.1	77.97	740	113	7	16	717	1	728	0	1108	728	100	| Subfamily B
scaffold-VGSX-2074411-Retrophyllum_minus_6	AT3G55320.1	76.39	1423	301	7	335	1737	1	1408	0	2024	1408	100	| Subfamily B
scaffold-WFBF-2007156-Podophyllum_peltatum_4	AT2G01320.1	71.14	738	194	6	19	750	1	725	0	1020	725	100	| Subfamily G
scaffold-BNTL-2087829-Souroubea_exauriculata_2	AT5G64840.1	76.46	718	142	5	79	795	1	692	0	894	692	100	| Subfamily F
scaffold-FUMQ-2022177-Nepeta_cataria_2	AT2G26910.1	75.14	1420	351	1	84	1501	1	1420	0	2116	1420	100	| Subfamily G
scaffold-XZAQ-2010448-Oenothera_speciosa-MTJ_116_2	AT4G19210.1	90.91	605	53	1	50	652	1	605	0	1141	605	100	| Subfamily E
scaffold-UAXP-2018992-Gyrostemon_ramulosus_2	AT5G14100.1	75.35	284	55	3	41	315	1	278	2e-130	395	278	100	| Subfamily I
scaffold-CAQZ-2002096-Symphoricarpos_sp._6	AT5G64840.1	76.74	718	132	6	54	762	1	692	0	960	692	100	| Subfamily F
scaffold-GVCB-2005496-Oenothera_affinis-MTJ_529_6	AT2G34660.1	75.81	1641	376	13	113	1750	1	1623	0	2343	1623	100	| Subfamily C
scaffold-LBZM-2004702-Atriplex_rosea-juvenile_leaf_6	AT3G54540.1	75.93	723	166	3	57	771	1	723	0	965	723	100	| Subfamily F
scaffold-XSZI-2054875-Peperomia_fraseri_2	AT3G54540.1	73.44	723	182	3	58	770	1	723	0	966	723	100	| Subfamily F
scaffold-MQIV-2057002-Phyla_dulcis_2	AT2G36380.1	70.22	1471	417	6	114	1581	1	1453	0	2125	1453	100	| Subfamily G
scaffold-VNMY-2079479-Bischofia_javanica_6	AT1G63270.1	85.59	229	33	0	30	258	1	229	4e-140	392	229	100	| Subfamily I
scaffold-UZWG-2090417-Castanea_pumila_6	AT4G33460.1	68.63	271	76	4	24	285	1	271	1e-121	347	271	100	| Subfamily I
scaffold-RKGT-2013410-Eschscholzia_californica-root_2	AT2G34660.1	75.55	1628	388	4	60	1682	1	1623	0	2395	1623	100	| Subfamily C
scaffold-DLJZ-2059187-Solanum_ptychanthum_2	AT2G26910.1	75	1420	355	0	8	1427	1	1420	0	2226	1420	100	| Subfamily G
scaffold-HRVY-2049045-Flaveria_trinervia-mature_leaf_1	AT5G64840.1	78.16	705	137	3	28	728	1	692	0	924	692	100	| Subfamily F
scaffold-THHD-2059909-Elaeocarpus_sylvestris_4	AT2G26910.1	81.06	1420	268	1	77	1495	1	1420	0	2180	1420	100	| Subfamily G
scaffold-WSYE-2008357-Conzya_canadensis-glyphosate_suseptible_6	AT3G54540.1	75.2	734	158	5	76	796	1	723	0	1002	723	100	| Subfamily F
scaffold-CHTD-2005754-Oenothera_grandis-MTJ_133_6	AT2G13610.1	67.89	654	183	5	45	676	1	649	0	798	649	100	| Subfamily G
scaffold-MQIV-2012332-Phyla_dulcis_3	AT3G55320.1	82.91	1416	226	5	172	1579	1	1408	0	2264	1408	100	| Subfamily B
scaffold-FFFY-2008309-Valeriana_officianalis_3	AT4G19210.1	92.89	605	43	0	28	632	1	605	0	1172	605	100	| Subfamily E
scaffold-SFZX-2011725-Cannabis_sativa-stem_peel_2	AT2G34660.1	76.87	1630	363	5	102	1724	1	1623	0	2364	1623	100	| Subfamily C
scaffold-HXCD-2008949-Flaveria_vaginata_3	AT3G54540.1	75.27	736	157	5	50	773	1	723	0	1022	723	100	| Subfamily F
scaffold-DTOA-2013216-Maesa_lanceolata_3	AT4G39850.1	76.93	1344	300	6	168	1508	1	1337	0	2038	1337	100	| Subfamily D
scaffold-AHRN-2008718-Cuscuta_pentagonia_2	AT2G34660.1	75.15	1630	387	7	116	1734	1	1623	0	2391	1623	100	| Subfamily C
scaffold-EAAA-2007380-Marrubium_vulgare_6	AT3G54540.1	76.5	732	155	3	99	822	1	723	0	1033	723	100	| Subfamily F
scaffold-LVUS-2055775-LVUS-Cleome_violaceae-2_samples_combined_6	AT4G33460.1	79.04	272	48	3	50	313	1	271	9e-143	402	271	100	| Subfamily I
scaffold-CCHG-2011721-Argemone_mexicana-flower_bud_2	AT3G54540.1	79.29	734	132	7	26	750	1	723	0	1046	723	100	| Subfamily F
scaffold-HOOU-2000579-Oenothera_grandiflora-MTJ_541_5	AT3G54540.1	77.64	738	138	10	67	792	1	723	0	1018	723	100	| Subfamily F
scaffold-FQLP-2033259-Klebsormidium_subtile_5	AT4G19210.1	85.29	605	87	1	72	674	1	605	0	1060	605	100	| Subfamily E
scaffold-XGFU-2005731-Exocarpos_cupressiformis-Nov._2	AT4G19210.1	93.22	605	41	0	13	617	1	605	0	1170	605	100	| Subfamily E
scaffold-BYNZ-2002966-Portulaca_mauii_1	AT4G19210.1	93.06	605	42	0	24	628	1	605	0	1180	605	100	| Subfamily E
scaffold-MTHW-2054715-Platanthera_clavellata_3	AT3G54540.1	75.1	739	154	10	280	1004	1	723	0	953	723	100	| Subfamily F
scaffold-LDEL-2062022-LDEL-Portulaca_amilis-2_samples_combined_6	AT4G19210.1	92.89	605	43	0	60	664	1	605	0	1175	605	100	| Subfamily E
scaffold-ERWT-2001559-Ipomoea_coccinea_4	AT2G34660.1	75.49	1628	388	5	40	1661	1	1623	0	2391	1623	100	| Subfamily C
scaffold-SSDU-2008422-SSDU-Papaver_bracteatum-3_samples_combined_2	AT3G53480.1	66.76	1453	475	5	43	1490	1	1450	0	2023	1450	100	| Subfamily G
scaffold-BSEY-2082977-Daenikera_sp._4	AT5G02270.1	82.93	328	49	3	23	343	1	328	1e-178	496	328	100	| Subfamily I
scaffold-DMLT-2027397-Vitex_agnus_castus_1	AT1G66950.1	69.74	1477	422	5	26	1500	1	1454	0	2092	1454	100	| Subfamily G
scaffold-RWKR-2024652-Saintpaulia_ionantha_5	AT1G15520.1	69.17	1450	412	6	30	1471	1	1423	0	1917	1423	100	| Subfamily G
scaffold-IUSR-2004567-Myriophyllum_aquaticum_6	AT4G19210.1	92.89	605	43	0	25	629	1	605	0	1171	605	100	| Subfamily E
scaffold-WBXY-2004094-WBXY-Oenothera_elata-3_samples_combined_1	AT2G34660.1	75.81	1641	376	13	84	1721	1	1623	0	2332	1623	100	| Subfamily C
scaffold-AEPI-2053677-Linum_leonii_3	AT4G19210.1	91.57	605	51	0	61	665	1	605	0	1163	605	100	| Subfamily E
scaffold-CAQZ-2007791-Symphoricarpos_sp._5	AT5G02270.1	84.55	330	44	3	99	423	1	328	0	506	328	100	| Subfamily I
scaffold-VYDM-2011029-VYDM-Orobanche_fasciculata-2_samples_combined_4	AT3G55320.1	82.11	1414	238	5	122	1526	1	1408	0	2172	1408	100	| Subfamily B
scaffold-IRAF-2016752-IRAF-Argemone_mexicana-5_samples_combined_1	AT2G34660.1	76.63	1626	371	5	81	1700	1	1623	0	2459	1623	100	| Subfamily C
scaffold-EZXQ-2040923-Cleome_violaceae-B_3	AT1G70610.1	83.33	702	115	1	37	738	1	700	0	1228	700	100	| Subfamily B
scaffold-EILE-2004807-Rhamnus_japonica_1	AT3G54540.1	81.33	723	126	4	90	803	1	723	0	1080	723	100	| Subfamily F
scaffold-HXDV-2005885-Flaveria_pubescens-mature_leaf_1	AT3G54540.1	73.37	736	171	4	4	727	1	723	0	1006	723	100	| Subfamily F
scaffold-UPOG-2057250-Anemone_pulsatilla_5	AT3G55320.1	82.79	1412	227	7	72	1471	1	1408	0	2214	1408	100	| Subfamily B
scaffold-KYAD-2004336-Celtis_occidentalis_1	AT2G26910.1	78.73	1420	302	0	83	1502	1	1420	0	2210	1420	100	| Subfamily G
scaffold-FNEN-2002865-Phlox_sp._1	AT1G67940.1	71.7	265	72	2	86	349	1	263	5e-111	322	263	100	| Subfamily I
scaffold-YNUE-2022922-YNUE-Punica_granatum-4_samples_combined_4	AT3G55320.1	83.85	1412	221	4	107	1515	1	1408	0	2146	1408	100	| Subfamily B
scaffold-EZXQ-2040827-Cleome_violaceae-B_6	AT5G58270.1	77.97	740	113	7	16	717	1	728	0	1109	728	100	| Subfamily B
scaffold-ALVQ-2103147-Tmesipteris_parva_2	AT4G19210.1	90.91	605	55	0	103	707	1	605	0	1145	605	100	| Subfamily E
scaffold-TRLB-2001211-Portulaca_oleracea-mature_leaf_6	AT4G19210.1	92.73	605	44	0	64	668	1	605	0	1183	605	100	| Subfamily E
scaffold-GFVW-2000663-Flaveria_pringlei-juvenile_leaf_4	AT3G54540.1	75.68	736	154	5	29	752	1	723	0	1019	723	100	| Subfamily F
scaffold-OXYP-2011114-Sideroxylon_reclinatum_4	AT4G33460.1	67.03	273	79	4	129	392	1	271	2e-116	340	271	100	| Subfamily I
scaffold-TJLC-2058884-Nothofagus_obliqua_3	AT2G34660.1	77.67	1630	352	4	159	1783	1	1623	0	2399	1623	100	| Subfamily C
scaffold-QJXB-2011559-Wikstroemia_indica_5	AT2G26910.1	75.53	1426	343	2	90	1515	1	1420	0	2157	1420	100	| Subfamily G
scaffold-JNKW-2095133-Cicerbita_plumieri_3	AT5G02270.1	80.85	329	54	3	49	369	1	328	1e-171	479	328	100	| Subfamily I
scaffold-VBMM-2054664-Anomodon_rostratus_6	AT2G34660.1	60.18	1640	630	10	104	1737	1	1623	0	1895	1623	100	| Subfamily C
scaffold-TLCA-2021435-TLCA-Oenothera_speciosa-5_samples_combined_3	AT2G13610.1	67.84	656	189	4	41	681	1	649	0	755	649	100	| Subfamily G
scaffold-FXJC-2004774-Oenothera_rosea-MTJ_672_2	AT4G19210.1	91.4	605	52	0	54	658	1	605	0	1154	605	100	| Subfamily E
scaffold-ETCJ-2011558-Pilgerodendron_uviferum_5	AT2G41700.1	62.44	1938	652	19	147	2064	1	1882	0	2368	1882	100	| Subfamily A
scaffold-LHSH-2073577-LHSH-Punica_granatum-2_samples_combined_1	AT3G47780.1	66.67	951	299	8	60	1008	1	935	0	1212	935	100	| Subfamily A
scaffold-INSP-2005581-Myrica_cerifera_1	AT3G59140.1	67.36	1489	443	12	163	1644	1	1453	0	1929	1453	100	| Subfamily C
scaffold-XSSD-2085700-Amaranthus_cruentus_1	AT3G28860.1	88.9	1252	137	1	40	1289	1	1252	0	2109	1252	100	| Subfamily B
scaffold-WJLO-2037467-Riccia_berychiana_2	AT4G19210.1	90.25	605	59	0	30	634	1	605	0	1149	605	100	| Subfamily E
scaffold-VFFP-2012059-Acer_negundo_3	AT3G47780.1	69.26	950	276	6	40	988	1	935	0	1302	935	100	| Subfamily A
scaffold-BMRX-2017581-Papaver_somniferum-leaf_4	AT2G34660.1	74.26	1624	410	3	47	1663	1	1623	0	2351	1623	100	| Subfamily C
scaffold-GDYP-2016635-Boerhavia_dominnii-juvenile_leaf_2	AT2G26910.1	75	1420	349	3	17	1430	1	1420	0	2142	1420	100	| Subfamily G
scaffold-OCWZ-2053747-Dioscorea_villosa_5	AT2G34660.1	74.29	1630	409	6	123	1749	1	1623	0	2326	1623	100	| Subfamily C
scaffold-IFLI-2005776-Callitris_gracilis-March_6	AT3G54540.1	78.46	729	141	7	30	748	1	723	0	1035	723	100	| Subfamily F
scaffold-BOLZ-2028409-Atropa_belladonna_4	AT2G26910.1	74.58	1420	361	0	29	1448	1	1420	0	2190	1420	100	| Subfamily G
scaffold-PMTB-2020605-PMTB-Oenothera_gaura-5_samples_combined_3	AT4G19210.1	90.91	605	51	1	60	660	1	605	0	1137	605	100	| Subfamily E
scaffold-MGBF-2000310-Acacia_pycnantha-Nov._1	AT4G19210.1	90.43	606	56	2	73	677	1	605	0	1135	605	100	| Subfamily E
scaffold-GETL-2009435-Pogostemon_sp._3	AT2G28070.1	76.88	731	160	5	78	800	1	730	0	1052	730	100	| Subfamily G
scaffold-YZRI-2007909-Annona_muricata_3	AT2G39480.1	81.43	1411	247	6	143	1542	1	1407	0	2072	1407	100	| Subfamily B
scaffold-BNDE-2007755-Hypericum_perforatum_2	AT4G19210.1	91.74	605	50	0	10	614	1	605	0	1162	605	100	| Subfamily E
scaffold-QZZU-2003363-Pyrenacantha_malvifolia_6	AT3G54540.1	78.28	732	148	4	92	821	1	723	0	1053	723	100	| Subfamily F
scaffold-UPOG-2009460-Anemone_pulsatilla_3	AT5G64840.1	75.04	701	158	4	30	722	1	692	0	858	692	100	| Subfamily F
scaffold-MBQU-2055392-Cleome_gynandra-mature_leaf_4	AT3G54540.1	86.34	725	94	4	40	761	1	723	0	1128	723	100	| Subfamily F
scaffold-HPNZ-2048291-Oenothera_longituba-MTJ_678_4	AT2G13610.1	68.04	654	183	5	47	679	1	649	0	803	649	100	| Subfamily G
scaffold-UPZX-2010620-Cleome_viscosa_1	AT4G19210.1	94.05	605	36	0	33	637	1	605	0	1182	605	100	| Subfamily E
scaffold-MQIV-2056212-Phyla_dulcis_6	AT3G54540.1	77.82	726	146	4	90	803	1	723	0	1073	723	100	| Subfamily F
scaffold-ZBVT-2060808-Chrysobalanus_icaco_4	AT5G02270.1	83.54	328	53	1	14	340	1	328	0	503	328	100	| Subfamily I
scaffold-YDEH-2061685-Argemone_mexicana-leaf_6	AT5G64840.1	76.5	715	144	7	68	781	1	692	0	891	692	100	| Subfamily F
scaffold-NBYP-2055550-Mesotaenium_kramstei_2	AT4G19210.1	89.09	605	63	1	67	668	1	605	0	1135	605	100	| Subfamily E
scaffold-OAGK-2062092-Matricaria_matricariodes_4	AT2G34660.1	75.23	1627	385	6	63	1675	1	1623	0	2185	1623	100	| Subfamily C
scaffold-MBQU-2007034-Cleome_gynandra-mature_leaf_6	AT3G59140.1	77.07	1461	323	7	40	1496	1	1453	0	2087	1453	100	| Subfamily C
scaffold-CKDK-2013740-Ochna_serrulata_3	AT3G54540.1	80.08	728	136	3	9	732	1	723	0	1043	723	100	| Subfamily F
scaffold-IHCQ-2003993-Crossopetalum_rhacoma_4	AT5G64840.1	77.09	716	136	3	79	790	1	692	0	1020	692	100	| Subfamily F
scaffold-ZNZC-2057417-Flaveria_bidentis-juvenile_leaf_6	AT2G26910.1	74.93	1420	355	1	25	1443	1	1420	0	2131	1420	100	| Subfamily G
scaffold-OZJZ-2017428-Linum_usitatissimum-stem_region_3_3	AT1G31770.1	76.71	657	144	4	15	671	1	648	0	989	648	100	| Subfamily G
scaffold-RSPO-2009928-Santalum_acuminatum-Nov._4	AT5G64840.1	76.26	716	145	5	58	772	1	692	0	922	692	100	| Subfamily F
scaffold-PUCW-2052003-Agastache_rugosa_5	AT3G13080.1	65.27	1526	501	15	22	1530	1	1514	0	1875	1514	100	| Subfamily C
scaffold-BJSW-2011055-BJSW-Cannabis_sativa-4_samples_combined_6	AT3G28860.1	89.78	1252	126	2	214	1463	1	1252	0	2148	1252	100	| Subfamily B
scaffold-DZRA-2002924-Mirabilis_jalapa-mature_leaf_1	AT3G54540.1	77.37	729	150	5	45	764	1	723	0	991	723	100	| Subfamily F
scaffold-AYIY-2001663-Ruellia_brittoniana_6	AT5G02270.1	76.81	332	71	3	103	432	1	328	7e-168	472	328	100	| Subfamily I
scaffold-PHOQ-2012018-Orobanche_fasciculata-stem_6	AT4G19210.1	91.42	606	50	2	51	655	1	605	0	1146	605	100	| Subfamily E
scaffold-IZLO-2060470-Lobelia_siphilitica_1	AT4G33460.1	63.5	274	85	4	52	313	1	271	5e-111	321	271	100	| Subfamily I
scaffold-LVUS-2004409-LVUS-Cleome_violaceae-2_samples_combined_4	AT2G01320.1	81.27	742	106	4	27	752	1	725	0	1112	725	100	| Subfamily G
scaffold-MUCT-2008944-Atriplex_prostrata-juvenile_leaf_4	AT4G19210.1	88.93	605	67	0	17	621	1	605	0	1097	605	100	| Subfamily E
scaffold-KGJF-2017871-Tragopogon_porrifolius_2	AT3G54540.1	74.39	734	155	6	50	761	1	723	0	979	723	100	| Subfamily F
scaffold-UUHD-2017996-Porella_pinnata_2	AT4G19210.1	90.58	605	57	0	42	646	1	605	0	1113	605	100	| Subfamily E
scaffold-OBPL-2010772-Myristica_fragrans_3	AT2G34660.1	75.38	1633	387	7	161	1788	1	1623	0	2352	1623	100	| Subfamily C
scaffold-COBX-2070182-Polypremum_procumbens_5	AT1G67940.1	72.83	265	68	3	47	309	1	263	9e-128	365	263	100	| Subfamily I
scaffold-WOGB-2003615-Andreaea_rupestris_4	AT5G02270.1	72.73	330	87	3	63	391	1	328	2e-167	471	328	100	| Subfamily I
scaffold-BERS-2066522-Zaleya_pentandra_2	AT4G19210.1	92.4	605	46	0	56	660	1	605	0	1166	605	100	| Subfamily E
scaffold-GNRI-2033809-Digitalis_purpurea_6	AT1G15520.1	68.01	1463	418	10	107	1559	1	1423	0	2029	1423	100	| Subfamily G
scaffold-WQRD-2000144-Galium_boreale_6	AT5G39040.1	76.97	647	144	3	88	732	1	644	0	890	644	100	| Subfamily B
scaffold-FRPM-2002971-Calocedrus_decurrens_5	AT1G30400.2	68.3	1634	500	9	65	1692	1	1622	0	2139	1622	100	| Subfamily C
scaffold-MAQO-2016252-Gomortega_keule_2	AT5G64840.1	75.17	717	152	4	96	811	1	692	0	861	692	100	| Subfamily F
scaffold-VYGG-2059683-Stachyurus_praecox_2	AT5G64840.1	78.69	718	126	5	48	764	1	692	0	981	692	100	| Subfamily F
scaffold-LGOW-2002124-Schistochila_sp._6	AT4G19210.1	90.25	605	59	0	44	648	1	605	0	1142	605	100	| Subfamily E
scaffold-BDIW-2002077-Atriplex_hortensis-juvenile_leaf_6	AT1G63270.1	84.28	229	36	0	351	579	1	229	2e-132	387	229	100	| Subfamily I
scaffold-SALZ-2071779-Pittosporum_resiniferum-fruit_4	AT2G34660.1	77.44	1631	354	6	43	1667	1	1623	0	2360	1623	100	| Subfamily C
scaffold-QMUN-2046806-Portulaca_amilis-mature_leaf_2	AT4G19210.1	92.89	605	43	0	52	656	1	605	0	1176	605	100	| Subfamily E
scaffold-NJKC-2018035-Eschscholzia_californica-stem_4	AT3G55320.1	80.1	1412	263	6	61	1458	1	1408	0	2145	1408	100	| Subfamily B
scaffold-KNMB-2005204-Lathyrus_sativus_1	AT3G54540.1	78.6	729	137	6	57	772	1	723	0	1073	723	100	| Subfamily F
scaffold-EVOD-2012704-EVOD-Eschscholzia_californica-5_samples_combined_3	AT1G04120.1	75.82	1518	361	6	201	1716	1	1514	0	2239	1514	100	| Subfamily C
scaffold-IPUI-2000354-Flaveria_brownii-mature_leaf_3	AT5G64840.1	77.26	708	138	3	47	747	1	692	0	913	692	100	| Subfamily F
scaffold-MXFG-2009367-Pinguicula_agnata_5	AT2G34660.1	75.43	1628	387	7	69	1688	1	1623	0	2418	1623	100	| Subfamily C
scaffold-EZGR-2012848-EZGR-Portulaca_oleracea-2_samples_combined_1	AT4G19210.1	92.56	605	45	0	79	683	1	605	0	1181	605	100	| Subfamily E
scaffold-HILW-2002291-Acmopyle_pancheri_6	AT3G55320.1	76.87	1414	310	6	564	1966	1	1408	0	2046	1408	100	| Subfamily B
scaffold-EMIG-2011254-Aerva_lanata-juvenile_leaf_1	AT4G19210.1	91.9	605	49	0	16	620	1	605	0	1160	605	100	| Subfamily E
scaffold-XZPP-2007417-Oenothera_speciosa-MTJ_114_5	AT4G19210.1	91.4	605	52	0	51	655	1	605	0	1152	605	100	| Subfamily E
scaffold-WSJO-2048925-Mesotaenium_braunii_3	AT4G19210.1	86.94	605	78	1	486	1089	1	605	0	1078	605	100	| Subfamily E
scaffold-XWDM-2008148-XWDM-Cystopteris_fragilis-2_samples_combined_1	AT4G19210.1	90.74	605	56	0	17	621	1	605	0	1141	605	100	| Subfamily E
scaffold-HGSM-2009111-Gelsemium_sempervirens_4	AT2G26910.1	75.99	1420	341	0	176	1595	1	1420	0	2210	1420	100	| Subfamily G
scaffold-VGVI-2068751-Dendropemon_caribaeus_6	AT3G54540.1	75.27	732	162	8	30	751	1	723	0	984	723	100	| Subfamily F
scaffold-OBTI-2008725-Peganum_harmala_1	AT2G13610.1	68.88	649	193	4	49	688	1	649	0	874	649	100	| Subfamily G
scaffold-CWYJ-2000647-Heracleum_lanatum_2	AT1G15520.1	68.91	1444	420	5	104	1539	1	1423	0	2012	1423	100	| Subfamily G
scaffold-COAQ-2055577-Malesherbia_fasiculata_3	AT1G31770.1	77.32	657	140	4	40	696	1	648	0	998	648	100	| Subfamily G
scaffold-QBGG-2006972-Flaveria_bidentis-mature_leaf_2	AT3G54540.1	73.51	736	170	4	45	768	1	723	0	1008	723	100	| Subfamily F
scaffold-VYLQ-2010348-Cassytha_filiformis_4	AT2G34660.1	74.48	1634	401	6	206	1834	1	1623	0	2348	1623	100	| Subfamily C
scaffold-HDSY-2027850-HDSY-Aerva_persica-2_samples_combined_5	AT3G28860.1	89.94	1252	123	2	91	1339	1	1252	0	2124	1252	100	| Subfamily B
scaffold-JGYZ-2010827-Holarrhena_pubescens_2	AT2G34660.1	77.18	1626	362	5	36	1655	1	1623	0	2323	1623	100	| Subfamily C
scaffold-UHBY-2014846-Oresitrophe_rupifraga_6	AT3G59140.1	68.23	1492	427	12	84	1567	1	1453	0	1950	1453	100	| Subfamily C
scaffold-LFOG-2018259-Salix_purpurea_3	AT3G54540.1	79.29	729	137	7	14	734	1	723	0	1044	723	100	| Subfamily F
scaffold-ADHK-2006264-Galax_urceolata-diploid_6	AT5G14100.1	69.42	278	79	3	38	309	1	278	1e-117	337	278	100	| Subfamily I
scaffold-EVOD-2013207-EVOD-Eschscholzia_californica-5_samples_combined_4	AT5G64840.1	75.21	718	147	5	9	721	1	692	0	886	692	100	| Subfamily F
scaffold-DHPO-2078259-Eupomatia_bennettii_1	AT3G54540.1	79.29	734	129	8	46	767	1	723	0	1059	723	100	| Subfamily F
scaffold-VGHH-2009632-Hydrastis_canadensis_2	AT1G31770.1	71.82	660	169	7	16	670	1	648	0	924	648	100	| Subfamily G
scaffold-NNHQ-2034037-Spirotaenia_minuta_3	AT4G19210.1	80.33	605	115	2	74	674	1	605	0	1016	605	100	| Subfamily E
scaffold-HYZL-2141902-Akania_lucens_6	AT5G02270.1	86.45	332	37	3	37	364	1	328	0	527	328	100	| Subfamily I
scaffold-MTHW-2054906-Platanthera_clavellata_2	AT2G34660.1	73.26	1627	427	4	56	1678	1	1623	0	2363	1623	100	| Subfamily C
scaffold-JTRM-2020503-Dipsacus_sativum_5	AT3G54540.1	78.13	727	147	5	72	790	1	723	0	1043	723	100	| Subfamily F
scaffold-LKKX-2017443-Talinum_sp.-A_1	AT4G19210.1	92.73	605	44	0	65	669	1	605	0	1170	605	100	| Subfamily E
scaffold-AUGV-2007903-Capnoides_sempervirens_5	AT3G54540.1	78.75	734	134	6	49	771	1	723	0	1039	723	100	| Subfamily F
scaffold-AALA-2003737-Meliosma_cuneifolia_5	AT4G19210.1	91.82	611	44	1	73	683	1	605	0	1160	605	100	| Subfamily E
scaffold-GYBH-2020806-Codium_fragile_2	AT1G03905.1	51.71	292	137	4	4	293	1	290	6e-109	314	290	100	| Subfamily I
scaffold-VFFP-2007900-Acer_negundo_4	AT1G15520.1	66.78	1433	462	6	11	1439	1	1423	0	2003	1423	100	| Subfamily G
scaffold-IANR-2002459-Rosa_palustris_2	AT2G41700.1	72.41	1892	507	9	80	1966	1	1882	0	2673	1882	100	| Subfamily A
scaffold-GANB-2018742-Cyathea_spinulosa_1	AT3G54540.1	70.57	734	192	8	19	739	1	723	0	903	723	100	| Subfamily F
scaffold-WKCY-2006897-Urtica_dioica_6	AT5G64840.1	77.1	703	147	2	50	749	1	692	0	956	692	100	| Subfamily F
scaffold-BQEQ-2059083-Psychotria_ipecacuanha-invitro_plantlet_3	AT5G64840.1	76.66	707	145	5	88	789	1	692	0	971	692	100	| Subfamily F
scaffold-SERM-2010830-Sarcodes_sanguinea_4	AT3G54540.1	77.46	732	154	4	18	747	1	723	0	1089	723	100	| Subfamily F
scaffold-RSCE-2059797-Wollemia_nobilis_2	AT3G54540.1	77.2	728	150	5	71	787	1	723	0	1006	723	100	| Subfamily F
scaffold-OZJZ-2029641-Linum_usitatissimum-stem_region_3_2	AT2G26910.1	78.45	1420	306	0	53	1472	1	1420	0	2299	1420	100	| Subfamily G
scaffold-SMZF-2010402-Argemone_mexicana-root_6	AT3G54540.1	79.29	734	132	7	31	755	1	723	0	1049	723	100	| Subfamily F
scaffold-CZJT-2002571-Portulaca_oleracea_1	AT4G19210.1	93.06	605	42	0	77	681	1	605	0	1186	605	100	| Subfamily E
scaffold-FAKD-2002101-Nelumbo_sp._2	AT5G64840.1	76.33	714	142	4	82	790	1	692	0	892	692	100	| Subfamily F
scaffold-MGBF-2066854-Acacia_pycnantha-Nov._2	AT2G34660.1	76.3	1629	372	4	8	1628	1	1623	0	2459	1623	100	| Subfamily C
scaffold-UYED-2011072-Flaveria_sonorensis_3	AT3G54540.1	73.64	736	169	4	30	753	1	723	0	1011	723	100	| Subfamily F
scaffold-EZXQ-2038679-Cleome_violaceae-B_6	AT5G02270.1	91.87	332	22	2	33	363	1	328	0	562	328	100	| Subfamily I
scaffold-YHFG-2078341-Nandina_domestica_1	AT5G64840.1	74.97	715	155	5	82	795	1	692	0	916	692	100	| Subfamily F
scaffold-HGSM-2015502-Gelsemium_sempervirens_4	AT5G02270.1	80.49	328	62	2	40	365	1	328	2e-173	487	328	100	| Subfamily I
scaffold-VKGP-2016365-Geranium_carolinianum_3	AT2G34660.1	77.57	1627	356	4	56	1677	1	1623	0	2440	1623	100	| Subfamily C
scaffold-HUQC-2073372-Scaevola_sp._2	AT4G19210.1	93.72	605	38	0	23	627	1	605	0	1186	605	100	| Subfamily E
scaffold-YRHD-2014665-Antirrhinum_braun-blanquetii_1	AT2G26910.1	75.49	1420	348	0	82	1501	1	1420	0	2148	1420	100	| Subfamily G
scaffold-OZJZ-2030934-Linum_usitatissimum-stem_region_3_6	AT1G15520.1	69.24	1440	421	5	51	1485	1	1423	0	2022	1423	100	| Subfamily G
scaffold-MHYG-2012607-MHYG-Conzya_canadensis-2_samples_combined_2	AT3G53480.1	60.01	1453	564	5	36	1474	1	1450	0	1806	1450	100	| Subfamily G
scaffold-RTNA-2025735-Oxera_pulchella_2	AT1G15520.1	68.98	1457	408	8	16	1462	1	1423	0	1959	1423	100	| Subfamily G
scaffold-JEPE-2062684-JEPE-Flaveria_bidentis-2_samples_combined_1	AT2G26910.1	74.93	1420	355	1	25	1443	1	1420	0	2131	1420	100	| Subfamily G
scaffold-DEMH-2011569-Alternanthera_tenella-juvenile_leaf_4	AT3G54540.1	77.13	726	154	6	1	717	1	723	0	1012	723	100	| Subfamily F
scaffold-CLMX-2003721-Escallonia_rubra_4	AT4G33460.1	65.57	273	87	5	28	295	1	271	6e-113	329	271	100	| Subfamily I
scaffold-RJNQ-2119587-Lagerstroemia_indica_2	AT2G13610.1	68.39	658	174	7	26	658	1	649	0	827	649	100	| Subfamily G
scaffold-NXTS-2003041-NXTS-Mollugo_verticillata-2_samples_combined_6	AT3G54540.1	80.49	728	133	4	120	843	1	723	0	1028	723	100	| Subfamily F
scaffold-IANR-2076062-Rosa_palustris_5	AT2G26910.1	78.8	1420	301	0	94	1513	1	1420	0	2237	1420	100	| Subfamily G
scaffold-JKNQ-2006193-Oenothera_suffulta_suffulta-MTJ_92_6	AT4G19210.1	91.4	605	52	0	49	653	1	605	0	1152	605	100	| Subfamily E
scaffold-JEXA-2011895-Impatiens_balsamifera_5	AT3G54540.1	76.37	732	156	5	63	786	1	723	0	1003	723	100	| Subfamily F
scaffold-LFOG-2009440-Salix_purpurea_4	AT4G19210.1	92.56	605	45	0	45	649	1	605	0	1170	605	100	| Subfamily E
scaffold-OGSY-2009581-Linum_usitatissimum-stem_region_4_6	AT4G19210.1	91.9	605	49	0	47	651	1	605	0	1172	605	100	| Subfamily E
scaffold-PYHZ-2012072-Isoetes_sp._3	AT4G19210.1	90.58	605	56	1	34	637	1	605	0	1143	605	100	| Subfamily E
scaffold-DDRL-2006555-Tragopogon_dubius_5	AT1G15520.1	68.7	1441	428	6	92	1527	1	1423	0	2051	1423	100	| Subfamily G
scaffold-ECTD-2010185-Gentiana_acaulis_4	AT3G54540.1	76.09	736	145	6	17	734	1	723	0	1029	723	100	| Subfamily F
scaffold-ZSGF-2075778-ZSGF-Psychotria_ipecacuanha-2_samples_combined_2	AT3G28860.1	88.74	1252	138	2	214	1462	1	1252	0	2070	1252	100	| Subfamily B
scaffold-BKQU-2101385-Phytolacca_americana_2	AT3G54540.1	80.03	726	139	2	66	788	1	723	0	1038	723	100	| Subfamily F
scaffold-LFVP-2085856-LFVP-Marchantia_paleacea-2_samples_combined_4	AT4G19210.1	90.41	605	58	0	105	709	1	605	0	1149	605	100	| Subfamily E
scaffold-QSKP-2006634-Polansia_trachysperma_1	AT4G33460.1	80.51	272	44	3	14	277	1	271	1e-147	410	271	100	| Subfamily I
scaffold-BOLZ-2012214-Atropa_belladonna_3	AT4G19210.1	92.59	607	43	2	48	654	1	605	0	1169	605	100	| Subfamily E
scaffold-VKGP-2017521-Geranium_carolinianum_4	AT2G41700.1	73.85	1889	482	5	15	1898	1	1882	0	2722	1882	100	| Subfamily A
scaffold-KYAD-2011616-Celtis_occidentalis_5	AT1G15520.1	71.97	1434	389	3	52	1483	1	1423	0	2064	1423	100	| Subfamily G
scaffold-AXNH-2000833-AXNH-Oenothera_filiformis-3_samples_combined_3	AT2G34660.1	74.83	1645	388	14	81	1721	1	1623	0	2324	1623	100	| Subfamily C
scaffold-MTII-2043597-Acorus_americanus_2	AT1G64550.1	81.89	718	127	2	15	732	1	715	0	1122	715	100	| Subfamily F
scaffold-NHUA-2014116-Castanea_crenata_1	AT2G26910.1	78.66	1420	301	1	110	1527	1	1420	0	2248	1420	100	| Subfamily G
scaffold-ATYL-2122242-Scutellaria_montana_6	AT4G33460.1	64.94	271	93	2	19	287	1	271	3e-128	361	271	100	| Subfamily I
scaffold-SVVG-2073297-Fagus_sylvatica_1	AT1G31770.1	77.9	656	127	4	32	677	1	648	0	1001	648	100	| Subfamily G
scaffold-EAAA-2064431-Marrubium_vulgare_2	AT1G31770.1	73.21	657	158	7	17	664	1	648	0	891	648	100	| Subfamily G
scaffold-ERXG-2011028-Eschscholzia_californica-developing_fruit_5	AT1G67940.1	66.17	266	83	2	7	268	1	263	2e-128	360	263	100	| Subfamily I
scaffold-WWQZ-2026592-Medinilla_magnifica_2	AT2G34660.1	77.01	1631	361	5	59	1683	1	1623	0	2305	1623	100	| Subfamily C
scaffold-QZBA-2014881-Papaver_rhoeas-root_4	AT1G64550.1	80.11	719	139	3	22	740	1	715	0	1155	715	100	| Subfamily F
scaffold-YYPE-2000354-Austrocedrus_chilensis_6	AT3G54540.1	77.53	730	146	6	64	782	1	723	0	1038	723	100	| Subfamily F
scaffold-AIOU-2071336-Brugmansia_sanguinea_4	AT4G19210.1	92.74	606	43	1	39	644	1	605	0	1169	605	100	| Subfamily E
scaffold-YSRZ-2014202-Fouqueria_macdougalli_4	AT2G34660.1	77.1	1629	362	4	90	1713	1	1623	0	2331	1623	100	| Subfamily C
scaffold-FAKD-2002104-Nelumbo_sp._3	AT5G64840.1	74.93	714	148	5	58	762	1	692	0	878	692	100	| Subfamily F
scaffold-SWOH-2057260-Trochodendron_araliodes_1	AT3G47780.1	67.93	951	287	7	1	949	1	935	0	1258	935	100	| Subfamily A
scaffold-AEPI-2053636-Linum_leonii_2	AT5G64840.1	78.71	695	137	4	46	732	1	692	0	967	692	100	| Subfamily F
scaffold-QZZU-2010581-Pyrenacantha_malvifolia_3	AT2G34660.1	75.38	1629	389	4	90	1712	1	1623	0	2341	1623	100	| Subfamily C
scaffold-ILBQ-2004738-Conocephalum_conicum_3	AT5G02270.1	73.95	334	81	3	142	475	1	328	9e-161	457	328	100	| Subfamily I
scaffold-GNQG-2016138-Encephalartos_barteri_4	AT3G55320.1	73.74	1409	354	6	119	1512	1	1408	0	1970	1408	100	| Subfamily B
scaffold-TGOP-2015631-Oenothera_gaura-MTJ_402_3	AT2G26910.1	78.94	1420	297	2	64	1481	1	1420	0	2268	1420	100	| Subfamily G
scaffold-WHNV-2047438-Micromeria_fruticosa_6	AT2G34660.1	77.37	1626	358	5	120	1738	1	1623	0	2416	1623	100	| Subfamily C
scaffold-PTLU-2003802-Staphylea_trifolia_3	AT2G26910.1	79.37	1420	293	0	17	1436	1	1420	0	2213	1420	100	| Subfamily G
scaffold-JEXA-2006176-Impatiens_balsamifera_5	AT3G55320.1	83.38	1414	212	9	51	1447	1	1408	0	2227	1408	100	| Subfamily B
scaffold-VYDM-2034954-VYDM-Orobanche_fasciculata-2_samples_combined_1	AT3G54540.1	76.13	733	153	6	81	801	1	723	0	1025	723	100	| Subfamily F
scaffold-WAIL-2070856-Laurelia_sempervirens_2	AT5G64840.1	76.3	713	147	4	71	782	1	692	0	842	692	100	| Subfamily F
scaffold-EFCZ-2011830-EFCZ-Eleusine_coracana-4_samples_combined_6	AT2G34660.1	72.73	1632	433	9	93	1721	1	1623	0	2238	1623	100	| Subfamily C
scaffold-PTBJ-2097265-Plantago_virginica_1	AT3G47780.1	67.12	949	292	8	111	1053	1	935	0	1206	935	100	| Subfamily A
scaffold-RHAU-2012702-RHAU-Chamaseyce_mesebyranthemum-2_samples_combined_4	AT1G64550.1	83.08	715	119	2	44	756	1	715	0	1168	715	100	| Subfamily F
scaffold-ZINQ-2020390-ZINQ-Oenothera_grandiflora-5_samples_combined_2	AT2G41700.1	71.05	1900	516	12	12	1896	1	1881	0	2628	1881	99.95	| Subfamily A
scaffold-CCHG-2019473-Argemone_mexicana-flower_bud_1	AT2G41700.1	69.69	1894	544	9	39	1915	1	1881	0	2645	1881	99.95	| Subfamily A
scaffold-CUTE-2003956-Blutoparon_vermiculare_4	AT2G41700.1	67.9	1891	574	8	33	1900	2	1882	0	2520	1881	99.95	| Subfamily A
scaffold-MCNW-2008545-MCNW-Cannabis_sativa-3_samples_combined_6	AT2G41700.1	71.68	1896	499	11	51	1923	1	1881	0	2701	1881	99.95	| Subfamily A
scaffold-MFTM-2012410-Pinus_jeffreyi_3	AT2G41700.1	62.7	1925	669	12	97	2016	1	1881	0	2335	1881	99.95	| Subfamily A
scaffold-ZZOL-2002956-Selaginella_stauntoniana_6	AT2G41700.1	53.47	1917	785	23	17	1862	1	1881	0	1860	1881	99.95	| Subfamily A
scaffold-YDEH-2017833-Argemone_mexicana-leaf_4	AT2G41700.1	69.69	1894	544	9	36	1912	1	1881	0	2643	1881	99.95	| Subfamily A
scaffold-ZYCD-2005138-Selaginella_acanthonota_5	AT2G41700.1	53.6	1918	800	21	5	1869	1	1881	0	1864	1881	99.95	| Subfamily A
scaffold-VUGF-2001939-Punica_granatum-developing_seeds_B_4	AT2G41700.1	71.99	1903	496	12	47	1934	1	1881	0	2594	1881	99.95	| Subfamily A
scaffold-WKCY-2010689-Urtica_dioica_5	AT2G41700.1	70.14	1902	528	15	25	1907	1	1881	0	2550	1881	99.95	| Subfamily A
scaffold-UTQR-2002635-Tabebuia_umbellate_2	AT2G41700.1	68.66	1902	565	10	64	1955	1	1881	0	2546	1881	99.95	| Subfamily A
scaffold-JTRM-2094055-Dipsacus_sativum_5	AT2G41700.1	71.27	1883	529	6	31	1903	1	1881	0	2671	1881	99.95	| Subfamily A
scaffold-GOQJ-2011339-Argemone_mexicana-stem_2	AT2G41700.1	69.69	1894	544	9	35	1911	1	1881	0	2642	1881	99.95	| Subfamily A
scaffold-ARYD-2022001-ARYD-Oenothera_laciniata-5_samples_combined_6	AT2G41700.1	70.74	1900	520	13	48	1930	1	1881	0	2606	1881	99.95	| Subfamily A
scaffold-EAAA-2001171-Marrubium_vulgare_1	AT2G41700.1	68.34	1898	575	10	81	1969	1	1881	0	2524	1881	99.95	| Subfamily A
scaffold-BFMT-2074163-Argemone_mexicana-developing_fruit_2	AT2G41700.1	69.69	1894	544	9	39	1915	1	1881	0	2644	1881	99.95	| Subfamily A
scaffold-YNUE-2003856-YNUE-Punica_granatum-4_samples_combined_3	AT2G41700.1	70.88	1930	498	13	50	1964	1	1881	0	2578	1881	99.95	| Subfamily A
scaffold-YMUO-2001977-Punica_granatum-developing_seeds_A_4	AT2G41700.1	70.65	1939	496	13	42	1965	1	1881	0	2577	1881	99.95	| Subfamily A
scaffold-SMZF-2018083-Argemone_mexicana-root_5	AT2G41700.1	69.69	1894	544	9	42	1918	1	1881	0	2645	1881	99.95	| Subfamily A
scaffold-UJGI-2024072-UJGI-Oenothera_rosea-4_samples_combined_3	AT2G41700.1	70.66	1905	520	12	66	1955	1	1881	0	2581	1881	99.95	| Subfamily A
scaffold-KYAD-2006719-Celtis_occidentalis_5	AT2G41700.1	72.62	1888	501	7	31	1909	1	1881	0	2738	1881	99.95	| Subfamily A
scaffold-IIOL-2014560-Pinus_parviflora_1	AT2G41700.1	62.69	1927	666	13	236	2155	1	1881	0	2337	1881	99.95	| Subfamily A
scaffold-BJSW-2010199-BJSW-Cannabis_sativa-4_samples_combined_3	AT2G41700.1	71.68	1896	499	11	51	1923	1	1881	0	2701	1881	99.95	| Subfamily A
scaffold-WBXY-2093803-WBXY-Oenothera_elata-3_samples_combined_2	AT2G41700.1	71	1900	517	12	60	1944	1	1881	0	2626	1881	99.95	| Subfamily A
scaffold-JCMU-2000164-Pinguicula_caudata_3	AT2G41700.1	67.02	1895	594	11	47	1924	1	1881	0	2379	1881	99.95	| Subfamily A
scaffold-IRAF-2113785-IRAF-Argemone_mexicana-5_samples_combined_2	AT2G41700.1	69.69	1894	544	9	45	1921	1	1881	0	2644	1881	99.95	| Subfamily A
scaffold-BSEY-2008120-Daenikera_sp._6	AT2G41700.1	69.58	1897	556	7	50	1941	1	1881	0	2547	1881	99.95	| Subfamily A
scaffold-JCMU-2000166-Pinguicula_caudata_3	AT2G41700.1	67.02	1895	594	11	47	1924	1	1881	0	2379	1881	99.95	| Subfamily A
scaffold-WZFE-2020138-Ascarina_rubricaulis_5	AT2G41700.1	69.8	1907	534	12	77	1967	1	1881	0	2564	1881	99.95	| Subfamily A
scaffold-YFGP-2014214-Pallavicinia_lyellii_4	AT1G30400.2	59.62	1637	641	9	89	1721	1	1621	0	1854	1621	99.94	| Subfamily C
scaffold-IWIS-2048260-Portulaca_pilosa_5	AT2G34660.1	76.38	1634	366	8	59	1684	1	1622	0	2462	1622	99.94	| Subfamily C
scaffold-GCYL-2049140-Portulaca_suffruticosa_6	AT2G34660.1	76.21	1635	368	8	72	1698	1	1622	0	2458	1622	99.94	| Subfamily C
scaffold-VPCP-2018000-Portulaca_cryptopetala-mature_leaf_2	AT2G34660.1	75.66	1635	373	9	93	1715	1	1622	0	2363	1622	99.94	| Subfamily C
scaffold-ABEH-2017273-Heliotropium_greggii_5	AT2G34660.1	76.14	1626	379	4	18	1638	1	1622	0	2390	1622	99.94	| Subfamily C
scaffold-GBCQ-2014895-Aerva_persica-juvenile_leaf_3	AT1G30400.2	75.74	1624	390	4	79	1701	1	1621	0	2440	1621	99.94	| Subfamily C
scaffold-LBZM-2011608-Atriplex_rosea-juvenile_leaf_3	AT2G34660.1	75.98	1628	379	6	41	1662	1	1622	0	2389	1622	99.94	| Subfamily C
scaffold-OLES-2025610-Schiedea_membranacea_2	AT2G34660.1	76.04	1628	379	5	106	1728	1	1622	0	2424	1622	99.94	| Subfamily C
scaffold-ZSGF-2002151-ZSGF-Psychotria_ipecacuanha-2_samples_combined_1	AT2G34660.1	77.29	1629	356	6	244	1865	2	1623	0	2430	1622	99.94	| Subfamily C
scaffold-KVFU-2003044-Diospyros_malabarica_4	AT2G34660.1	76.98	1629	362	6	91	1713	1	1622	0	2388	1622	99.94	| Subfamily C
scaffold-EDIT-2013812-EDIT-Sessuvium_ventricosum-2_samples_combined_4	AT2G34660.1	76.11	1628	378	5	118	1740	1	1622	0	2373	1622	99.94	| Subfamily C
scaffold-RNBN-2046129-Mollugo_cerviana_1	AT2G34660.1	76.84	1628	365	5	99	1720	1	1622	0	2435	1622	99.94	| Subfamily C
scaffold-LLQV-2020992-LLQV-Portulaca_cryptopetala-2_samples_combined_4	AT2G34660.1	75.78	1635	372	9	78	1701	1	1622	0	2380	1622	99.94	| Subfamily C
scaffold-RPQV-2008973-Phymatodocis_nordstedtiana_5	AT2G34660.1	49.07	1726	763	13	125	1838	2	1623	0	1514	1622	99.94	| Subfamily C
scaffold-TMMR-2009214-Portulaca_cryptopetala-juvenile_leaf_5	AT2G34660.1	75.78	1635	373	9	15	1639	1	1622	0	2382	1622	99.94	| Subfamily C
scaffold-ASMV-2019509-Ilex_vomitoria_2	AT2G34660.1	77.23	1629	358	5	82	1704	2	1623	0	2412	1622	99.94	| Subfamily C
scaffold-OMYK-2010028-OMYK-Trianthemum_portulacastrum-2_samples_combined_1	AT2G34660.1	76.54	1628	371	5	69	1691	1	1622	0	2465	1622	99.94	| Subfamily C
scaffold-KTQI-2013778-Alternanthera_brasileana-mature_leaf_6	AT2G34660.1	76.35	1628	374	5	77	1699	1	1622	0	2429	1622	99.94	| Subfamily C
scaffold-VPDX-2012392-Chamaseyce_mesebyranthemum-mature_leaf_6	AT1G30400.2	69.54	1625	485	4	27	1645	1	1621	0	2216	1621	99.94	| Subfamily C
scaffold-MJAV-2031232-Linum_usitatissimum-stem_apex_4	AT2G34660.1	69.06	1629	492	6	22	1645	1	1622	0	2209	1622	99.94	| Subfamily C
scaffold-DZQM-2001591-Pinus_radiata_2	AT2G34660.1	69.68	1636	475	9	115	1743	2	1623	0	2133	1622	99.94	| Subfamily C
scaffold-CUTE-2012045-Blutoparon_vermiculare_3	AT2G34660.1	76.46	1627	374	5	69	1691	1	1622	0	2454	1622	99.94	| Subfamily C
scaffold-OMYK-2010029-OMYK-Trianthemum_portulacastrum-2_samples_combined_1	AT2G34660.1	76.41	1628	373	5	69	1691	1	1622	0	2464	1622	99.94	| Subfamily C
scaffold-KJAA-2124109-KJAA-Mollugo_pentaphylla-2_samples_combined_6	AT2G34660.1	77.16	1629	360	5	87	1710	1	1622	0	2446	1622	99.94	| Subfamily C
scaffold-BYNZ-2018084-Portulaca_mauii_2	AT2G34660.1	75.64	1638	376	8	36	1666	1	1622	0	2364	1622	99.94	| Subfamily C
scaffold-KDCH-2067805-Portulaca_umbraticola_3	AT2G34660.1	75.76	1638	374	8	56	1686	1	1622	0	2368	1622	99.94	| Subfamily C
scaffold-EYRD-2016099-EYRD-Alternanthera_tenella-2_samples_combined_2	AT2G34660.1	76.53	1632	368	5	77	1703	1	1622	0	2435	1622	99.94	| Subfamily C
scaffold-HDSY-2008540-HDSY-Aerva_persica-2_samples_combined_3	AT1G30400.2	75.86	1624	388	4	79	1701	1	1621	0	2445	1621	99.94	| Subfamily C
scaffold-LUNL-2001511-Alternanthera_sessilis-mature_leaf_2	AT2G34660.1	76.35	1628	374	5	75	1697	1	1622	0	2407	1622	99.94	| Subfamily C
scaffold-OYST-2001600-Alternanthera_sessilis-juvenile_leaf_2	AT2G34660.1	76.35	1628	374	5	72	1694	1	1622	0	2410	1622	99.94	| Subfamily C
scaffold-HDSY-2008541-HDSY-Aerva_persica-2_samples_combined_1	AT1G30400.2	75.86	1624	388	4	79	1701	1	1621	0	2444	1621	99.94	| Subfamily C
scaffold-OEKO-2012997-OEKO-Heliotropium_filiforme-2_samples_combined_5	AT2G34660.1	76.38	1626	375	4	184	1804	1	1622	0	2415	1622	99.94	| Subfamily C
scaffold-BFJL-2196534-Cornus_floridana_5	AT2G34660.1	77.89	1628	349	4	114	1736	1	1622	0	2340	1622	99.94	| Subfamily C
scaffold-URDJ-2038265-Amborella_trichopoda_5	AT2G34660.1	72.59	1627	438	6	49	1672	1	1622	0	2278	1622	99.94	| Subfamily C
scaffold-NJLF-2004534-Viola_canadensis_4	AT2G34660.1	76.55	1629	370	5	90	1713	1	1622	0	2432	1622	99.94	| Subfamily C
scaffold-XSZI-2005664-Peperomia_fraseri_4	AT2G34660.1	73.65	1632	415	6	35	1661	1	1622	0	2275	1622	99.94	| Subfamily C
scaffold-CZPV-2010778-Moringa_oleifera_1	AT2G34660.1	79.01	1629	330	4	92	1715	1	1622	0	2442	1622	99.94	| Subfamily C
scaffold-UQCB-2009789-Portulaca_molokaiensis_6	AT2G34660.1	75.78	1639	372	9	81	1711	1	1622	0	2410	1622	99.94	| Subfamily C
scaffold-SXML-2018469-Ilex_paraguariensis_5	AT2G34660.1	77.16	1629	359	5	67	1689	2	1623	0	2372	1622	99.94	| Subfamily C
scaffold-POZS-2041245-POZS-Linum_usitatissimum-3_samples_combined_1	AT2G34660.1	69.06	1629	492	6	29	1652	1	1622	0	2211	1622	99.94	| Subfamily C
scaffold-OYST-2001602-Alternanthera_sessilis-juvenile_leaf_2	AT2G34660.1	76.21	1627	377	4	72	1693	1	1622	0	2399	1622	99.94	| Subfamily C
scaffold-OPZX-2054322-Sessuvium_ventricosum-mature_leaf_2	AT2G34660.1	76.04	1628	379	5	60	1682	1	1622	0	2375	1622	99.94	| Subfamily C
scaffold-IPPG-2004795-Heliotropium_filiforme-juvenile_leaf_1	AT2G34660.1	76.38	1626	375	4	139	1759	1	1622	0	2409	1622	99.94	| Subfamily C
scaffold-CVDF-2022453-Simmondsia_chinensis_1	AT2G34660.1	77.84	1629	349	5	85	1708	1	1622	0	2459	1622	99.94	| Subfamily C
scaffold-XKVX-2011310-Heliotropium_filiforme-mature_leaf_4	AT2G34660.1	76.38	1626	375	4	88	1708	1	1622	0	2412	1622	99.94	| Subfamily C
scaffold-AAXJ-2007478-AAXJ-Atriplex_prostrata-2_samples_combined_1	AT2G34660.1	75.86	1628	380	6	76	1696	1	1622	0	2396	1622	99.94	| Subfamily C
scaffold-MUCT-2005994-Atriplex_prostrata-juvenile_leaf_5	AT2G34660.1	75.98	1628	377	6	71	1690	1	1622	0	2418	1622	99.94	| Subfamily C
scaffold-EAVM-2021932-Amelanchier_canadensis_5	AT2G34660.1	75.87	1637	375	5	35	1666	1	1622	0	2350	1622	99.94	| Subfamily C
scaffold-PHCE-2021341-Prunella_vulgaris_1	AT2G34660.1	68.6	1624	500	6	48	1663	1	1622	0	2152	1622	99.94	| Subfamily C
scaffold-QSLH-2010691-Ipomoea_hederacea_6	AT2G34660.1	67.67	1627	510	5	150	1765	1	1622	0	2148	1622	99.94	| Subfamily C
scaffold-RPPC-2017008-Erythroxylum_coca_1	AT2G34660.1	78.27	1629	342	4	127	1750	1	1622	0	2457	1622	99.94	| Subfamily C
scaffold-HDSY-2008539-HDSY-Aerva_persica-2_samples_combined_3	AT1G30400.2	75.86	1624	388	4	69	1691	1	1621	0	2444	1621	99.94	| Subfamily C
scaffold-BWRK-2005075-BWRK-Alternanthera_sessilis-2_samples_combined_2	AT2G34660.1	76.35	1628	374	5	75	1697	1	1622	0	2407	1622	99.94	| Subfamily C
scaffold-CDFR-2065696-Manoao_colensoi_4	AT2G26910.1	63.56	1449	494	7	47	1491	2	1420	0	1845	1419	99.93	| Subfamily G
scaffold-BMSE-2004469-Senecio_rowleyanus_3	AT1G15520.1	68.1	1439	431	7	60	1487	1	1422	0	1986	1422	99.93	| Subfamily G
scaffold-OLES-2035131-Schiedea_membranacea_5	AT1G04120.1	72.99	1529	387	7	251	1769	1	1513	0	2197	1513	99.93	| Subfamily C
scaffold-GDZS-2031215-Byblis_gigantea_1	AT3G59140.1	64.27	1486	487	13	130	1605	2	1453	0	1917	1452	99.93	| Subfamily C
scaffold-XHHU-2031037-XHHU-Heliconia_sp.-2_samples_combined_3	Os06t0158900-00	69.22	1491	450	3	91	1580	1	1483	0	2043	1483	99.93	| Subfamily C
scaffold-BBDD-2014469-Microstrobos_fitzgeraldii_6	AT2G36380.1	64.8	1500	475	9	48	1542	2	1453	0	1882	1452	99.93	| Subfamily G
scaffold-TMWO-2002314-Papaver_bracteatum-bulb_1	AT1G66950.1	67.87	1472	443	6	101	1561	2	1454	0	2044	1453	99.93	| Subfamily G
scaffold-TWUW-2000486-Anthoceros_agrestis-A_3	AT3G55320.1	57.96	1420	559	12	627	2021	2	1408	0	1571	1407	99.93	| Subfamily B
scaffold-RXRQ-2013141-Phaeoceros_carolinianus-sporophyte_5	AT3G55320.1	58.03	1420	558	12	332	1726	2	1408	0	1579	1407	99.93	| Subfamily B
scaffold-RFMZ-2052228-Osmundastrum_cinnamomeum-B_2	AT3G55320.1	68.35	1428	412	10	452	1860	1	1407	0	1780	1407	99.93	| Subfamily B
scaffold-BPKH-2013118-Neurachne_annularis_6	Os03t0280000-01	78.67	1416	256	10	96	1470	1	1411	0	2053	1411	99.93	| Subfamily B
scaffold-PMTB-2023487-PMTB-Oenothera_gaura-5_samples_combined_6	AT1G15520.1	71.28	1438	391	7	71	1502	1	1422	0	2072	1422	99.93	| Subfamily G
scaffold-VXKB-2017755-Ipomoea_purpurea-leaf_stem_flower_5	AT3G59140.1	66.55	1483	458	11	152	1627	2	1453	0	1960	1452	99.93	| Subfamily C
scaffold-KRUQ-2019253-Porella_navicularis_2	Os01t0609200-00	54.08	1546	615	9	293	1825	1	1464	0	1627	1464	99.93	| Subfamily G
scaffold-NEBM-2017175-Syzygium_macranthum_1	AT3G55320.1	80.82	1413	258	8	88	1493	1	1407	0	2100	1407	99.93	| Subfamily B
scaffold-EDBB-2088728-Polyscias_fruticosa_3	AT3G59140.1	65.77	1487	465	11	78	1555	2	1453	0	1947	1452	99.93	| Subfamily C
scaffold-BMRX-2000565-Papaver_somniferum-leaf_1	AT1G66950.1	68.27	1456	450	5	86	1532	2	1454	0	2047	1453	99.93	| Subfamily G
scaffold-TNWF-2019277-Heliconia_sp.-B_6	Os06t0158900-00	69.22	1491	450	3	86	1575	1	1483	0	2044	1483	99.93	| Subfamily C
scaffold-KVFU-2005203-Diospyros_malabarica_5	AT3G53480.1	63.94	1456	496	6	72	1505	2	1450	0	1920	1449	99.93	| Subfamily G
scaffold-UTQR-2085657-Tabebuia_umbellate_3	AT1G04120.1	77.34	1527	316	8	182	1692	2	1514	0	2311	1513	99.93	| Subfamily C
scaffold-IKFD-2004846-Quassia_amara_2	AT2G47800.1	70.97	1526	416	9	152	1661	2	1516	0	2118	1515	99.93	| Subfamily C
scaffold-ZRAV-2027267-ZRAV-Polypodium_hesperium-2_samples_combined_3	AT2G39480.1	68.83	1418	420	7	108	1515	1	1406	0	1806	1406	99.93	| Subfamily B
scaffold-YZGX-2015657-Cyrilla_racemiflora_4	AT3G59140.1	67.07	1479	455	11	48	1521	2	1453	0	1888	1452	99.93	| Subfamily C
scaffold-URDJ-2010404-Amborella_trichopoda_5	AT4G39850.1	72.23	1354	354	8	181	1530	1	1336	0	1898	1336	99.93	| Subfamily D
scaffold-UGNK-2021430-Marattia_attenuata_2	AT2G39480.1	69.15	1420	410	9	293	1698	1	1406	0	1763	1406	99.93	| Subfamily B
scaffold-VUSY-2003812-Nyssa_ogeche_4	AT3G59140.1	67.67	1494	437	13	107	1596	2	1453	0	1952	1452	99.93	| Subfamily C
scaffold-TNWF-2019276-Heliconia_sp.-B_6	Os06t0158900-00	69.22	1491	450	3	91	1580	1	1483	0	2044	1483	99.93	| Subfamily C
scaffold-TOXE-2014406-Welwitschia_mirabilis_3	AT2G39480.1	74.12	1422	342	6	68	1479	2	1407	0	2015	1406	99.93	| Subfamily B
scaffold-KKCW-2000807-Papaver_somniferum-developing_fruit_3	AT1G66950.1	68.27	1456	450	5	65	1511	2	1454	0	2030	1453	99.93	| Subfamily G
scaffold-FEDW-2017320-Epilobium_sp._6	AT3G59140.1	66.78	1481	450	8	125	1592	1	1452	0	1932	1452	99.93	| Subfamily C
scaffold-EDEQ-2009975-Wrightia_natalensis_4	AT3G59140.1	65.99	1488	458	14	298	1773	2	1453	0	1865	1452	99.93	| Subfamily C
scaffold-YDEH-2061925-Argemone_mexicana-leaf_2	AT3G59140.1	65.9	1481	457	16	129	1590	1	1452	0	1791	1452	99.93	| Subfamily C
scaffold-EITK-2032402-Hedera_helix-aerial_root_3	AT3G59140.1	65.75	1489	461	14	40	1516	2	1453	0	1938	1452	99.93	| Subfamily C
scaffold-XHHU-2031036-XHHU-Heliconia_sp.-2_samples_combined_1	Os06t0158900-00	69.22	1491	450	3	86	1575	1	1483	0	2045	1483	99.93	| Subfamily C
scaffold-TWUW-2000484-Anthoceros_agrestis-A_3	AT3G55320.1	57.96	1420	559	12	573	1967	2	1408	0	1572	1407	99.93	| Subfamily B
scaffold-MHYG-2087590-MHYG-Conzya_canadensis-2_samples_combined_1	AT2G26910.1	74.24	1421	362	4	33	1451	1	1419	0	2168	1419	99.93	| Subfamily G
scaffold-HJMP-2004733-Astragalus_membranaceus_3	AT3G59140.1	65.66	1485	471	10	28	1506	2	1453	0	1883	1452	99.93	| Subfamily C
scaffold-DFHO-2005513-Danaea_nodosa_6	AT4G39850.1	64.73	1361	450	14	318	1673	1	1336	0	1658	1336	99.93	| Subfamily D
scaffold-XWDM-2024175-XWDM-Cystopteris_fragilis-2_samples_combined_2	AT2G39480.1	68.26	1421	426	7	355	1765	1	1406	0	1808	1406	99.93	| Subfamily B
scaffold-UFJN-2091096-Diplazium_wichurae_6	AT2G39480.1	68.26	1421	426	7	358	1768	1	1406	0	1806	1406	99.93	| Subfamily B
[truncated: 20,349 more rows]
